# Supplementary material for: ATM1, an essential conserved transporter in Apicomplexa, bridges mitochondrial and cytosolic [Fe-S] biogenesis
Source: PLoS Pathog. 2024 Sep 30;20(9):e1012593. doi: 10.1371/journal.ppat.1012593 (PMC11476691; doi:10.1371/journal.ppat.1012593)
Supplement: S2 Table — (XLSX) [file ppat.1012593.s011.xlsx]

## Sheet: Feuil1
										transporter of S precursor needed for cytosolic Fe-S assembly
Organism	Acession number	Transporter name in eupathDB	Fitness score	Localization	TM domains
T. gondii	TGGT1_269000	ABC transporter family protein	-4.96	Mitochondrion	4
P. falciparum	PF3D7_1352100	ABC transporter B family member 6, putative	-2.87	Not asssign	5
C. parvum	cgd1_1350	ATM1-like ABC transporter	Not assign	Not assign	4

## Sheet: Primers list- TgATM1 & PfATM1
Primer ID	Sequence	Annotation
P1	CGAAACTCGGGAAGGAAAAG	gRNA targetting the 3'UTR of the endogenous TgATM1
P2	GCCGTCTCGACGCCCGATCTGACGCTGAGCGTGGCGCATGCATTGGAG	Forward primer for the KOD amplification of 3Ty-HXGPRT
P3	CCCCAGCACCACACGTGGATGCACGATCCACAGGAAACAGCTATGACCATG	Reverse primer for the KOD amplification of 3Ty-HXGPRT
P4	CACATGAAACGCCTCGACTG	PCR integration_F for endogenous TgATM1 locus
P5	CTTTTCCTTCCCGAGTTTCG	PCR integration_R for endogenous TgATM1 locus
P6	ACGAGGTCTCTACGTAGCTG	PCR integration_R2 for endogenous TgATM1 locus
P7	CAGGGCTTCTAAAATGGCGC	gRNA targetting the 5' of UPRT locus
P8	ATGGTGAGGGACGTGGGAGC	gRNA targetting the 3' of UPRT locus
P9	CTCAAGTCTCAAAAGCAGATCCGC	PCR integration_F of the endogenous UPRT locus
P10	ATCCCCTTCATTTTGCTTACGCAG	PCR integration_R of the endogenous UPRT locus
P11	GTCCGGTTCATCTTCCAGCGAA	PCR integration_F sitting in the 3' of the UPRT locus
P12	GGAGAAGGAACGCGGACTGT	PCR integration_R of TgATM1 at the 3' in the UPRT locus
P13	CTGCGGCAAGAACATCTACGTCG	PCR integration_R of PfATM1at the 3' in the UPRT locus
P14	GGAAGGCAAGCACCTCGAACT	PCR integration_R of ScATM1 at the 3' in the UPRT locus
P15	CTTCAGCACACCACCCGTTCAG	PCR integration_R sitting in the 5' of the UPRT locus
P16	TCTCGTGCTTTGCGACCTCTC	PCR integration_F of TgATM1 at the 5' in the UPRT locus
P17	TGAGCGTGGAGACGTGTTGG	PCR integration_F of PfATM1 at the 5' in the UPRT locus
P18	GCCTGGTTCCAGAGGTTCACG	PCR integration_F of ScATM1 at the 5' in the UPRT locus
P19	AAGTTGAGACGGAGGGATATGTATGG	gRNA for_F for Nbp35
P20	AAAACCATACATATCCCTCCGTCTCA	gRNA for_R for Nbp36
P21	CTTCGTCGAGAAGAAGAAGATTCTTTCGAGGGCGGCGGCGGCTCTTACC	5' homology primer for Nbp35
P22	GTTCTTGCCCGACCCCTGCACACCACTGGCatacgactcactatagggcgaattggagctccac	3' homology primer for Nbp36
P23	CCCGAGCTCATAAGCGACGAATTCTATTCATCATTT	Forward primer for PfATM1 and PfATM1-NTE
P24	CCCGTCGACTAACATTTTATTATTCTTTGAGTC	Reverse primer for PfATM1 and PfATM1-CTD
P25	CCCGTCGACTTCATCACCAAAATTATTATTCGT	Reverse primer for PfATM1-NTE
P26	CCCGGATCCTTAAAAAACCATAAAATTATAAAT	Forward primer for PfATM1-CTD
P27	CCCGAGCTCCTAACTAAAAAGAAAAGTATAAACGAATTC	Forward primer for PfNBP35
P28	CCCGTCGACAATTTGCTGCATAAGAATACTACAGAGATGATA	Reverse primer for PfNBP35
P29	CCCGAGCTCCATGATATAAATATAAATATAACGTTT	Forward primer for PfCFD1
P30	CCCGTCGACTATTTGTAAGTTTGGTATGTTTAAATT	Reverse primer for PfCFD1
P31	CGTCCTAGATCAACATGCAAGTAATCTAGATA	Forward primer for E972Q mutagenesis
P32	ACGATAATTTTTGAATCTTTTAAAAAGCACC	Reverse primer for E972Q mutagenesis
P33	AACTATTATTGAAAAACATATGAATAAAGCG	Forward primer for R534E mutagenesis
P34	ATAATAGTTCTCCTTTTAGTAATCAATGTAG	Reverse primer for R534E mutagenesis
Restriction enzyme sites are in bold
