# Supplementary material for: ATM1, an essential conserved transporter in Apicomplexa, bridges mitochondrial and cytosolic [Fe-S] biogenesis
Source: PLoS Pathog. 2024 Sep 30;20(9):e1012593. doi: 10.1371/journal.ppat.1012593 (PMC11476691; doi:10.1371/journal.ppat.1012593)
Supplement: S3 Table — (XLSX) [file ppat.1012593.s012.xlsx]

## Sheet: Basal OCR and ECAR
Seahorse	OCR (pmol/min):
OCR	Time	Group Name: -DiCreU1															Group Name: + Rapa, 72h-DiCreU1									Group Name: -idATM									Group Name: + Rapa, 72h-idATM									Group Name: -idATM cTg
Replicate1		A02	B01	B02	C01	C02	D01	D02	E01	E02	F01	F02	G01	G02	H02		A07	B07	C07	D07	E07	F07	G07	H07		A03	B03	C03	D03	E03	F03	G03	H03		A08	B08	C08	D08	E08	F08	G08	H08		A04	B04	C04	D04	E04	F04
	1.30762	81.0472	93.5113	88.1683	102.039	107.927	96.0111	92.9958	105.691	96.0889	116.476	101.783	94.7894	102.122	84.71		95.143	95.8391	88.97	87.812	98.8274	107.188	99.1815	94.3901		86.0035	89.7055	89.2577	82.9249	94.5807	96.9081	92.7459	100.308		57.5861	64.8027	67.2543	67.0701	60.5399	69.7363	66.3334	48.1598		59.5528	60.0263	62.264	62.8706	61.5886	62.2127
	7.72891	73.5725	91.8146	85.3711	98.1513	105.298	96.5382	91.4414	102.494	96.2067	111.59	101.148	97.3538	102.495	85.1421		95.4836	97.1016	87.5763	87.6082	98.431	105.823	98.8606	97.8739		84.2434	86.4458	86.7939	81.553	92.7245	97.3563	91.6456	96.341		57.2884	62.2522	63.4073	63.0504	60.7165	69.6941	63.7914	49.1		61.7743	57.6689	60.3182	58.8472	56.9921	62.1797
	14.1463	74.4466	91.9905	84.5077	97.6226	106.921	96.2791	93.1993	101.381	96.8215	109.729	102.043	98.5254	104.637	85.8848		98.3288	98.9937	89.149	88.7005	99.8244	107.102	99.6038	99.0514		86.5722	87.9922	87.9743	83.3027	94.3366	98.7358	93.3482	97.8512		57.5133	60.126	62.1468	61.3545	59.9751	69.7101	62.8332	49.4391		61.7212	57.7047	59.1933	86.5563	56.1696	61.758
Seahorse	OCR (pmol/min):
OCR	Time	Group Name: -DiCreU1															Group Name: + Rapa 72 h-DiCreU1									Group Name: -idATM									Group Name: + Rapa 72 h-idATM									Group Name: -idATM cTg
Replicate2		A02	B01	B02	C01	C02	D01	D02	E01	E02	F01	F02	G01	G02	H02		A03	B03	C03	D03	E03	F03	G03	H03		A04	B04	C04	D04	E04	F04	G04	H04		A05	B05	C05	D05	E05	F05	G05	H05		A06	B06	C06	D06	E06	F06
	1.30574	66.3846	73.2098	70.4167	77.3816	71.8263	65.4611	76.5065	82.6385	78.9651	76.2873	72.6628	76.2529	78.2202	71.2333		64.2837	66.8554	68.4331	60.7129	61.3641	56.0408	66.0963	60.5796		71.7791	84.0398	77.6177	85.8095	73.2108	72.7538	62.8795	66.3827		79.6003	73.2061	81.6909	71.1027	77.832	72.4745	82.3606	76.1803		102.342	102.031	109.714	104.339	110.895	97.8425
	7.72109	64.2119	70.1821	67.6335	68.7287	69.6038	58.9556	73.6797	76.6936	71.4593	72.2496	71.8336	75.4214	71.5199	68.7288		61.7564	64.6498	64.8602	56.8177	59.5476	52.6744	66.5219	57.2848		70.3361	78.0501	75.2255	78.3703	68.2264	70.565	58.6995	65.17		75.0371	71.0583	78.0686	68.3041	75.1097	69.9619	76.7816	74.986		102.406	97.2401	104.561	100.087	105.001	288.513
	14.1369	66.0049	70.6584	67.6127	67.7424	69.5046	57.5254	74.1902	77.3196	67.8345	72.7596	71.6019	77.4045	69.5545	68.8895		62.6987	65.2121	63.708	57.2244	59.6192	51.6138	64.0321	56.6298		140.909	78.4207	74.911	92.1836	68.8113	66.6489	57.4886	65.6871		76.8958	72.2317	77.1945	67.6271	74.6559	69.7164	78.9708	76.0989		103.531	96.6527	105.036	98.7354	101.602	112.244
Seahorse	OCR (pmol/min):
OCR	Time	Group Name: -DiCreU1															Group Name: + Rapa 72 h-DiCreU1									Group Name: -idATM									Group Name: + Rapa 72 h-idATM									Group Name: -idATM cTg
Replicate3		A02	B01	B02	C01	C02	D01	D02	E01	E02	F01	F02	G01	G02	H02		A03	B03	C03	D03	E03	F03	G03	H03		A04	B04	C04	D04	E04	F04	G04	H04		A05	B05	C05	D05	E05	F05	G05	H05		A06	B06	C06	D06	E06	F06
	1.30665	119.66	139.997	126.856	144.626	129.502	138.85	127.101	147.766	129.937	130.706	122.302	134.472	128.687	122.099		101.721	122.835	120.985	116.625	118.854	168.439	115.44	110.64		109.913	110.566	111.367	110.329	108.265	115.721	114.589	103.439		65.7093	69.7954	79.654	70.6162	70.1501	74.4407	70.6382	67.03		91.314	90.8309	96.6593	90.8184	98.4735	87.4163
	7.72079	120.328	140.09	126.245	140.407	129.075	134.542	125.803	143.104	131.087	131.256	116.888	134.641	127.496	123.327		102.864	123.422	121.261	116.03	117.593	162.637	111.411	109.915		109.443	107.92	108.348	103.723	106.384	115.349	113.771	103.181		64.9376	69.4025	85.2739	67.228	68.9147	69.6641	67.912	65.8535		92.1602	89.8551	92.9819	88.723	92.8302	85.8045
	14.1392	121.626	141.001	127.09	138.569	129.86	133.309	126.599	144.051	121.459	132.776	116.426	135.833	127.326	125.838		103.816	123.588	121.784	117.295	116.972	162.752	111.241	111.826		111.456	109.271	109.123	102.791	107.356	115.683	114.921	105.609		65.2071	70.1451	77.8661	69.213	69.3925	71.5881	67.4465	67.1105		93.3236	89.172	94.0734	87.9316	91.8308	86.3691
Seahorse	ECAR (mpH/min):
ECAR	Time	Group Name: -DiCreU1															Group Name: + Rapa, 72h-DiCreU1									Group Name: -idATM									Group Name: + Rapa, 72h-idATM									Group Name: -idATM cTg
Replicate1		A02	B01	B02	C01	C02	D01	D02	E01	E02	F01	F02	G01	G02	H02		A07	B07	C07	D07	E07	F07	G07	H07		A03	B03	C03	D03	E03	F03	G03	H03		A08	B08	C08	D08	E08	F08	G08	H08		A04	B04	C04	D04	E04	F04
	1.30762	36.4124	36.3629	41.292	37.9726	41.1517	42.3068	36.6614	41.1528	37.9775	44.5745	46.971	39.5246	45.8917	36.18		33.7105	40.9912	30.9923	36.0855	40.4816	47.5679	44.1154	36.4806		34.8379	36.743	40.7347	34.968	44.1075	44.4827	43.4008	44.753		26.7969	32.0282	28.6076	28.4204	29.1765	24.7197	32.8754	26.117		25.5506	26.7142	33.606	28.7023	28.2078	28.8499
	7.72891	36.3381	36.3442	40.6681	38.6152	39.9333	41.8498	36.6804	39.8734	38.053	44.4537	46.4406	38.8437	46.6936	36.3305		33.9049	40.4395	32.3919	36.8911	40.5837	48.2418	44.7952	36.4586		33.3084	35.9556	39.3699	33.8096	43.5836	43.3964	41.4887	43.2583		25.1852	30.4611	27.0139	27.1237	27.5537	22.9212	31.9059	25.4195		25.2007	26.3139	32.9588	28.3386	27.267	28.3787
	14.1463	36.9644	36.7638	41.049	38.6969	40.2757	41.8972	36.9939	40.5723	38.5278	45.2864	46.9298	39.5591	46.5692	36.9073		34.2071	40.9648	33.1925	37.8289	41.1436	48.7411	45.5194	37.436		34.387	37.3129	40.364	34.8546	44.4341	44.7171	42.4273	44.4867		25.8057	30.7654	27.2618	27.4468	27.9505	23.7507	31.9795	25.718		24.934	25.6999	32.919	33.3775	27.6676	28.5376
Seahorse	ECAR (mpH/min):
ECAR	Time	Group Name: -DiCreU1															Group Name: + Rapa 72 h-DiCreU1									Group Name: -idATM									Group Name: + Rapa 72 h-idATM									Group Name: -idATM cTg
Replicate2		A02	B01	B02	C01	C02	D01	D02	E01	E02	F01	F02	G01	G02	H02		A03	B03	C03	D03	E03	F03	G03	H03		A04	B04	C04	D04	E04	F04	G04	H04		A05	B05	C05	D05	E05	F05	G05	H05		A06	B06	C06	D06	E06	F06
	1.30574	32.0463	28.0401	32.3405	29.3351	27.6767	21.087	30.5457	35.2753	31.53	32.4082	33.2716	34.78	34.1239	34.4098		29.6119	26.6779	28.2835	25.4377	29.2517	26.2171	30.6434	28.0128		34.9915	32.5025	33.0039	34.4122	32.3025	32.3243	27.968	33.4882		38.6401	38.1217	36.139	35.6403	41.6044	39.7362	41.9324	45.127		48.83	49.4167	44.653	51.0966	53.0983	50.9093
	7.72109	28.3745	25.7721	31.8488	28.0978	26.5348	18.7442	29.0635	34.4543	30.3802	30.7056	32.0581	33.6084	32.8536	33.667		29.2286	26.4351	27.209	24.6648	29.0467	25.3402	29.8239	27.2803		34.2983	30.5466	32.0513	33.5357	30.3195	30.818	27.4804	33.4466		36.7245	34.8953	34.0564	33.9868	38.6734	38.204	39.2679	43.6444		46.1209	46.0196	41.299	48.5978	50.6417	48.3542
	14.1369	27.1662	26.3999	30.9868	28.4625	26.2276	19.407	28.7506	34.3448	30.2876	30.7733	32.0747	33.6608	32.9731	33.2562		28.7372	26.2043	27.039	23.878	28.5484	25.3236	29.8197	27.1224		35.0864	30.8438	32.7395	34.3698	36.12	31.5634	28.4868	34.2727		38.0852	35.4792	34.9743	35.4226	39.4473	38.7703	40.4601	44.4871		45.5485	46.1008	41.5873	49.0474	60.7753	49.7218
Seahorse	ECAR (mpH/min):
ECAR	Time	Group Name: -DiCreU1															Group Name: + Rapa 72 h-DiCreU1									Group Name: -idATM									Group Name: + Rapa 72 h-idATM									Group Name: -idATM cTg
Replicate3		A02	B01	B02	C01	C02	D01	D02	E01	E02	F01	F02	G01	G02	H02		A03	B03	C03	D03	E03	F03	G03	H03		A04	B04	C04	D04	E04	F04	G04	H04		A05	B05	C05	D05	E05	F05	G05	H05		A06	B06	C06	D06	E06	F06
	1.30665	43.9339	50.2135	45.9966	44.85	45.4754	45.5239	43.7847	54.1463	47.425	49.3969	49.7097	52.1411	50.8121	50.2342		39.3174	46.2308	48.1806	42.8886	49.626	59.5737	47.4573	39.0151		42.164	46.0454	42.2334	38.3555	41.1861	44.6229	50.4545	40.7854		24.599	28.3598	30.9796	27.332	30.8004	34.2351	33.8215	27.2561		28.2424	40.4555	37.8322	34.5762	37.201	37.2733
	7.72079	44.329	48.8141	45.8697	43.1498	44.7202	44.0945	42.4063	54.9372	46.1437	49.6841	49.1415	52.4897	50.2368	50.1738		39.475	46.5931	47.1279	42.1067	49.6567	56.6219	46.7551	37.6232		39.9454	43.5108	39.2842	35.6468	39.9276	43.5524	50.4061	40.2841		23.5295	26.0156	29.6175	25.5312	29.5954	32.9587	32.6167	26.0655		28.1839	39.923	37.1592	32.9831	36.4405	36.6309
	14.1392	43.8065	48.3936	45.2244	42.2094	44.0781	43.7739	41.8107	54.4839	46.0543	49.2256	49.0369	51.7711	49.9016	49.6163		38.9446	45.6704	46.1996	41.5078	48.8604	56.4219	46.0937	37.3244		39.5082	43.18	39.2612	35.6795	40.4266	44.3035	51.1918	40.318		23.1658	26.4545	5.092	25.3712	29.9536	34.6173	32.514	26.5921		27.9244	39.6255	36.5899	32.6253	35.865	36.231
																	33.7105									34.8379									26.7969									25.5506
		36.4124															33.9049									33.3084									25.1852									25.2007
		36.3629															34.2071									34.387									25.8057									24.934
		41.292															29.6119									34.9915									38.6401									48.83
		37.9726															29.2286									34.2983									36.7245									46.1209
		41.1517															28.7372									35.0864									38.0852									45.5485
		42.3068															39.3174									42.164									24.599									28.2424
		36.6614															39.475									39.9454									23.5295									28.1839
		41.1528															38.9446									39.5082									23.1658									27.9244
		37.9775															40.9912									36.743									32.0282									26.7142
		44.5745															40.4395									35.9556									30.4611									26.3139
		46.971															40.9648									37.3129									30.7654									25.6999
		39.5246															26.6779									32.5025									38.1217									49.4167
		45.8917															26.4351									30.5466									34.8953									46.0196
		36.18															26.2043									30.8438									35.4792									46.1008
		36.3381															46.2308									46.0454									28.3598									40.4555
		36.3442															46.5931									43.5108									26.0156									39.923
		40.6681															45.6704									43.18									26.4545									39.6255
		38.6152															30.9923									40.7347									28.6076									33.606
		39.9333															32.3919									39.3699									27.0139									32.9588
		41.8498															33.1925									40.364									27.2618									32.919
		36.6804															28.2835									33.0039									36.139									44.653
		39.8734															27.209									32.0513									34.0564									41.299
		38.053															27.039									32.7395									34.9743									41.5873
		44.4537															48.1806									42.2334									30.9796									37.8322
		46.4406															47.1279									39.2842									29.6175									37.1592
		38.8437															46.1996									39.2612									5.092									36.5899
		46.6936															36.0855									34.968									28.4204									28.7023
		36.3305															36.8911									33.8096									27.1237									28.3386
		36.9644															37.8289									34.8546									27.4468									33.3775
		36.7638															25.4377									34.4122									35.6403									51.0966
		41.049															24.6648									33.5357									33.9868									48.5978
		38.6969															23.878									34.3698									35.4226									49.0474
		40.2757															42.8886									38.3555									27.332									34.5762
		41.8972															42.1067									35.6468									25.5312									32.9831
		36.9939															41.5078									35.6795									25.3712									32.6253
		40.5723															40.4816									44.1075									29.1765									28.2078
		38.5278															40.5837									43.5836									27.5537									27.267
		45.2864															41.1436									44.4341									27.9505									27.6676
		46.9298															29.2517									32.3025									41.6044									53.0983
		39.5591															29.0467									30.3195									38.6734									50.6417
		46.5692															28.5484									36.12									39.4473									60.7753
		36.9073															49.626									41.1861									30.8004									37.201
		32.0463															49.6567									39.9276									29.5954									36.4405
		28.0401															48.8604									40.4266									29.9536									35.865
		32.3405															47.5679									44.4827									24.7197									28.8499
		29.3351															48.2418									43.3964									22.9212									28.3787
		27.6767															48.7411									44.7171									23.7507									28.5376
		21.087															26.2171									32.3243									39.7362									50.9093
		30.5457															25.3402									30.818									38.204									48.3542
		35.2753															25.3236									31.5634									38.7703									49.7218
		31.53															59.5737									44.6229									34.2351									37.2733
		32.4082															56.6219									43.5524									32.9587									36.6309
		33.2716															56.4219									44.3035									34.6173									36.231
		34.78															44.1154									43.4008									32.8754									30.2479
		34.1239															44.7952									41.4887									31.9059									30.2833
		34.4098															45.5194									42.4273									31.9795									30.0229
		28.3745															30.6434									27.968									41.9324									55.151
		25.7721															29.8239									27.4804									39.2679									53.5096
		31.8488															29.8197									28.4868									40.4601									54.7414
		28.0978															47.4573									50.4545									33.8215									35.5358
		26.5348															46.7551									50.4061									32.6167									37.0261
		18.7442															46.0937									51.1918									32.514									36.572
		29.0635															36.4806									44.753									26.117									25.0434
		34.4543															36.4586									43.2583									25.4195									24.9839
		30.3802															37.436									44.4867									25.718									24.9219
		30.7056															28.0128									33.4882									45.127									52.9728
		32.0581															27.2803									33.4466									43.6444									50.9343
		33.6084															27.1224									34.2727									44.4871									51.3434
		32.8536															39.0151									40.7854									27.2561									33.611
		33.667															37.6232									40.2841									26.0655									33.1572
		27.1662															37.3244									40.318									26.5921									32.677
		26.3999
		30.9868
		28.4625
		26.2276
		19.407
		28.7506
		34.3448
		30.2876
		30.7733
		32.0747
		33.6608
		32.9731
		33.2562
		43.9339
		50.2135
		45.9966
		44.85
		45.4754
		45.5239
		43.7847
		54.1463
		47.425
		49.3969
		49.7097
		52.1411
		50.8121
		50.2342
		44.329
		48.8141
		45.8697
		43.1498
		44.7202
		44.0945
		42.4063
		54.9372
		46.1437
		49.6841
		49.1415
		52.4897
		50.2368
		50.1738
		43.8065
		48.3936
		45.2244
		42.2094
		44.0781
		43.7739
		41.8107
		54.4839
		46.0543
		49.2256
		49.0369
		51.7711
		49.9016
		49.6163
[truncated: 48 more columns]

## Sheet: Basal OCR in Columns
	Seahorse Basal Respiration											Average(Summary)							Statistical Analysis
	DiCreU1 -	DiCreU1+	iATM-	iATM+	iATM cTg -	iATM cTg +	iATM cPf -	iATM cPf +	iATM cSc -	iATM cSc +				Average	STDEV	TOTAL Average	TOTAL STDEV		Anova
Experiment 1	81.0472	95.143	86.0035	57.5861	59.5528	53.1693	62.5381	44.7588	67.5242	45.4813		DiCreU1 -	Rep1	96.3325	9.35354	99.4566	25.5677		Means						Means
Experiment 2	93.5113	95.4836	84.2434	57.2884	61.7743	53.0648	62.438	42.0654	67.8119	46.6543			Rep2	71.356	5.06643				Factor	N	Mean	StDev	95% CI		Factor	N	Mean	StDev	95% CI
Experiment 2	88.1683	98.3288	86.5722	57.5133	61.7212	54.1173	61.8694	42.1288	68.28	37.1667			Rep3	130.681	7.8859				DiCreU1 -	126	99.46	25.57	(95.84, 103.07)		DiCreU1 -	126	99.46	25.57	(95.84, 103.07)
	102.039	64.2837	71.7791	79.6003	102.342	75.4828	131.233	65.5359	54.548	41.6936		DiCreU1+	Rep1	87.8036	20.6269	93.0004	27.1447		DiCreU1+	72	93	27.14	(88.21, 97.79)		DiCreU1+	72	93	27.14	(88.21, 97.79)
	107.927	61.7564	70.3361	75.0371	102.406	72.1821	132.946	64.4887	52.0259	36.1224			Rep2	96.0001	24.0794				iATM-	72	91.84	17.34	(87.05, 96.62)		iATM-	72	91.84	17.34	(87.05, 96.62)
	96.0111	62.6987	140.909	76.8958	103.531	72.5851	136.707	65.1808	53.3307	44.1646			Rep3	95.1974	35.0241				iATM+	72	68.836	7.499	(64.050, 73.623)		iATM+	72	68.836	7.499	(64.050, 73.623)
	92.9958	101.721	109.913	65.7093	91.314	91.6816	82.1737	74.3169	83.6525	35.5393		iATM-	Rep1	91.4519	16.9583	91.8381	17.3381		iATM cTg -	72	86.31	30.28	(81.52, 91.10)		iATM cTg -	72	86.31	30.28	(81.52, 91.10)
	105.691	102.864	109.443	64.9376	92.1602	91.7173	87.5355	72.2675	84.0984	43.2136			Rep2	94.03	13.4999				iATM cTg +	72	72.01	15.75	(67.22, 76.79)		iATM cTg +	72	72.01	15.75	(67.22, 76.79)
	96.0889	103.816	111.456	65.2071	93.3236	91.2655	88.0177	72.1939	85.1935	37.1522			Rep3	90.0325	21.2031				iATM cPf -	72	92.21	29.3	(87.43, 97.00)		iATM cPf -	72	92.21	29.3	(87.43, 97.00)
	116.476	95.8391	89.7055	64.8027	60.0263	53.0829	70.2774	37.6916	72.3357	47.6636		iATM+	Rep1	68.4399	7.26171	68.8363	7.49921		iATM cPf +	72	57.48	12.09	(52.69, 62.26)		iATM cPf +	72	57.48	12.09	(52.69, 62.26)
	101.783	97.1016	86.4458	62.2522	57.6689	53.2896	67.8733	38.5271	71.4776	37.889			Rep2	69.7828	6.33961				iATM cSc -	72	74.25	12.54	(69.46, 79.03)		iATM cSc -	72	74.25	12.54	(69.46, 79.03)
	94.7894	98.9937	87.9922	60.126	57.7047	51.6748	66.3752	38.3204	71.2417	42.1147			Rep3	68.2863	8.9032				iATM cSc +	126	57.35	14.32	(53.73, 60.97)		iATM cSc +	126	57.35	14.32	(53.73, 60.97)
	102.122	66.8554	84.0398	73.2061	102.031	78.7692	122.732	61.5902	68.8977	35.1465		iATM cTg -	Rep1	83.7664	19.5083	86.3105	30.2794		Pooled StDev = 20.6910						Pooled StDev = 20.6910
	84.71	64.6498	78.0501	71.0583	97.2401	74.642	121.779	56.145	63.9765	35.1256			Rep2	84.3399	18.266
	73.5725	65.2121	78.4207	72.2317	96.6527	74.52	123.959	55.2132	63.6499	44.2168			Rep3	90.8252	45.6504				Tukey Pairwise Comparison
	91.8146	122.835	110.566	69.7954	90.8309	89.6976	78.8932	76.3134	86.8851	44.9557		iATM cTg +	Rep1	71.4398	16.1608	72.0068	15.753		Difference of Levels	Adjusted P-Value	Difference of Means
	85.3711	123.422	107.92	69.4025	89.8551	85.6463	77.632	72.3958	85.725	36.2132			Rep2	74.4227	16.1789				DiCreU1+ - DiCreU1 -	0.518782	-6.46
	98.1513	123.588	109.271	70.1451	89.172	86.0548	80.3714	72.2365	85.1523	40.3539			Rep3	70.1578	15.2686				iATM- - DiCreU1 -	0.272404	-7.62
	105.298	88.97	89.2577	67.2543	62.264	51.457	73.9994	45.419	73.5103	35.1753		iATM cPf -	Rep1	94.906	29.6323	92.212	29.3029		iATM+ - DiCreU1 -	1.56412e-05	-30.62
	96.5382	87.5763	86.7939	63.4073	60.3182	50.8776	69.918	46.4405	70.9938	42.5926			Rep2	88.0773	28.0299				iATM cTg - - DiCreU1 -	0.000729873	-13.15
	91.4414	89.149	87.9743	62.1468	59.1933	50.9643	68.7067	46.5632	71.1589	33.2569			Rep3	93.6526	30.973				iATM cTg + - DiCreU1 -	1.56412e-05	-27.45
	102.494	68.4331	77.6177	81.6909	109.714	90.4881	137.975	62.4325	75.2848	42.6023		iATM cPf +	Rep1	57.0018	12.971	57.4764	12.0883		iATM cPf - - DiCreU1 -	0.344	-7.24
	96.2067	64.8602	75.2255	78.0686	104.561	84.7973	134.617	58.0333	69.7199	36.3392			Rep2	57.0018	12.0961				iATM cPf + - DiCreU1 -	1.56412e-05	-41.98
	111.59	63.708	74.911	77.1945	105.036	83.3284	137.177	57.7845	70.5201	43.1563			Rep3	57.723	11.6695				iATM cSc - - DiCreU1 -	1.56412e-05	-25.21
	101.148	120.985	111.367	79.654	96.6593	100.533	90.8112	62.8719	95.5747	35.9577		iATM cSc -	Rep1	71.5414	10.0097	74.2453	12.539		iATM cSc + - DiCreU1 -	1.56412e-05	-42.11
	97.3538	121.261	108.348	85.2739	92.9819	95.53	88.3755	61.8795	93.3798	42.2764			Rep2	76.6393	13.7113				iATM- - DiCreU1+	0.999999	-1.16
	102.495	121.784	109.123	77.8661	94.0734	95.6366	89.6774	63.0943	92.8532	34.6123			Rep3	74.555	13.5443				iATM+ - DiCreU1+	1.56412e-05	-24.16
	85.1421	87.812	82.9249	67.0701	62.8706	59.545	58.2336	44.547	68.1147	36.5273		iATM cSc +	Rep1	39.4972	4.06376	57.3507	14.3158		iATM cTg - - DiCreU1+	0.641503	-6.69
	74.4466	87.6082	81.553	63.0504	58.8472	58.9249	58.935	42.8275	68.5889	44.9065			Rep2	63.9987	6.74029				iATM cTg + - DiCreU1+	1.56756e-05	-20.99
	91.9905	88.7005	83.3027	61.3545	86.5563	59.5484	57.7579	42.8533	68.69	45.0265			Rep3	68.5561	7.90281				iATM cPf - - DiCreU1+	1	-0.79
	84.5077	60.7129	85.8095	71.1027	104.339	81.5978	128.009	65.8334	73.3492	36.0833									iATM cPf + - DiCreU1+	1.56412e-05	-35.52
	97.6226	56.8177	78.3703	68.3041	100.087	76.42	127.899	60.3082	67.9598	39.9843						3.38152			iATM cSc - - DiCreU1+	1.7743e-05	-18.76
	106.921	57.2244	92.1836	67.6271	98.7354	76.053	122.25	60.8418	67.3339	34.9766						0			iATM cSc + - DiCreU1+	1.56412e-05	-35.65
	96.2791	116.625	110.329	70.6162	90.8184	94.4034	85.7962	77.2955	99.3925	41.4227						0			iATM+ - iATM-	1.56416e-05	-23
	93.1993	116.03	103.723	67.228	88.723	91.4765	83.0914	74.5669	98.2507	34.1667						3.16201			iATM cTg - - iATM-	0.847215	-5.53
	101.381	117.295	102.791	69.213	87.9316	91.2065	83.1165	75.0057	97.7034	42.6548						0			iATM cTg + - iATM-	1.59527e-05	-19.83
	96.8215	98.8274	94.5807	60.5399	61.5886	53.1164	66.1229	39.3005	72.534	36.7837						0			iATM cPf - - iATM-	1	0.37
	109.729	98.431	92.7245	60.7165	56.9921	52.0938	65.3775	39.0197	70.5	40.0419						3.1225			iATM cPf + - iATM-	1.56412e-05	-34.36
	102.043	99.8244	94.3366	59.9751	56.1696	53.1628	64.5951	39.6316	68.8648	35.7946						0			iATM cSc - - iATM-	2.95562e-05	-17.59
	98.5254	61.3641	73.2108	77.832	110.895	79.9774	139.264	61.0975	60.9201	41.2909						0			iATM cSc + - iATM-	1.56412e-05	-34.49
	104.637	59.5476	68.2264	75.1097	105.001	75.835	135.619	63.8488	56.6022	36.0189						2.34044			iATM cTg - - iATM+	3.21003e-05	17.47
	85.8848	59.6192	68.8113	74.6559	101.602	73.7414	136.662	54.9654	57.673	36.3657						0			iATM cTg + - iATM+	0.995899	3.17
	66.3846	118.854	108.265	70.1501	98.4735	84.4254	84.2913	69.8483	87.6124	56.8445						0			iATM cPf - - iATM+	1.56414e-05	23.38
	73.2098	117.593	106.384	68.9147	92.8302	82.6797	81.2736	67.7583	85.1373	68.7867						2.93456			iATM cPf + - iATM+	0.0333842	-11.36
	70.4167	116.972	107.356	69.3925	91.8308	83.0769	82.0013	68.3771	84.8828	69.1631						0			iATM cSc - - iATM+	0.863481	5.41
	77.3816	107.188	96.9081	69.7363	62.2127	55.9224	62.9361	50.5785	68.9816	69.8506						0			iATM cSc + - iATM+	0.00663782	-11.49
	71.8263	105.823	97.3563	69.6941	62.1797	55.789	60.7443	49.7459	67.7405	73.4121						2.44823			iATM cTg + - iATM cTg -	0.00139838	-14.3
	65.4611	107.102	98.7358	69.7101	61.758	55.4491	61.0164	48.8113	66.7041	63.5742						0			iATM cPf - - iATM cTg -	0.78941	5.9
	76.5065	56.0408	72.7538	72.4745	97.8425	74.6558	144.775	61.608	67.0514	70.9289						0			iATM cPf + - iATM cTg -	1.56412e-05	-28.83
	82.6385	52.6744	70.565	69.9619	288.513	71.3329	136.915	62.1863	65.1531	70.9832						3.13521			iATM cSc - - iATM cTg -	0.01691	-12.07
	78.9651	51.6138	66.6489	69.7164	112.244	70.5468	130.93	58.8503	65.415	66.4426						0			iATM cSc + - iATM cTg -	1.56412e-05	-28.96
	76.2873	168.439	115.721	74.4407	87.4163	86.0999	86.6992	77.2488	89.0029	80.4165						0			iATM cPf - - iATM cTg +	1.5806e-05	20.21
	72.6628	162.637	115.349	69.6641	85.8045	83.7473	82.9766	73.0648	87.7518	51.6186						1.9542			iATM cPf + - iATM cTg +	0.00105904	-14.53
	76.2529	162.752	115.683	71.5881	86.3691	82.9539	83.9164	72.5698	86.8765	66.4496						0			iATM cSc - - iATM cTg +	0.999742	2.24
	78.2202	99.1815	92.7459	66.3334	60.8353	67.5051	64.2815	38.4986	73.1572	58.068						0			iATM cSc + - iATM cTg +	8.4945e-05	-14.66
	71.2333	98.8606	91.6456	63.7914	60.2688	42.4999	64.4651	37.4059	71.4828	55.9547						2.52434			iATM cPf + - iATM cPf -	1.56412e-05	-34.74
	64.2119	99.6038	93.3482	62.8332	60.4645	47.144	64.3083	37.8484	70.7935	55.5641						0			iATM cSc - - iATM cPf -	2.34645e-05	-17.97
	70.1821	66.0963	62.8795	82.3606	101.362	77.9712	140.224	55.6002	65.1548	67.1102						0			iATM cSc + - iATM cPf -	1.56412e-05	-34.86
	67.6335	66.5219	58.6995	76.7816	96.5706	73.968	139.089	54.1712	62.5126	67.6639						1.94992			iATM cSc - - iATM cPf +	6.49744e-05	16.77
	68.7287	64.0321	57.4886	78.9708	96.3328	73.5201	141.126	56.0847	61.2409	68.2325									iATM cSc + - iATM cPf +	1	-0.13
	69.6038	115.44	114.589	70.6382	84.2744	82.0209	92.2253	68.6311	92.9528	68.4157									iATM cSc + - iATM cSc -	1.69145e-05	-16.89
	58.9556	111.411	113.771	67.912	84.0651	80.9184	86.6957	67.8931	91.4095	61.6561
	73.6797	111.241	114.921	67.4465	83.5056	82.0561	81.2456	68.653	92.3252	69.5228
	76.6936	94.3901	100.308	48.1598	53.1113	41.1292	54.3692	46.2494	69.3751	66.1309
	71.4593	97.8739	96.341	49.1	53.24	42.8973	52.6725	46.1044	68.3461	65.2957
	72.2496	99.0514	97.8512	49.4391	52.3298	42.4302	53.0442	44.824	67.9966	70.3676
	71.8336	60.5796	66.3827	76.1803	101.375	70.0554	107.279	51.6476	56.0194	50.6656
	75.4214	57.2848	65.17	74.986	100.837	68.7247	107.327	53.7522	55.2855	60.2119
	71.5199	56.6298	65.6871	76.0989	101.737	69.0046	110.444	53.7286	55.0581	57.9873
	68.7288	110.64	103.439	67.03	76.1046	85.0978	72.7821	66.5328	91.4362	56.709
	66.0049	109.915	103.181	65.8535	77.1482	83.4946	73.6517	65.919	90.9632	55.647
	70.6584	111.826	105.609	67.1105	78.0529	84.0141	76.222	66.28	92.5604	66.6073
	67.6127									68.3296
	67.7424									68.4914
	69.5046									68.8203
	57.5254									61.4618
	74.1902									68.4554
	77.3196									65.1367
	67.8345									65.4247
	72.7596									69.4056
	71.6019									51.1769
	77.4045									56.6951
	69.5545									58.1139
	68.8895									56.1538
	119.66									71.527
	139.997									60.9683
	126.856									68.357
	144.626									67.1023
	129.502									70.0487
	138.85									82.5674
	127.101									73.6933
	147.766									66.903
	129.937									67.9748
	130.706									65.1127
	122.302									67.0689
	134.472									68.1028
	128.687									61.9846
	122.099									66.8353
	120.328									70.3136
	140.09									58.7524
	126.245									65.9992
	140.407									106.607
	129.075									66.68
	134.542									80.0431
	125.803									72.8357
	143.104									66.9202
	131.087									65.2181
	131.256									63.6572
	116.888									65.3625
	134.641									67.3929
	127.496									62.1021
	123.327									66.6652
	121.626									70.1191
	141.001									59.5178
	127.09									64.6994
	138.569									73.9045
	129.86									66.6781
	133.309									80.106
	126.599									72.1515
	144.051									67.1087
	121.459									64.807
	132.776									61.2674
	116.426									65.5599
	135.833									67.278
	127.326									62.0116
	125.838									67.3527

## Sheet: Basal ECAR in Columns
	Seahorse Basal Acidification Rate											Average(Summary)							Statistical Analysis
	DiCreU1 -	DiCreU1+	iATM-	iATM+	iATM cTg -	iATM cTg +	iATM cPf -	iATM cPf +	iATM cSc -	iATM cSc +				Average	STDEV	TOTAL Average	TOTAL STDEV		Anova						Grouping Information Using the Tukey Method and 95% Confidence
Experiment 1	36.4124	33.7105	34.8379	26.7969	25.5506	18.4357	34.7096	22.261	27.6249	21.6615		DiCreU1 -	Rep1	40.2986	3.51057	39.3616	8.04231		Means						Factor	N	Mean	Grouping
Experiment 2	36.3629	33.9049	33.3084	25.1852	25.2007	18.7342	33.1325	22.3298	27.3849	20.3623			Rep2	30.1858	3.94817				Factor	N	Mean	StDev	95% CI		iATM cPf -	72	46.62	A
Experiment 2	41.292	34.2071	34.387	25.8057	24.934	19.5706	32.284	22.3026	27.4493	12.0607			Rep3	47.6005	3.54911				DiCreU1 -	126	39.362	8.042	(37.952, 40.771)		DiCreU1 -	126	39.362		B
	37.9726	29.6119	34.9915	38.6401	48.83	35.0117	70.2819	33.6951	24.0464	22.2866		DiCreU1+	Rep1	34.4355	6.73208	37.5316	8.92764		DiCreU1+	72	37.53	8.93	(35.67, 39.40)		iATM-	72	38.2		B
	41.1517	29.2286	34.2983	36.7245	46.1209	33.3391	61.9533	32.9716	22.4927	16.2237			Rep2	39.7728	8.70127				iATM-	72	38.2	5.56	(36.336, 40.065)		iATM cTg -	72	37.69		B
	42.3068	28.7372	35.0864	38.0852	45.5485	33.0348	64.4226	33.5335	22.5882	21.2025			Rep3	38.3864	10.4403				iATM+	72	31.356	6.554	(29.491, 33.220)		DiCreU1+	72	37.53		B
	36.6614	39.3174	42.164	24.599	28.2424	35.0785	44.4018	29.5152	30.0969	17.0573		iATM-	Rep1	36.8096	4.34296	38.2004	5.55985		iATM cTg -	72	37.69	9.63	(35.82, 39.55)		iATM cSc -	72	31.405			C
	41.1528	39.475	39.9454	23.5295	28.1839	33.0155	43.3766	28.6193	28.7071	21.161			Rep2	38.3923	4.43321				iATM cTg +	72	29.156	5.947	(27.291, 31.021)		iATM+	72	31.356			C
	37.9775	38.9446	39.5082	23.1658	27.9244	33.3333	43.0376	30.2124	28.3786	18.1269			Rep3	39.3992	7.3043				iATM cPf -	72	46.62	15.46	(44.76, 48.49)		iATM cTg +	72	29.156			C	D
	44.5745	40.9912	36.743	32.0282	26.7142	20.9445	39.6596	20.8342	34.1912	24.2552		iATM+	Rep1	30.5486	5.10768	31.3555	6.55362		iATM cPf +	72	27.862	4.546	(25.997, 29.726)		iATM cPf +	72	27.862			C	D
	46.971	40.4395	35.9556	30.4611	26.3139	20.4424	36.6048	20.2374	33.6232	15.2745			Rep2	29.088	7.13936				iATM cSc -	72	31.405	3.439	(29.541, 33.270)		iATM cSc +	126	26.664				D
	39.5246	40.9648	37.3129	30.7654	25.6999	20.7074	35.4941	20.4199	33.6904	22.0037			Rep3	34.4301	6.29418				iATM cSc +	126	26.664	6.801	(25.255, 28.074)		Means that do not share a letter are significantly different.
	45.8917	26.6779	32.5025	38.1217	49.4167	36.5711	66.9234	31.2315	30.0245	19.9717		iATM cTg -	Rep1	36.1595	8.76742	37.688	9.63312		Pooled StDev = 8.06097
	36.18	26.4351	30.5466	34.8953	46.0196	35.1259	59.9605	28.7105	27.9755	18.416			Rep2	37.244	9.69
	36.3381	26.2043	30.8438	35.4792	46.1008	34.3826	61.0444	29.3912	28.2183	21.4492			Rep3	39.6606	10.44				Tukey Pairwise Comparison
	36.3442	46.2308	46.0454	28.3598	40.4555	35.957	41.4369	30.7694	33.0535	18.9895		iATM cTg +	Rep1	28.4691	6.55523	29.1561	5.94711		Difference of Levels	AdjustedP-Value	Difference of means
	40.6681	46.5931	43.5108	26.0156	39.923	34.9277	39.6432	28.7029	29.6071	12.2806			Rep2	29.2186	4.46765				DiCreU1+ - DiCreU1 -	0.877538	-1.83
	38.6152	45.6704	43.18	26.4545	39.6255	34.3966	40.3515	29.1741	29.8805	20.9959			Rep3	29.7807	6.73389				iATM- - DiCreU1 -	0.993631	-1.16
	39.9333	30.9923	40.7347	28.6076	33.606	25.79	37.5625	24.138	30.2041	16.0533		iATM cPf -	Rep1	48.0104	13.5743	46.6239	15.463		iATM+ - DiCreU1 -	1.56415e-05	-8.01
	41.8498	32.3919	39.3699	27.0139	32.9588	26.249	35.2883	24.4632	29.9713	21.284			Rep2	42.8669	13.0732				iATM cTg - - DiCreU1 -	0.926005	-1.67
	36.6804	33.1925	40.364	27.2618	32.919	26.5767	34.5241	24.2568	30.0098	16.3975			Rep3	48.9943	18.9825				iATM cTg + - DiCreU1 -	1.56412e-05	-10.21
	39.8734	28.2835	33.0039	36.139	44.653	24.2978	68.5149	30.5916	32.5712	21.1174		iATM cPf +	Rep1	27.2785	4.27397	27.8618	4.5458		iATM cPf - - DiCreU1 -	1.56738e-05	7.26
	38.053	27.209	32.0513	34.0564	41.299	23.6718	62.9989	28.0198	30.9811	17.881			Rep2	27.2785	3.95937				iATM cPf + - DiCreU1 -	1.56412e-05	-11.5
	44.4537	27.039	32.7395	34.9743	41.5873	23.6635	64.6437	28.304	31.307	23.2665			Rep3	30.1833	4.55134				iATM cSc - - DiCreU1 -	1.56415e-05	-7.96
	46.4406	48.1806	42.2334	30.9796	37.8322	28.8486	42.4772	29.4076	36.8813	14.4886		iATM cSc -	Rep1	29.3366	3.16143	31.4054	3.43926		iATM cSc + - DiCreU1 -	1.56412e-05	-12.7
	38.8437	47.1279	39.2842	29.6175	37.1592	28.4297	40.6799	27.7468	35.2487	21.1884			Rep2	32.9388	2.48089				iATM- - DiCreU1+	0.999972	0.67
	46.6936	46.1996	39.2612	5.092	36.5899	28.3188	41.1382	28.1934	35.0762	19.4881			Rep3	31.9408	3.62576				iATM+ - DiCreU1+	0.000198781	-6.18
	36.3305	36.0855	34.968	28.4204	28.7023	24.0761	32.0272	20.9926	31.1316	17.9988		iATM cSc +	Rep1	18.9277	3.08055	26.6645	6.80119		iATM cTg - - DiCreU1+	1	0.16
	36.9644	36.8911	33.8096	27.1237	28.3386	24.7181	30.1352	21.0164	30.8651	21.6433			Rep2	33.7808	2.9208				iATM cTg + - DiCreU1+	1.56554e-05	-8.38
	36.7638	37.8289	34.8546	27.4468	33.3775	25.0654	29.9483	20.8752	31.2587	19.6586			Rep3	27.2849	3.06851				iATM cPf - - DiCreU1+	1.56414e-05	9.09
	41.049	25.4377	34.4122	35.6403	51.0966	36.1493	68.7942	29.6096	32.5256	12.419									iATM cPf + - DiCreU1+	1.56412e-05	-9.67
	38.6969	24.6648	33.5357	33.9868	48.5978	35.1824	64.6646	28.3722	31.6617	20.8943									iATM cSc - - DiCreU1+	0.000233287	-6.13
	40.2757	23.878	34.3698	35.4226	49.0474	35.7998	66.6409	30.3659	31.3768	15.7551				2.50602		3.34574			iATM cSc + - DiCreU1+	1.56412e-05	-10.87
	41.8972	42.8886	38.3555	27.332	34.5762	29.5778	40.5031	28.3158	38.6229	21.0245				0		0			iATM+ - iATM-	3.00394e-05	-6.84
	36.9939	42.1067	35.6468	25.5312	32.9831	28.4446	38.1788	27.2063	37.1454	16.2103				0		0			iATM cTg - - iATM-	0.999997	-0.51
	40.5723	41.5078	35.6795	25.3712	32.6253	27.9207	38.7497	28.136	37.2381	20.9702				2.38951		3.19018			iATM cTg + - iATM-	1.56414e-05	-9.04
	38.5278	40.4816	44.1075	29.1765	28.2078	25.027	36.5006	20.3943	32.0245	17.5715				0		0			iATM cPf - - iATM-	1.56488e-05	8.42
	45.2864	40.5837	43.5836	27.5537	27.267	25.0556	33.869	20.4754	31.7052	22.5208				0		0			iATM cPf + - iATM-	1.56412e-05	-10.34
	46.9298	41.1436	44.4341	27.9505	27.6676	25.2283	33.6835	20.7944	31.8104	14.6829				2.43209		3.24703			iATM cSc - - iATM-	3.28937e-05	-6.8
	39.5591	29.2517	32.3025	41.6044	53.0983	35.8954	63.6312	31.8995	30.4078	21.5072				0		0			iATM cSc + - iATM-	1.56412e-05	-11.54
	46.5692	29.0467	30.3195	38.6734	50.6417	35.1266	59.4795	29.7634	29.8586	19.415				0		0			iATM cTg - - iATM+	0.000117816	6.33
	36.9073	28.5484	36.12	39.4473	60.7753	37.1314	61.3558	29.7808	29.5708	17.7485				1.9963		2.66522			iATM cTg + - iATM+	0.830059	-2.2
	32.0463	49.626	41.1861	30.8004	37.201	31.1101	38.6303	29.2049	33.6811	30.1875				0					iATM cPf - - iATM+	1.56412e-05	15.27
	28.0401	49.6567	39.9276	29.5954	36.4405	30.4249	34.6821	28.4329	32.1391	32.9287				0					iATM cPf + - iATM+	0.217153	-3.49
	32.3405	48.8604	40.4266	29.9536	35.865	30.0652	34.6059	28.851	32.3284	34.9034				2.39947					iATM cSc - - iATM+	1	0.05
	29.3351	47.5679	44.4827	24.7197	28.8499	24.3406	35.113	22.6801	33.1033	38.498				0					iATM cSc + - iATM+	0.00328379	-4.69
	27.6767	48.2418	43.3964	22.9212	28.3787	24.9005	31.8165	22.3427	32.316	32.6372				0					iATM cTg + - iATM cTg -	1.5646e-05	-8.53
	21.087	48.7411	44.7171	23.7507	28.5376	24.4101	31.502	22.1064	32.5527	35.2714				1.85627					iATM cPf - - iATM cTg -	1.56416e-05	8.94
	30.5457	26.2171	32.3243	39.7362	50.9093	37.7461	81.0108	33.5581	31.9582	39.2274				0					iATM cPf + - iATM cTg -	1.56412e-05	-9.83
	35.2753	25.3402	30.818	38.204	48.3542	37.3631	79.4416	31.7379	31.4982	36.6689				0					iATM cSc - - iATM cTg -	0.000137674	-6.28
	31.53	25.3236	31.5634	38.7703	49.7218	37.2631	82.6949	32.4387	31.4203	36.4333				2.96839					iATM cSc + - iATM cTg -	1.56412e-05	-11.02
	32.4082	59.5737	44.6229	34.2351	37.2733	30.7294	34.7288	30.9693	33.2838	37.7636				0					iATM cPf - - iATM cTg +	1.56412e-05	17.47
	33.2716	56.6219	43.5524	32.9587	36.6309	29.4769	31.9103	29.7783	31.8742	32.2906				0					iATM cPf + - iATM cTg +	0.994177	-1.29
	34.78	56.4219	44.3035	34.6173	36.231	29.3351	31.9653	30.1392	32.0422	34.147				1.77387					iATM cSc - - iATM cTg +	0.81031	2.25
	34.1239	44.1154	43.4008	32.8754	30.2479	23.7513	36.901	21.4077	34.8207	33.9976				0					iATM cSc + - iATM cTg +	0.532938	-2.49
	34.4098	44.7952	41.4887	31.9059	30.2833	24.2402	34.5273	21.2602	34.1926	32.6952				0					iATM cPf + - iATM cPf -	1.56412e-05	-18.76
	28.3745	45.5194	42.4273	31.9795	30.0229	24.2494	34.0607	21.5076	34.1501	26.1247				1.99947					iATM cSc - - iATM cPf -	1.56412e-05	-15.22
	25.7721	30.6434	27.968	41.9324	55.151	36.7279	75.5882	35.3956	27.369	30.0643				0					iATM cSc + - iATM cPf -	1.56412e-05	-19.96
	31.8488	29.8239	27.4804	39.2679	53.5096	35.4272	69.2081	34.5543	26.3018	33.3578				0					iATM cSc - - iATM cPf +	0.200056	3.54
	28.0978	29.8197	28.4868	40.4601	54.7414	35.4048	72.219	34.3472	27.5629	36.306				1.69764					iATM cSc + - iATM cPf +	0.992029	-1.2
	26.5348	47.4573	50.4545	33.8215	35.5358	33.4669	44.0952	35.0917	37.5466	31.1682									iATM cSc + - iATM cSc -	0.00276944	-4.74
	18.7442	46.7551	50.4061	32.6167	37.0261	32.1041	42.14	34.0187	37.5769	33.6963
	29.0635	46.0937	51.1918	32.514	36.572	31.8424	42.2612	34.3755	37.7122	37.5982
	34.4543	36.4806	44.753	26.117	25.0434	17.3602	34.9502	25.049	30.4133	34.4595
	30.3802	36.4586	43.2583	25.4195	24.9839	17.9922	33.5035	24.6612	29.9554	35.1673
	30.7056	37.436	44.4867	25.718	24.9219	18.4657	33.1318	24.9183	29.9443	37.3317
	32.0581	28.0128	33.4882	45.127	52.9728	36.3689	62.9945	30.4638	27.2366	31.0378
	33.6084	27.2803	33.4466	43.6444	50.9343	35.9375	60.535	29.8709	26.9633	32.5283
	32.8536	27.1224	34.2727	44.4871	51.3434	36.299	62.1517	30.7071	27.0736	33.3507
	33.667	39.0151	40.7854	27.2561	33.611	24.5879	32.9477	33.1528	35.5959	31.6025
	27.1662	37.6232	40.2841	26.0655	33.1572	24.431	31.2458	32.1035	35.0605	26.4823
	26.3999	37.3244	40.318	26.5921	32.677	24.1669	31.6496	32.8928	35.0257	30.3338
	30.9868									33.4179
	28.4625									36.003
	26.2276									31.4606
	19.407									33.9315
	28.7506									37.5406
	34.3448									34.454
	30.2876									35.2136
	30.7733									37.4274
	32.0747									31.1995
	33.6608									33.8357
	32.9731									33.981
	33.2562									32.0681
	43.9339									28.8665
	50.2135									24.6998
	45.9966									22.9326
	44.85									32.7248
	45.4754									23.9931
	45.5239									28.6999
	43.7847									27.8665
	54.1463									23.8061
	47.425									25.1942
	49.3969									29.3488
	49.7097									29.7685
	52.1411									30.579
	50.8121									29.3182
	50.2342									29.9871
	44.329									28.593
	48.8141									23.8067
	45.8697									21.5644
	43.1498									31.7566
	44.7202									23.3556
	44.0945									27.8609
	42.4063									26.115
	54.9372									23.0584
	46.1437									24.6934
	49.6841									28.575
	49.1415									29.6446
	52.4897									30.4017
	50.2368									29.0417
	50.1738									29.893
	43.8065									28.6216
	48.3936									24.0777
	45.2244									21.9867
	42.2094									31.9005
	44.0781									23.5083
	43.7739									27.6983
	41.8107									26.1209
	54.4839									22.9618
	46.0543									24.8605
	49.2256									28.5747
	49.0369									29.6207
	51.7711									30.491
	49.9016									29.6269
	49.6163									29.7731

## Sheet: Maximal Respiration
Seahorse	OCR (pmol/min):
OCR	Time	Group Name: -DiCreU1															Group Name: + Rapa, 72h-DiCreU1									Group Name: -idATM									Group Name: + Rapa, 72h-idATM									Group Name: -idATM cTg
Replicate1		A02	B01	B02	C01	C02	D01	D02	E01	E02	F01	F02	G01	G02	H02		A07	B07	C07	D07	E07	F07	G07	H07		A03	B03	C03	D03	E03	F03	G03	H03		A08	B08	C08	D08	E08	F08	G08	H08		A04	B04	C04	D04	E04	F04
	39.9877	132.612	185.788	194.644	187.93	208.318	183.352	195.38	162.32	210.674	193.983	221.766	217.782	230.635	186.991		185.359	190.634	155.591	159.514	178.889	215.666	198.996	192.171		166.901	183.966	170.311	168.841	198.587	211.889	200.449	203.996		98.8307	103.678	99.7956	82.5703	93.7305	105.386	104.361	80.8449		126.841	104.923	133.317	132.805	110.578	120.211
	46.4058	134.195	185.289	186.775	201.288	222.628	192.811	186.238	169	199.679	205.477	210.917	200.112	215.99	173.886		181.933	185.671	159.323	160.107	184.061	200.622	184.306	174.669		174.284	172.014	176.477	153.074	188.557	193.295	184.932	195.336		88.5139	93.871	96.7775	88.083	90.4409	91.5741	90.3012	77.7353		113.471	102.966	121.469	120.572	99.5659	107.53
	52.8257	135.512	188.454	186.928	205.384	228.774	197.935	186.663	173.524	196.838	211.279	212.429	195.423	212.021	173.562		181.483	186.397	162.312	161.905	188.829	198.126	182.954	168.296		178.15	169.386	179.944	149.514	187.469	186.812	181.134	183.197		86.2087	93.0667	95.8987	77.2663	86.3228	88.4847	88.7771	77.1762		108.246	102.669	115.627	116.95	94.8353	101.143
Seahorse	OCR (pmol/min):
OCR	Time	Group Name: -DiCreU1															Group Name: + Rapa 72 h-DiCreU1									Group Name: -idATM									Group Name: + Rapa 72 h-idATM									Group Name: -idATM cTg
Replicate2		A02	B01	B02	C01	C02	D01	D02	E01	E02	F01	F02	G01	G02	H02		A03	B03	C03	D03	E03	F03	G03	H03		A04	B04	C04	D04	E04	F04	G04	H04		A05	B05	C05	D05	E05	F05	G05	H05		A06	B06	C06	D06	E06	F06
	39.9979	77.7931	93.1912	75.5134	70.1717	76.2629	78.12	79.5635	83.7833	69.9295	85.5069	70.0755	94.2265	69.6649	96.2441		77.3597	66.3584	57.8597	59.6179	58.621	57.4244	58.2284	68.7708		69.8744	84.2006	83.6661	77.3947	58.4056	69.3941	55.1493	67.2966		69.584	70.9742	63.958	58.9724	66.7528	65.3843	71.767	75.8406		130.212	108.175	116.79	105.487	111.395	89.4856
	46.4209	77.2098	90.3583	77.1466	70.3852	79.52	75.9988	81.9086	83.5114	71.4072	85.1579	71.9607	95.8736	69.5498	85.0791		78.5911	68.9643	59.7675	63.1413	62.3534	59.5906	59.8086	67.2461		73.8838	81.8414	85.2955	80.5856	59.2364	68.2228	57.6426	66.3567		67.6144	68.3213	65.0113	59.4678	67.0566	65.2801	79.4121	75.0136		123.569	108.454	116.891	106.082	109.729	92.3299
	52.844	79.0244	92.4658	81.3817	72.4462	82.2412	77.5319	84.7563	82.6089	71.3823	87.0348	75.0864	98.5382	71.0291	84.0309		80.7415	70.4112	61.4138	65.8881	64.9659	62.328	60.2863	68.9956		75.6775	82.4947	89.112	82.5018	61.4	68.5667	59.145	67.4189		66.2862	68.1121	64.6408	59.7351	67.7757	66.0761	70.8805	73.4975		125.342	112.05	120.804	109.511	109.092	92.2809
Seahorse	OCR (pmol/min):
OCR	Time	Group Name: -DiCreU1															Group Name: + Rapa 72 h-DiCreU1									Group Name: -idATM									Group Name: + Rapa 72 h-idATM									Group Name: -idATM cTg
Replicate3		A02	B01	B02	C01	C02	D01	D02	E01	E02	F01	F02	G01	G02	H02		A03	B03	C03	D03	E03	F03	G03	H03		A04	B04	C04	D04	E04	F04	G04	H04		A05	B05	C05	D05	E05	F05	G05	H05		A06	B06	C06	D06	E06	F06
	39.9893	205.415	204.177	188.528	170.378	191.077	194.193	173.884	213.107	149.835	184.994	123.969	212.009	172.496	204.915		160.84	175.849	161.445	169.297	160.493	261.166	153.107	154.719		163.003	153.261	132.272	130.533	139.092	140.539	155.107	150.068		69.7865	75.0307	73.8529	69.3044	70.4407	68.0481	69.506	72.7621		120.263	99.9479	113.669	104.856	99.6357	91.9844
	46.4052	199.032	203.555	192.067	171.587	198.31	200.539	177.982	219.118	155.127	190.16	129.006	219.395	172.215	208.037		161.9	172.156	165.825	175.966	167.922	273.524	153.548	156.33		161.454	149.169	132.407	133.444	140.312	146.348	158.508	149.444		72.2879	75.8172	75.2209	70.9453	72.125	69.6564	73.4853	75.6256		118.224	100.84	115.739	105.323	102.07	95.7099
	52.8296	203.689	208.09	199.115	177.453	202.323	201.438	181.466	224.562	161.671	193.695	128.192	222.221	173.224	204.399		165.035	176.913	170.578	181.643	174.154	282.278	156.097	157.852		163.618	152.175	137.088	136.081	165.543	152.051	164.153	151.598		73.6536	77.9028	75.7296	73.6253	75.6671	70.5657	77.6508	78.9738		116.635	103.055	119.584	108.113	104.756	100.371
																										166.901									98.8307									126.841
		132.612															185.359									174.284									88.5139									113.471
		185.788															181.933									178.15									86.2087									108.246
		194.644															181.483									69.8744									69.584									130.212
		187.93															77.3597									73.8838									67.6144									123.569
		208.318															78.5911									75.6775									66.2862									125.342
		183.352															80.7415									163.003									69.7865									120.263
		195.38															160.84									161.454									72.2879									118.224
		162.32															161.9									163.618									73.6536									116.635
		210.674															165.035									183.966									103.678									104.923
		193.983															190.634									172.014									93.871									102.966
		221.766															185.671									169.386									93.0667									102.669
		217.782															186.397									84.2006									70.9742									108.175
		230.635															66.3584									81.8414									68.3213									108.454
		186.991															68.9643									82.4947									68.1121									112.05
		134.195															70.4112									153.261									75.0307									99.9479
		185.289															175.849									149.169									75.8172									100.84
		186.775															172.156									152.175									77.9028									103.055
		201.288															176.913									170.311									99.7956									133.317
		222.628															155.591									176.477									96.7775									121.469
		192.811															159.323									179.944									95.8987									115.627
		186.238															162.312									83.6661									63.958									116.79
		169															57.8597									85.2955									65.0113									116.891
		199.679															59.7675									89.112									64.6408									120.804
		205.477															61.4138									132.272									73.8529									113.669
		210.917															161.445									132.407									75.2209									115.739
		200.112															165.825									137.088									75.7296									119.584
		215.99															170.578									168.841									82.5703									132.805
		173.886															159.514									153.074									88.083									120.572
		135.512															160.107									149.514									77.2663									116.95
		188.454															161.905									77.3947									58.9724									105.487
		186.928															59.6179									80.5856									59.4678									106.082
		205.384															63.1413									82.5018									59.7351									109.511
		228.774															65.8881									130.533									69.3044									104.856
		197.935															169.297									133.444									70.9453									105.323
		186.663															175.966									136.081									73.6253									108.113
		173.524															181.643									198.587									93.7305									110.578
		196.838															178.889									188.557									90.4409									99.5659
		211.279															184.061									187.469									86.3228									94.8353
		212.429															188.829									58.4056									66.7528									111.395
		195.423															58.621									59.2364									67.0566									109.729
		212.021															62.3534									61.4									67.7757									109.092
		173.562															64.9659									139.092									70.4407									99.6357
		77.7931															160.493									140.312									72.125									102.07
		93.1912															167.922									165.543									75.6671									104.756
		75.5134															174.154									211.889									105.386									120.211
		70.1717															215.666									193.295									91.5741									107.53
		76.2629															200.622									186.812									88.4847									101.143
		78.12															198.126									69.3941									65.3843									89.4856
		79.5635															57.4244									68.2228									65.2801									92.3299
		83.7833															59.5906									68.5667									66.0761									92.2809
		69.9295															62.328									140.539									68.0481									91.9844
		85.5069															261.166									146.348									69.6564									95.7099
		70.0755															273.524									152.051									70.5657									100.371
		94.2265															282.278									200.449									104.361									119.718
		69.6649															198.996									184.932									90.3012									103.374
		96.2441															184.306									181.134									88.7771									98.3973
		77.2098															182.954									55.1493									71.767									107.387
		90.3583															58.2284									57.6426									79.4121									107.631
		77.1466															59.8086									59.145									70.8805									106.943
		70.3852															60.2863									155.107									69.506									93.0017
		79.52															153.107									158.508									73.4853									97.4506
		75.9988															153.548									164.153									77.6508									100.946
		81.9086															156.097									203.996									80.8449									105.502
		83.5114															192.171									195.336									77.7353									92.1093
		71.4072															174.669									183.197									77.1762									87.7966
		85.1579															168.296									67.2966									75.8406									125.574
		71.9607															68.7708									66.3567									75.0136									120.664
		95.8736															67.2461									67.4189									73.4975									122.149
		69.5498															68.9956									150.068									72.7621									85.046
		85.0791															154.719									149.444									75.6256									89.2639
		79.0244															156.33									151.598									78.9738									93.095
		92.4658															157.852
		81.3817
		72.4462
		82.2412
		77.5319
		84.7563
		82.6089
		71.3823
		87.0348
		75.0864
		98.5382
		71.0291
		84.0309
		205.415
		204.177
		188.528
		170.378
		191.077
		194.193
		173.884
		213.107
		149.835
		184.994
		123.969
		212.009
		172.496
		204.915
		199.032
		203.555
		192.067
		171.587
		198.31
		200.539
		177.982
		219.118
		155.127
		190.16
		129.006
		219.395
		172.215
		208.037
		203.689
		208.09
		199.115
		177.453
		202.323
		201.438
		181.466
		224.562
		161.671
		193.695
		128.192
		222.221
		173.224
		204.399
[truncated: 48 more columns]

## Sheet: Max Resp in Columns
	Seahorse Max Respiration											Average(Summary)							Statistical Analysis
	DiCreU1 -	DiCreU1+	iATM-	iATM+	iATM cTg -	iATM cTg +	iATM cPf -	iATM cPf +	iATM cSc -	iATM cSc +				Average	STDEV	TOTAL Average	TOTAL STDEV		Anova						Grouping Information Using the Tukey Method and 95% Confidence
Experiment 1	132.612	185.359	166.901	98.8307	126.841	86.699	121.084	64.4905	141.217	74.1372		DiCreU1 -	Rep1	192.885	22.905	153.829	55.8642		Means						Factor	N	Mean	Grouping
Experiment 2	185.788	181.933	174.284	88.5139	113.471	86.7519	110.878	56.2754	135.047	60.2657			Rep2	80.3493	8.21936				Factor	N	Mean	StDev	95% CI		DiCreU1 -	126	153.83	A
Experiment 2	194.644	181.483	178.15	86.2087	108.246	87.6635	106.83	59.222	130.524	58.3579			Rep3	188.253	24.7984				DiCreU1 -	126	153.83	55.86	(147.66, 159.99)		DiCreU1+	72	141.46	A	B
	187.93	77.3597	69.8744	69.584	130.212	88.9023	209.953	61.9282	60.7573	53.7101		DiCreU1+	Rep1	134.286	52.6557	141.461	59.2343		DiCreU1+	72	141.46	59.23	(133.30, 149.62)		iATM-	72	133.9		B
	208.318	78.5911	73.8838	67.6144	123.569	86.646	199.433	62.4217	63.5407	54.171			Rep2	147.901	52.2703				iATM-	72	133.9	47.83	(125.74, 142.05)		iATM cPf -	72	124.33		B	C
	183.352	80.7415	75.6775	66.2862	125.342	87.7693	199.082	63.8973	66.7685	60.41			Rep3	142.195	72.3109				iATM+	72	77.29	11.45	(69.13, 85.44)		iATM cTg -	72	108.31			C	D
	195.38	160.84	163.003	69.7865	120.263	113.003	98.2804	74.0108	105.275	86.3404		iATM-	Rep1	135.007	43.9182	133.896	47.8329		iATM cTg -	72	108.31	11.4	(100.15, 116.46)		iATM cSc -	72	103.75				D	E
	162.32	161.9	161.454	72.2879	118.224	114.573	100.485	81.1619	108.222	87.5267			Rep2	137.681	46.741				iATM cTg +	72	85.47	15.68	(77.32, 93.63)		iATM cTg +	72	85.47					E	F
	210.674	165.035	163.618	73.6536	116.635	118.717	102.381	83.6932	113.13	90.2733			Rep3	129.002	53.9273				iATM cPf -	72	124.33	35.03	(116.18, 132.49)		iATM+	72	77.29						F	G
	193.983	190.634	183.966	103.678	104.923	83.4295	135.513	57.2527	150.891	72.8065		iATM+	Rep1	79.4009	13.3264	77.2885	11.4486		iATM cPf +	72	64.27	12.28	(56.11, 72.43)		iATM cPf +	72	64.27							G
	221.766	185.671	172.014	93.871	102.966	82.4824	124.992	50.9662	142.756	68.3739			Rep2	76.6888	11.9038				iATM cSc -	72	103.75	30.07	(95.59, 111.91)		iATM cSc +	126	62.68							G
	217.782	186.397	169.386	93.0667	102.669	82.386	121.649	49.3161	138.76	67.772			Rep3	75.7759	8.8259				iATM cSc +	126	62.68	11.72	(56.51, 68.84)		Means that do not share a letter are significantly different.
	230.635	66.3584	84.2006	70.9742	108.175	80.7483	164.206	85.678	70.2181	74.1049		iATM cTg -	Rep1	114.616	9.60448	108.309	11.4013		Pooled StDev = 35.2578
	186.991	68.9643	81.8414	68.3213	108.454	78.3552	153.23	71.1139	71.2344	71.4405			Rep2	109.551	8.41858
	134.195	70.4112	82.4947	68.1121	112.05	82.3821	153.371	67.1847	73.9156	72.1505			Rep3	100.759	11.6427				Tukey Pairwise Comparison
	185.289	175.849	153.261	75.0307	99.9479	95.6743	92.0796	74.7543	101.712	66.6716		iATM cTg +	Rep1	89.2971	11.1446	85.4741	15.6845		Difference of Levels	AdjustedP-Value	Difference of means
	186.775	172.156	149.169	75.8172	100.84	94.4958	92.2955	110.131	104.258	66.8292			Rep2	87.4414	17.3204				DiCreU1+ - DiCreU1 -	0.341172	-12.37
	201.288	176.913	152.175	77.9028	103.055	96.2782	94.9913	82.2038	107.747	68.2085			Rep3	79.6838	16.7609				iATM- - DiCreU1 -	0.00509727	-19.93
	222.628	155.591	170.311	99.7956	133.317	85.872	128.074	67.7036	143.665	57.5496		iATM cPf -	Rep1	136.69	39.4775	124.334	35.0295		iATM+ - DiCreU1 -	1.56412e-05	-76.54
	192.811	159.323	176.477	96.7775	121.469	82.3041	113.495	63.9365	135.481	48.8474			Rep2	114.026	29.2096				iATM cTg - - DiCreU1 -	1.56412e-05	-45.52
	186.238	162.312	179.944	95.8987	115.627	80.2483	99.326	62.5057	132.183	47.447			Rep3	122.285	33.1914				iATM cTg + - DiCreU1 -	1.56412e-05	-68.36
	169	57.8597	83.6661	63.958	116.79	82.531	195.084	67.0744	73.121	68.6244		iATM cPf +	Rep1	68.5552	13.083	64.2694	12.2843		iATM cPf - - DiCreU1 -	1.61451e-05	-29.5
	199.679	59.7675	85.2955	65.0113	116.891	81.7601	182.406	64.6684	73.5085	66.8103			Rep2	68.5552	12.0394				iATM cPf + - DiCreU1 -	1.56412e-05	-89.56
	205.477	61.4138	89.112	64.6408	120.804	83.4576	181.435	63.7349	76.009	68.0738			Rep3	60.5181	10.7506				iATM cSc - - DiCreU1 -	1.56412e-05	-50.08
	210.917	161.445	132.272	73.8529	113.669	102.518	99.5049	63.8397	121.788	66.9123		iATM cSc -	Rep1	104.998	30.9966	103.749	30.0706		iATM cSc + - DiCreU1 -	1.56412e-05	-91.15
	200.112	165.825	132.407	75.2209	115.739	104.412	102.602	65.6146	119.467	70.2857			Rep2	108.582	29.9373				iATM- - DiCreU1+	0.956723	-7.56
	215.99	170.578	137.088	75.7296	119.584	108.44	111.529	68.774	124.28	73.2935			Rep3	97.6688	29.4914				iATM+ - DiCreU1+	1.56412e-05	-64.17
	173.886	159.514	168.841	82.5703	132.805	93.2268	112.654	69.5708	122.965	63.0622		iATM cSc +	Rep1	65.6585	10.3565	62.6787	11.7179		iATM cTg - - DiCreU1+	1.62051e-05	-33.15
	135.512	160.107	153.074	88.083	120.572	79.9651	98.1481	61.2587	116.118	52.4015			Rep2	64.2116	12.9448				iATM cTg + - DiCreU1+	1.56412e-05	-55.99
	188.454	161.905	149.514	77.2663	116.95	75.8678	93.3223	59.3957	113.43	51.5675			Rep3	58.166	10.5563				iATM cPf - - DiCreU1+	0.101442	-17.13
	186.928	59.6179	77.3947	58.9724	105.487	66.8883	147.182	52.1684	63.1866	63.1978									iATM cPf + - DiCreU1+	1.56412e-05	-77.19
	205.384	63.1413	80.5856	59.4678	106.082	67.2498	136.762	52.8125	65.7953	60.1933						3.13043			iATM cSc - - DiCreU1+	1.56445e-05	-37.71
	228.774	65.8881	82.5018	59.7351	109.511	68.6024	135.836	52.399	67.1808	61.3445						0			iATM cSc + - DiCreU1+	1.56412e-05	-78.78
	197.935	169.297	130.533	69.3044	104.856	111.399	83.6547	84.2371	132.026	78.0926						0			iATM+ - iATM-	1.56412e-05	-56.61
	186.663	175.966	133.444	70.9453	105.323	114.583	84.9302	81.9012	128.297	72.1281						2.87873			iATM cTg - - iATM-	0.00057238	-25.59
	173.524	181.643	136.081	73.6253	108.113	120.652	85.5445	83.9366	132.613	72.2118						0			iATM cTg + - iATM-	1.56412e-05	-48.42
	196.838	178.889	198.587	93.7305	110.578	82.7801	117.677	64.9034	145.805	56.1773						0			iATM cPf - - iATM-	0.835021	-9.56
	211.279	184.061	188.557	90.4409	99.5659	72.8957	103.18	55.9041	131.602	48.6044						2.72479			iATM cPf + - iATM-	1.56412e-05	-69.63
	212.429	188.829	187.469	86.3228	94.8353	69.4452	97.8126	53.2249	126.527	47.7163						0			iATM cSc - - iATM-	2.76905e-05	-30.15
	195.423	58.621	58.4056	66.7528	111.395	71.9578	187.549	45.7623	51.7827	68.6172						0			iATM cSc + - iATM-	1.56412e-05	-71.22
	212.021	62.3534	59.2364	67.0566	109.729	72.005	171.53	45.5892	55.9823	70.06						1.57282			iATM cTg - - iATM+	2.04804e-05	31.02
	173.562	64.9659	61.4	67.7757	109.092	74.1903	169.784	46.778	56.8161	70.889						0			iATM cTg + - iATM+	0.92977	8.19
	77.7931	160.493	139.092	70.4407	99.6357	98.6907	92.1333	73.8193	109.517	74.3078						0			iATM cPf - - iATM+	1.56412e-05	47.05
	93.1912	167.922	140.312	72.125	102.07	100.809	92.7125	76.3536	111.16	76.338						2.20408			iATM cPf + - iATM+	0.445885	-13.02
	75.5134	174.154	165.543	75.6671	104.756	104.722	95.9972	79.0545	117.167	79.4813						0			iATM cSc - - iATM+	0.000300375	26.46
	70.1717	215.666	211.889	105.386	120.211	86.8309	117.641	72.0378	141.781	66.127						0			iATM cSc + - iATM+	0.134629	-14.61
	76.2629	200.622	193.295	91.5741	107.53	77.297	101.783	61.2944	127.669	54.741						1.7394			iATM cTg + - iATM cTg -	0.00404882	-22.83
	78.12	198.126	186.812	88.4847	101.143	73.1641	97.1539	59.0115	123.007	53.999						0			iATM cPf - - iATM cTg -	0.162738	16.02
	79.5635	57.4244	69.3941	65.3843	89.4856	72.383	151.845	54.9662	63.3653	58.1444						0			iATM cPf + - iATM cTg -	1.56412e-05	-44.04
	83.7833	59.5906	68.2228	65.2801	92.3299	72.5929	145.339	53.5974	65.5938	57.849						2.53019			iATM cSc - - iATM cTg -	0.998903	-4.56
	69.9295	62.328	68.5667	66.0761	92.2809	76.5254	143.092	54.5501	67.1303	59.0094						0			iATM cSc + - iATM cTg -	1.56412e-05	-45.63
	85.5069	261.166	140.539	68.0481	91.9844	87.5834	96.6651	73.9146	103.882	91.6206						0			iATM cPf - - iATM cTg +	1.56417e-05	38.86
	70.0755	273.524	146.348	69.6564	95.7099	93.0541	99.7081	75.1518	105.24	92.579						1.30788			iATM cPf + - iATM cTg +	0.0114861	-21.2
	94.2265	282.278	152.051	70.5657	100.371	98.8359	102.979	76.7883	109.413	95.905						0			iATM cSc - - iATM cTg +	0.0586973	18.28
	69.6649	198.996	200.449	104.361	119.718	69.7976	121.717	52.7658	142.882	51.9604						0			iATM cSc + - iATM cTg +	0.000520996	-22.8
	96.2441	184.306	184.932	90.3012	103.374	63.0017	103.037	47.3068	126.762	43.6762						2.1113			iATM cPf + - iATM cPf -	1.56412e-05	-60.06
	77.2098	182.954	181.134	88.7771	98.3973	60.7397	97.2411	45.9486	123.097	42.5372						0			iATM cSc - - iATM cPf -	0.0166666	-20.58
	90.3583	58.2284	55.1493	71.767	107.387	70.4503	208.575	49.0544	58.5129	61.5719						0			iATM cSc + - iATM cPf -	1.56412e-05	-61.65
	77.1466	59.8086	57.6426	79.4121	107.631	70.3874	186.346	49.2379	61.1774	62.2903						1.27551			iATM cSc - - iATM cPf +	1.56415e-05	39.48
	70.3852	60.2863	59.145	70.8805	106.943	71.3104	178.158	51.4024	62.7337	64.6918									iATM cSc + - iATM cPf +	1	-1.59
	79.52	153.107	155.107	69.506	93.0017	90.1118	100.522	64.2691	96.9285	74.6958									iATM cSc + - iATM cSc -	1.56412e-05	-41.07
	75.9988	153.548	158.508	73.4853	97.4506	93.6676	102.039	67.3722	102.155	75.3668
	81.9086	156.097	164.153	77.6508	100.946	97.3004	106.609	69.2739	106.863	77.4158
	83.5114	192.171	203.996	80.8449	105.502	63.2899	111.755	74.4547	145.148	66.4066
	71.4072	174.669	195.336	77.7353	92.1093	55.5253	99.852	63.2386	128.531	55.9925
	85.1579	168.296	183.197	77.1762	87.7966	54.2936	96.4707	59.7144	124.345	53.969
	71.9607	68.7708	67.2966	75.8406	125.574	75.2254	146.379	49.6027	61.4348	58.0069
	95.8736	67.2461	66.3567	75.0136	120.664	74.0863	132.749	50.3194	63.3538	55.9432
	69.5498	68.9956	67.4189	73.4975	122.149	75.3722	132.734	51.6534	66.0205	54.4121
	85.0791	154.719	150.068	72.7621	85.046	107.072	86.7178	69.6338	116.764	65.7229
	79.0244	156.33	149.444	75.6256	89.2639	108.302	90.998	72.9544	119.496	66.9883
	92.4658	157.852	151.598	78.9738	93.095	111.503	93.3186	75.2623	123.22	70.3345
	81.3817									48.1012
	72.4462									40.4148
	82.2412									39.0237
	77.5319									65.9619
	84.7563									65.0654
	82.6089									66.1782
	71.3823									67.7645
	87.0348									70.4482
	75.0864									71.9812
	98.5382									71.7104
	71.0291									64.6894
	84.0309									63.4642
	205.415									57.7893
	204.177									57.1267
	188.528									58.7065
	170.378									54.8792
	191.077									57.9906
	194.193									61.02
	173.884									53.0683
	213.107									45.4658
	149.835									44.5361
	184.994									43.2291
	123.969									47.4034
	212.009									47.9984
	172.496									69.1951
	204.915									71.9524
	199.032									76.8408
	203.555									62.4568
	192.067									51.4549
	171.587									50.2999
	198.31									86.8438
	200.539									71.5555
	177.982									66.1808
	219.118									61.8302
	155.127									64.5093
	190.16									68.3248
	129.006									46.5412
	219.395									39.9202
	172.215									40.008
	208.037									52.8405
	203.689									54.5063
	208.09									55.3999
	199.115									61.1133
	177.453									63.0572
	202.323									65.9149
	201.438									57.6664
	181.466									46.6058
	224.562									44.6734
	161.671									58.2462
	193.695									57.2657
	128.192									57.5982
	222.221									66.5882
	173.224									70.8535
	204.399									73.5154

## Sheet: Spare Capacity
Spare Capacity
Seahorse	OCR (pmol/min):
OCR	Time	Group Name: -DiCreU1															Group Name: + Rapa, 72h-DiCreU1									Group Name: -idATM									Group Name: + Rapa, 72h-idATM									Group Name: -idATM cTg
Replicate1		A02	B01	B02	C01	C02	D01	D02	E01	E02	F01	F02	G01	G02	H02		A07	B07	C07	D07	E07	F07	G07	H07		A03	B03	C03	D03	E03	F03	G03	H03		A08	B08	C08	D08	E08	F08	G08	H08		A04	B04	C04	D04	E04	F04
		51.5647	92.2763	106.475	85.8905	100.391	87.3405	102.385	56.6291	114.585	77.5076	119.982	122.992	128.513	102.281		90.2155	94.7953	66.621	71.7018	80.0613	108.477	99.8142	97.7807		80.8974	94.26	81.0531	85.9163	104.006	114.981	107.703	103.688		41.2446	38.8755	32.5412	15.5002	33.1905	35.6501	38.0279	32.6851		67.2885	44.8969	71.0531	69.9348	48.9891	57.9988
		60.6222	93.4748	101.404	103.137	117.33	96.2727	94.7964	66.5063	103.472	93.8874	109.769	102.758	113.495	88.7436		86.4497	88.569	71.7467	72.4986	85.6296	94.7988	85.4457	76.7948		90.0405	85.5683	89.6834	71.5207	95.8329	95.939	93.2867	98.9947		31.2255	31.6189	33.3702	25.0326	29.7244	21.88	26.5098	28.6354		51.6967	45.2972	61.1505	61.7247	42.5738	45.3507
		61.0654	96.4636	102.42	107.761	121.853	101.656	93.4633	72.1435	100.017	101.55	110.386	96.8981	107.384	87.6775		83.1538	87.4028	73.163	73.204	89.0044	91.0243	83.3502	69.2448		91.5778	81.3934	91.9695	66.2115	93.1327	88.0764	87.7854	85.3454		28.6954	32.9407	33.7519	15.9118	26.3477	18.7746	25.944	27.7371		46.5247	44.9646	56.4339	30.3935	38.6657	39.385
Seahorse	OCR (pmol/min):
OCR	Time	Group Name: -DiCreU1															Group Name: + Rapa 72 h-DiCreU1									Group Name: -idATM									Group Name: + Rapa 72 h-idATM									Group Name: -idATM cTg
Replicate2		A02	B01	B02	C01	C02	D01	D02	E01	E02	F01	F02	G01	G02	H02		A03	B03	C03	D03	E03	F03	G03	H03		A04	B04	C04	D04	E04	F04	G04	H04		A05	B05	C05	D05	E05	F05	G05	H05		A06	B06	C06	D06	E06	F06
		11.4085	19.9813	5.09673	-7.2099	4.43658	12.6589	3.05705	1.14486	-9.03565	9.21963	-2.58733	17.9736	-8.55535	25.0108		13.076	-0.496981	-10.5734	-1.09499	-2.7431	1.38362	-7.8679	8.1912		-1.90474	0.160769	6.04845	-8.41478	-14.8052	-3.35966	-7.73023	0.913855		-10.0163	-2.23193	-17.7329	-12.1303	-11.0792	-7.09015	-10.5936	-0.339714		27.87	6.14377	7.07658	1.14736	0.500288	-8.35691
		12.9979	20.1762	9.5131	1.65644	9.91614	17.0433	8.2289	6.81785	-0.0521537	12.9083	0.127104	20.4522	-1.97014	16.3503		16.8346	4.3145	-5.0927	6.32364	2.80588	6.9162	-6.71327	9.96129		3.54769	3.79126	10.07	2.21529	-8.98996	-2.34215	-1.05692	1.18667		-7.42275	-2.73696	-13.0573	-8.83628	-8.0531	-4.68176	2.63052	0.0275796		21.1633	11.2143	12.3298	5.99531	4.72758	-196.183
		13.0196	21.8074	13.769	4.70385	12.7366	20.0065	10.566	5.28934	3.54775	14.2751	3.48458	21.1337	1.47456	15.1415		18.0428	5.19907	-2.29413	8.66371	5.34665	10.7141	-3.74575	12.3659		-65.2311	4.07399	14.2011	-9.68182	-7.41135	1.91783	1.65636	1.73178		-10.6096	-4.11957	-12.5537	-7.89197	-6.88024	-3.64031	-8.09023	-2.60145		21.8111	15.3973	15.7673	10.7755	7.49009	-19.9631
Seahorse	OCR (pmol/min):
OCR	Time	Group Name: -DiCreU1															Group Name: + Rapa 72 h-DiCreU1									Group Name: -idATM									Group Name: + Rapa 72 h-idATM									Group Name: -idATM cTg
Replicate3		A02	B01	B02	C01	C02	D01	D02	E01	E02	F01	F02	G01	G02	H02		A03	B03	C03	D03	E03	F03	G03	H03		A04	B04	C04	D04	E04	F04	G04	H04		A05	B05	C05	D05	E05	F05	G05	H05		A06	B06	C06	D06	E06	F06
		85.7548	64.1796	61.6718	25.7517	61.5755	55.3425	46.7832	65.3417	19.8974	54.2875	1.66744	77.5363	43.8088	82.816		59.1195	53.0149	40.46	52.6717	41.6393	92.7266	37.6667	44.0796		53.0897	42.6948	20.9048	20.2039	30.8269	24.818	40.5188	46.6285		4.07715	5.23538	-5.80112	-1.31177	0.290611	-6.39256	-1.13221	5.73208		28.9493	9.11697	17.0092	14.0378	1.16217	4.56808
		78.7043	63.4653	65.822	31.1797	69.2351	65.9969	52.1784	76.0148	24.04	58.9046	12.1181	84.7533	44.7186	84.7096		59.036	48.7342	44.5639	59.9358	50.3293	110.887	42.137	46.4151		52.0108	41.2487	24.0593	29.7207	33.928	30.9986	44.7369	46.2629		7.35023	6.41475	-10.0531	3.71731	3.21029	-0.00769417	5.57332	9.77216		26.0634	10.9853	22.757	16.5998	9.23947	9.90543
		82.0633	67.0891	72.0253	38.8846	72.463	68.1292	54.8663	80.5111	40.2118	60.9188	11.766	86.3884	45.8984	78.5611		61.2189	53.3252	48.7944	64.3475	57.1814	119.526	44.8555	46.0251		52.162	42.9048	27.9655	33.2906	58.1874	36.3679	49.2316	45.9886		8.44651	7.75772	-2.13645	4.41235	6.27454	-1.02247	10.2043	11.8633		23.3116	13.8833	25.5105	20.181	12.9252	14.0022
		51.5647																								80.8974									41.2446									67.2885
		60.6222															90.2155									90.0405									31.2255									51.6967
		61.0654															86.4497									91.5778									28.6954									46.5247
		11.4085															83.1538									-1.90474									-10.0163									27.87
		12.9979															13.076									3.54769									-7.42275									21.1633
		13.0196															16.8346									-65.2311									-10.6096									21.8111
		85.7548															18.0428									53.0897									4.07715									28.9493
		78.7043															59.1195									52.0108									7.35023									26.0634
		82.0633															59.036									52.162									8.44651									23.3116
		92.2763															61.2189									94.26									38.8755									44.8969
		93.4748															94.7953									85.5683									31.6189									45.2972
		96.4636															88.569									81.3934									32.9407									44.9646
		19.9813															87.4028									0.160769									-2.23193									6.14377
		20.1762															-0.496981									3.79126									-2.73696									11.2143
		21.8074															4.3145									4.07399									-4.11957									15.3973
		64.1796															5.19907									42.6948									5.23538									9.11697
		63.4653															53.0149									41.2487									6.41475									10.9853
		67.0891															48.7342									42.9048									7.75772									13.8833
		106.475															53.3252									81.0531									32.5412									71.0531
		101.404															66.621									89.6834									33.3702									61.1505
		102.42															71.7467									91.9695									33.7519									56.4339
		5.09673															73.163									6.04845									-17.7329									7.07658
		9.5131															-10.5734									10.07									-13.0573									12.3298
		13.769															-5.0927									14.2011									-12.5537									15.7673
		61.6718															-2.29413									20.9048									-5.80112									17.0092
		65.822															40.46									24.0593									-10.0531									22.757
		72.0253															44.5639									27.9655									-2.13645									25.5105
		85.8905															48.7944									85.9163									15.5002									69.9348
		103.137															71.7018									71.5207									25.0326									61.7247
		107.761															72.4986									66.2115									15.9118									30.3935
		-7.2099															73.204									-8.41478									-12.1303									1.14736
		1.65644															-1.09499									2.21529									-8.83628									5.99531
		4.70385															6.32364									-9.68182									-7.89197									10.7755
		25.7517															8.66371									20.2039									-1.31177									14.0378
		31.1797															52.6717									29.7207									3.71731									16.5998
		38.8846															59.9358									33.2906									4.41235									20.181
		100.391															64.3475									104.006									33.1905									48.9891
		117.33															80.0613									95.8329									29.7244									42.5738
		121.853															85.6296									93.1327									26.3477									38.6657
		4.43658															89.0044									-14.8052									-11.0792									0.500288
		9.91614															-2.7431									-8.98996									-8.0531									4.72758
		12.7366															2.80588									-7.41135									-6.88024									7.49009
		61.5755															5.34665									30.8269									0.290611									1.16217
		69.2351															41.6393									33.928									3.21029									9.23947
		72.463															50.3293									58.1874									6.27454									12.9252
		87.3405															57.1814									114.981									35.6501									57.9988
		96.2727															108.477									95.939									21.88									45.3507
		101.656															94.7988									88.0764									18.7746									39.385
		12.6589															91.0243									-3.35966									-7.09015									-8.35691
		17.0433															1.38362									-2.34215									-4.68176									-196.183
		20.0065															6.9162									1.91783									-3.64031									-19.9631
		55.3425															10.7141									24.818									-6.39256									4.56808
		65.9969															92.7266									30.9986									-0.00769417									9.90543
		68.1292															110.887									36.3679									-1.02247									14.0022
		102.385															119.526									107.703									38.0279									58.8831
		94.7964															99.8142									93.2867									26.5098									43.1048
		93.4633															85.4457									87.7854									25.944									37.9329
		3.05705															83.3502									-7.73023									-10.5936									6.02517
		8.2289															-7.8679									-1.05692									2.63052									11.0601
		10.566															-6.71327									1.65636									-8.09023									10.6103
		46.7832															-3.74575									40.5188									-1.13221									8.72736
		52.1784															37.6667									44.7369									5.57332									13.3855
		54.8663															42.137									49.2316									10.2043									17.4406
		56.6291															44.8555									103.688									32.6851									52.3907
		66.5063															97.7807									98.9947									28.6354									38.8694
		72.1435															76.7948									85.3454									27.7371									35.4667
		1.14486															69.2448									0.913855									-0.339714									24.1992
		6.81785															8.1912									1.18667									0.0275796									19.8272
		5.28934															9.96129									1.73178									-2.60145									20.4115
		65.3417															12.3659									46.6285									5.73208									8.94136
		76.0148															44.0796									46.2629									9.77216									12.1157
		80.5111															46.4151									45.9886									11.8633									15.0421
		114.585															46.0251
		103.472
		100.017
		-9.03565
		-0.0521537
		3.54775
		19.8974
		24.04
		40.2118
		77.5076
		93.8874
		101.55
		9.21963
		12.9083
		14.2751
		54.2875
		58.9046
		60.9188
		119.982
		109.769
		110.386
		-2.58733
		0.127104
		3.48458
		1.66744
		12.1181
		11.766
		122.992
		102.758
		96.8981
		17.9736
		20.4522
		21.1337
		77.5363
		84.7533
		86.3884
		128.513
		113.495
		107.384
		-8.55535
		-1.97014
		1.47456
		43.8088
		44.7186
		45.8984
		102.281
		88.7436
		87.6775
		25.0108
		16.3503
		15.1415
		82.816
		84.7096
		78.5611
[truncated: 48 more columns]

## Sheet: Spare Capacity in Columns
	Seahorse Spare Capacity											Average(Summary)							Statistical Analysis
	DiCreU1 -	DiCreU1+	iATM-	iATM+	iATM cTg -	iATM cTg +	iATM cPf -	iATM cPf +	iATM cSc -	iATM cSc +				Average	STDEV	TOTAL Average	TOTAL STDEV		Anova						Grouping Information Using the Tukey Method and 95% Confidence
Experiment 1	51.5647	90.2155	80.8974	41.2446	67.2885	33.5297	58.5463	19.7318	73.693	28.6558		DiCreU1 -	Rep1	54.5888	39.4188	54.3728	39.8575		Means						Factor	N	Mean	Grouping
Experiment 2	60.6222	86.4497	90.0405	31.2255	51.6967	33.6871	48.4402	14.21	67.2355	16.0489			Rep2	54.6207	36.9865				Factor	N	Mean	StDev	95% CI		iATM cPf -	72	46.62	A
Experiment 2	61.0654	83.1538	91.5778	28.6954	46.5247	33.5462	44.9605	17.0932	62.2435	13.4514			Rep3	53.9088	43.8312				DiCreU1 -	126	39.362	8.042	(37.952, 40.771)		DiCreU1 -	126	39.362		B
	11.4085	13.076	-1.90474	-10.0163	27.87	13.4195	78.7206	-3.60771	6.20934	-3.1344		DiCreU1+	Rep1	46.4823	35.9995	48.4605	36.5627		DiCreU1+	72	37.53	8.93	(35.67, 39.40)		iATM-	72	38.2		B
	12.9979	16.8346	3.54769	-7.42275	21.1633	14.4639	66.4874	-2.06698	11.5148	-1.39309			Rep2	51.901	33.6337				iATM-	72	38.2	5.56	(36.336, 40.065)		iATM cTg -	72	37.69		B
	13.0196	18.0428	-65.2311	-10.6096	21.8111	15.1842	62.375	-1.28359	13.4377	4.76299			Rep3	46.9981	40.9985				iATM+	72	31.356	6.554	(29.491, 33.220)		DiCreU1+	72	37.53		B
	85.7548	59.1195	53.0897	4.07715	28.9493	21.3209	16.1067	-0.306084	21.6229	14.8133		iATM-	Rep1	43.5547	42.5617	42.0583	40.6129		iATM cTg -	72	37.69	9.63	(35.82, 39.55)		iATM cSc -	72	31.405			C
	78.7043	59.036	52.0108	7.35023	26.0634	22.8556	12.9496	8.89442	24.1231	17.2131			Rep2	43.6507	41.8165				iATM cTg +	72	29.156	5.947	(27.291, 31.021)		iATM+	72	31.356			C
	82.0633	61.2189	52.162	8.44651	23.3116	27.4517	14.3636	11.4994	27.9369	20.1541			Rep3	38.9697	38.9433				iATM cPf -	72	46.62	15.46	(44.76, 48.49)		iATM cTg +	72	29.156			C
	92.2763	94.7953	94.26	38.8755	44.8969	30.3466	65.2356	19.5611	78.5555	26.1522		iATM+	Rep1	10.961	19.4876	8.4522	16.4986		iATM cPf +	72	27.862	4.546	(25.997, 29.726)		iATM cPf +	72	27.862			C
	93.4748	88.569	85.5683	31.6189	45.2972	29.1928	57.1182	12.4391	71.2787	23.4181			Rep2	6.90598	15.4687				iATM cSc -	72	31.405	3.439	(29.541, 33.270)		iATM cSc +	126	26.664
	96.4636	87.4028	81.3934	32.9407	44.9646	30.7111	55.2742	10.9957	67.5182	22.7456			Rep3	7.4896	14.533				iATM cSc +	126	26.664	6.801	(25.255, 28.074)		Means that do not share a letter are significantly different.
	19.9813	-0.496981	0.160769	-2.23193	6.14377	1.97908	41.4741	24.0878	1.3204	5.31818		iATM cTg -	Rep1	30.8495	20.4251	21.9982	32.921		Pooled StDev = 8.06097
	20.1762	4.3145	3.79126	-2.73696	11.2143	3.71326	31.4506	14.969	7.25792	4.33034			Rep2	25.2114	20.7183
	21.8074	5.19907	4.07399	-4.11957	15.3973	7.86218	29.4113	11.9715	10.2657	5.54322			Rep3	9.93357	47.4845				Tukey Pairwise Comparison
	64.1796	53.0149	42.6948	5.23538	9.11697	5.97673	13.1864	-1.55907	14.8269	5.70337		iATM cTg +	Rep1	17.8573	13.5103	13.4673	12.7755		Difference of Levels	Adjusted P-Value	Differenceof Means
	63.4653	48.7342	41.2487	6.41475	10.9853	8.84949	14.6635	37.7349	18.5334	8.07677			Rep2	13.0187	13.9217				DiCreU1+ - DiCreU1 -	0.909129	-5.91
	67.0891	53.3252	42.9048	7.75772	13.8833	10.2235	14.6198	9.96731	22.5949	8.69073			Rep3	9.52596	9.53716				iATM- - DiCreU1 -	0.0733174	-12.31
	106.475	66.621	81.0531	32.5412	71.0531	34.415	54.0742	22.2846	70.1547	20.3829		iATM cPf -	Rep1	41.7837	19.8371	32.1217	19.5285		iATM+ - DiCreU1 -	1.56412e-05	-45.92
	101.404	71.7467	89.6834	33.3702	61.1505	31.4265	43.5774	17.496	64.4869	12.6343			Rep2	25.9486	17.7954				iATM cTg - - DiCreU1 -	1.56412e-05	-32.37
	102.42	73.163	91.9695	33.7519	56.4339	29.2841	30.6193	15.9424	61.0237	11.3638			Rep3	28.6326	17.8095				iATM cTg + - DiCreU1 -	1.56412e-05	-40.91
	5.09673	-10.5734	6.04845	-17.7329	7.07658	-7.95703	57.1084	4.64181	-2.16384	-0.538775		iATM cPf +	Rep1	11.5534	9.77953	6.793	11.033		iATM cPf - - DiCreU1 -	1.7324e-05	-22.25
	9.5131	-5.0927	10.07	-13.0573	12.3298	-3.03716	47.7892	6.63508	3.78858	-0.853635			Rep2	11.5534	12.4628				iATM cPf + - DiCreU1 -	1.56412e-05	-47.58
	13.769	-2.29413	14.2011	-12.5537	15.7673	0.129148	44.2578	5.95031	5.48895	-0.255784			Rep3	2.79504	9.15814				iATM cSc - - DiCreU1 -	1.56693e-05	-24.87
	61.6718	40.46	20.9048	-5.80112	17.0092	1.98575	8.69374	0.967796	26.2136	-1.44464		iATM cSc -	Rep1	33.4561	28.7727	29.5041	26.5809		iATM cSc + - DiCreU1 -	1.56412e-05	-49.04
	65.822	44.5639	24.0593	-10.0531	22.757	8.88226	14.2268	3.73513	26.0867	4.28648			Rep2	31.9424	25.7102				iATM- - DiCreU1+	0.928358	-6.4
	72.0253	48.7944	27.9655	-2.13645	25.5105	12.8029	21.852	5.67968	31.4267	8.59407			Rep3	23.1138	25.0417				iATM+ - DiCreU1+	1.56412e-05	-40.01
	85.8905	71.7018	85.9163	15.5002	69.9348	33.6818	54.4202	25.0237	54.8504	21.3687		iATM cSc +	Rep1	7.56763	11.681	5.32803	10.4164		iATM cTg - - DiCreU1+	1.59125e-05	-26.46
	103.137	72.4986	71.5207	25.0326	61.7247	21.0403	39.2131	18.4312	47.5289	12.0476			Rep2	5.65208	9.82009				iATM cTg + - DiCreU1+	1.56412e-05	-34.99
	107.761	73.204	66.2115	15.9118	30.3935	16.3195	35.5644	16.5424	44.7397	11.5833			Rep3	2.76439	9.27017				iATM cPf - - DiCreU1+	0.013318	-16.34
	-7.2099	-1.09499	-8.41478	-12.1303	1.14736	-14.7095	19.1728	-13.665	-10.1626	-6.65274									iATM cPf + - DiCreU1+	1.56412e-05	-41.67
	1.65644	6.32364	2.21529	-8.83628	5.99531	-9.1702	8.86235	-7.4957	-2.16452	-8.03911						1.83236	2.77301		iATM cSc - - DiCreU1+	0.00145375	-18.96
	4.70385	8.66371	-9.68182	-7.89197	10.7755	-7.45061	13.5857	-8.44288	-0.153105	-7.14692						0	0		iATM cSc + - DiCreU1+	1.56412e-05	-43.13
	25.7517	52.6717	20.2039	-1.31177	14.0378	16.9952	-2.14147	6.94152	32.6338	10.9903						0	0		iATM+ - iATM-	1.56412e-05	-33.61
	31.1797	59.9358	29.7207	3.71731	16.5998	23.1066	1.83881	7.33422	30.0461	-34.4792						1.63312	2.47148		iATM cTg - - iATM-	0.000514296	-20.06
	38.8846	64.3475	33.2906	4.41235	20.181	29.4457	2.42804	8.93091	34.9092	-1.69263						0	0		iATM cTg + - iATM-	1.56547e-05	-28.59
	100.391	80.0613	104.006	33.1905	48.9891	29.6637	51.5538	25.6029	73.2706	20.0549						0	0		iATM cPf - - iATM-	0.478239	-9.94
	117.33	85.6296	95.8329	29.7244	42.5738	20.8019	37.8026	16.8844	61.1021	13.4291						1.41737	2.14497		iATM cPf + - iATM-	1.56412e-05	-35.27
	121.853	89.0044	93.1327	26.3477	38.6657	16.2824	33.2175	13.5933	57.6623	12.7397						0	0		iATM cSc - - iATM-	0.157528	-12.55
	4.43658	-2.7431	-14.8052	-11.0792	0.500288	-8.01963	48.2859	-15.3353	-9.1374	-4.79498						0	0		iATM cSc + - iATM-	1.56412e-05	-36.73
	9.91614	2.80588	-8.98996	-8.0531	4.72758	-3.83007	35.9108	-18.2596	-0.61994	1.64426						0.284839	0.431062		iATM cTg - - iATM+	0.0904439	13.55
	12.7366	5.34665	-7.41135	-6.88024	7.49009	0.448852	33.1216	-8.18746	-0.85693	2.06865						0			iATM cTg + - iATM+	0.985332	5.02
	61.5755	41.6393	30.8269	0.290611	1.16217	14.2653	7.84197	3.97098	21.9049	4.25907						0			iATM cPf - - iATM+	2.55545e-05	23.67
	69.2351	50.3293	33.928	3.21029	9.23947	18.1295	11.4389	8.59532	26.0228	9.658						0.741339			iATM cPf + - iATM+	0.999998	-1.66
	72.463	57.1814	58.1874	6.27454	12.9252	21.6451	13.9959	10.6774	32.284	12.8031						0			iATM cSc - - iATM+	0.000199879	21.05
	87.3405	108.477	114.981	35.6501	57.9988	30.9085	54.705	21.4593	72.7999	21.9624						0			iATM cSc + - iATM+	0.998974	-3.12
	96.2727	94.7988	95.939	21.88	45.3507	21.508	41.039	11.5485	59.9281	12.1483						0.453848			iATM cTg + - iATM cTg -	0.694715	-8.53
	101.656	91.0243	88.0764	18.7746	39.385	17.715	36.1375	10.2002	56.3028	12.5763						0			iATM cPf - - iATM cTg -	0.449714	10.12
	12.6589	1.38362	-3.35966	-7.09015	-8.35691	-2.27285	7.07049	-6.64187	-3.68605	-5.42984						0			iATM cPf + - iATM cTg -	0.030776	-15.21
	17.0433	6.9162	-2.34215	-4.68176	-196.183	1.25994	8.42394	-8.58887	0.440717	-3.80704						1.0825			iATM cSc - - iATM cTg -	0.829272	7.51
	20.0065	10.7141	1.91783	-3.64031	-19.9631	5.97859	12.1612	-4.30016	1.71524	-2.45235						0			iATM cSc + - iATM cTg -	0.00166479	-16.67
	55.3425	92.7266	24.818	-6.39256	4.56808	1.48353	9.96597	-3.33422	14.8792	9.05326						0			iATM cPf - - iATM cTg +	0.00191021	18.65
	65.9969	110.887	30.9986	-0.00769417	9.90543	9.30674	16.7315	2.08692	17.4885	12.5359						0.228924			iATM cPf + - iATM cTg +	0.908795	-6.67
	68.1292	119.526	36.3679	-1.02247	14.0022	15.882	19.0628	4.21851	22.5369	15.799						0			iATM cSc - - iATM cTg +	0.0167813	16.04
	102.385	99.8142	107.703	38.0279	58.8831	2.29249	57.4353	14.2672	69.7251	16.4211						0			iATM cSc + - iATM cTg +	0.595783	-8.14
	94.7964	85.4457	93.2867	26.5098	43.1048	20.5017	38.5724	9.90086	55.2795	10.4192						0.994289			iATM cPf + - iATM cPf -	1.68966e-05	-25.33
	93.4633	83.3502	87.7854	25.944	37.9329	13.5957	32.9328	8.10023	52.3038	8.37047						0			iATM cSc - - iATM cPf -	0.999911	-2.62
	3.05705	-7.8679	-7.73023	-10.5936	6.02517	-7.5209	68.3509	-6.54579	-6.64185	-9.35701						0			iATM cSc + - iATM cPf -	1.56422e-05	-26.79
	8.2289	-6.71327	-1.05692	2.63052	11.0601	-3.58059	47.257	-4.93332	-1.33519	-7.23247						0.179555			iATM cSc - - iATM cPf +	4.42291e-05	22.71
	10.566	-3.74575	1.65636	-8.09023	10.6103	-2.2097	37.0319	-4.68232	1.49275	-3.76363									iATM cSc + - iATM cPf +	0.999998	-1.46
	46.7832	37.6667	40.5188	-1.13221	8.72736	8.09083	8.29652	-4.36201	3.9757	1.00247									iATM cSc + - iATM cSc -	1.57137e-05	-24.18
	52.1784	42.137	44.7369	5.57332	13.3855	12.7491	15.3437	-0.520829	10.7458	2.53104
	54.8663	44.8555	49.2316	10.2043	17.4406	15.2443	25.3637	0.620932	14.538	5.26429
	56.6291	97.7807	103.688	32.6851	52.3907	22.1607	57.386	28.2053	75.7733	23.193
	66.5063	76.7948	98.9947	28.6354	38.8694	12.628	47.1795	17.1342	60.1845	13.3901
	72.1435	69.2448	85.3454	27.7371	35.4667	11.8634	43.4265	14.8904	56.3484	11.3142
	1.14486	8.1912	0.913855	-0.339714	24.1992	5.17007	39.0999	-2.04494	5.41534	-12.9764
	6.81785	9.96129	1.18667	0.0275796	19.8272	5.36159	25.4221	-3.43279	8.06834	-10.1878
	5.28934	12.3659	1.73178	-2.60145	20.4115	6.36761	22.2905	-2.07521	10.9624	-10.7246
	65.3417	44.0796	46.6285	5.73208	8.94136	21.9747	13.9357	3.10098	25.328	-1.18007
	76.0148	46.4151	46.2629	9.77216	12.1157	24.8069	17.3463	7.03539	28.533	0.0681337
	80.5111	46.0251	45.9886	11.8633	15.0421	27.4891	17.0966	8.98227	30.6592	3.22582
	114.585									10.949
	103.472									4.07564
	100.017									2.24002
	-9.03565									-0.48066
	-0.0521537									-0.23024
	3.54775									0.753476
	19.8974									-0.21026
	24.04									5.23006
	40.2118									7.17418
	77.5076									24.0468
	93.8874									21.5331
	101.55									23.4223
	9.21963									-22.6272
	12.9083									-13.2409
	14.2751									-10.6991
	54.2875									-10.2336
	58.9046									-5.66659
	60.9188									-0.247359
	119.982									15.1793
	109.769									9.50807
	110.386									8.74151
	-2.58733									-8.38951
	0.127104									-3.26219
	3.48458									-3.17848
	1.66744									2.1262
	12.1181									6.5899
	11.766									11.2809
	122.992									20.342
	102.758									9.17856
	96.8981									9.00897
	17.9736									20.3942
	20.4522									11.3436
	21.1337									9.48568
	77.5363									-6.27255
	84.7533									-2.88362
	86.3884									1.04674
	128.513									11.3947
	113.495									5.30793
	107.384									3.98904
	-8.55535									-5.22749
	-1.97014									-3.48102
	1.47456									-2.71403
	43.8088									-0.871287
	44.7186									0.955053
	45.8984									3.90324
	102.281									22.5408
	88.7436									10.0785
	87.6775									8.30776
	25.0108									2.29145
	16.3503									0.556715
	15.1415									1.44441
	82.816									-0.247136
	84.7096									4.18826
	78.5611									6.16277
