# Supplementary material for: ATM1, an essential conserved transporter in Apicomplexa, bridges mitochondrial and cytosolic [Fe-S] biogenesis
Source: PLoS Pathog. 2024 Sep 30;20(9):e1012593. doi: 10.1371/journal.ppat.1012593 (PMC11476691; doi:10.1371/journal.ppat.1012593)
Supplement: S4 Table — Note that the raw data has been deposited on the Yareta depository. It can be accessed under this doi: https://doi.org/10.26037/yareta:imf7o2y5kvghzefwecqsemjh3y (XLSX) [file ppat.1012593.s013.xlsx]

## Sheet: 1st Experiment
Sample							Lactate Results	l-Alanine Results	l-Valine Results	l-Leucine Results	L-Isoleucine Results	l-Proline Results	l-Glycine Results	Succinate Results	Glycerate Results	Uracil Results	Nonanoic acid Results	l-Serine Results	Mevalonolactone Results	l-Threonine Results	beta-Alanine Results	Homoserine Results	Aminomanolate Results	Niacinamide Results	Malate Results	Pyroglutamate Results	3-Amino-2-Piperidone Results	N-acetyl-l-serine Results	l-Methionine Results	l-Aspartate Results	GABA Results	l-Cysteine Results	Methyl-Valerate Results	2,3,4-Trihydroxybutyric Acid Results	Glutarate Results	Phosphoethanolamine Results	l-Ornithine Results	l-Glutamate Results	l-Phenylalanine Results	l-Asparagine Results	Putrescine Results	5-Aminolevulinic Acid Results	l-Glutamine Results	Phosphorylethanolamine Results	Citrate Results	Myristate Results	l-Lysine Results	Adenine Results	Fructose Results
		Name	Data File	Type	Level	Acq. Date-Time	Resp.	Resp.	Resp.	Resp.	Resp.	Resp.	Resp.	Resp.	Resp.	Resp.	Resp.	Resp.	Resp.	Resp.	Resp.	Resp.	Resp.	Resp.	Resp.	Resp.	Resp.	Resp.	Resp.	Resp.	Resp.	Resp.	Resp.	Resp.	Resp.	Resp.	Resp.	Resp.	Resp.	Resp.	Resp.	Resp.	Resp.	Resp.	Resp.	Resp.	Resp.	Resp.	Resp.
		DiCre_-_1	DiCre_-_1.D	Sample		2023-10-24 14:02:03	109278	27719.1	23809.8	180320	109845	180530	20831.9	157914	3673.73	238983	6172.74	79466.4	23.6096	17774.2	205.252	507.198	786.944	43385.2	28337.6	354.207	5176.54	1024.56	31688.5	1.09906e+06	1.48836e+06	116191	580.909	2403.23	17310.7	82291.2	44171.2	1.94031e+06	75930.1	7492.07	88.9948	324.335	917.409	19859.9	7000.04	7414.61	132739	34983.9	6219.8
		DiCre_-_2	DiCre_-_2.D	Sample		2023-10-24 19:18:37	126454	34741.1	29925.3	218081	128563	158559	31957.5	194026	4747.64	267288	7679.23	96183.6	48.6627	21200.8	422.785	590.43	1619.16	5963.01	32037.1	294.426	5121.06	103.824	35684.8	1.18143e+06	1.70666e+06	139673	789.436	3006.56	22402.7	97597.4	58540.8	2.31764e+06	91632.5	9693.46	204.687	539.832	1296.01	55108.6	9330.86	9482.93	160997	40932.7	4243.28
		DiCre_-_3	DiCre_-_3.D	Sample		2023-10-24 17:23:29	93068.5	27468	25247.4	176152	123507	109091	20524	122438	3325.23	181587	7198.41	62891		18555.1	225.219	410.199	962.612	43630.7	18669.4	46.481	3873.32	986.199	26005.5	1.09728e+06	1.35558e+06	94445	355.171	1733.64	12483.4	52917.7	29931.8	1.75963e+06	81479.8	5762.25	97.8074	256.611	791.525	22724.7	8251.65	6864.13	110427	32192.7	5618.31
		DiCre_+_1	DiCre_+_1.D	Sample		2023-10-24 12:35:39	110622	24763.2	13647	101136	75421.4	127887	16475.2	174758	2736.82	229780	8913.34	55265.4	28.6265	15364.2	173.602	537.518	639.458	28753.5	29206.5	711.296	4349.44	71.6121	30140.6	1.22992e+06	1.34131e+06	112791	671.904	2467.32	17092.2	60608.4	21807	1.95487e+06	87653	5389.18	399.095	268.146	743.223	10733.3	10758.4	8541.84	102974	27755.7	5959.46
		DiCre_+_2	DiCre_+_2.D	Sample		2023-10-24 14:59:36	129798	41419.6	28975.6	193979	134713	155874	28267.6	201595	4270.46	284428	7262.16	88787.5		23694.4	325.426	641.836	1198.19	7568.24	34563.5	532.866	5460.74	87.0513	36878.7	1.35814e+06	1.65703e+06	151747	781.022	3069.62	21997.9	97931.4	45701.3	2.21687e+06	109606	12438.6	179.542	450.171	938.676	38506.6	13457.1	7465.29	150516	38294.5	8834.92
		DiCre_+_3	DiCre_+_3.D	Sample		2023-10-24 20:16:09	121845	48637.1	46033.8	297757	253922	163084	28130.4	184583	3669.26	268617	7440.69	97883.7	48.4656	37632.8	317.349	531.029	1650.97	37548.2	33019.7	616.583	6632.97		45936.9	1.33917e+06	1.66268e+06	131255	768.549	2627.81	19514.9	81324.6	47615.3	2.11797e+06	131681	10469.4	96.9559	390.652	875.098	42191.4	13817.6	10357	132376	32218.9	7304.34
		idATM_-_1	idATM_-_1.D	Sample		2023-10-24 14:30:48	145172	76669	64054.8	398730	360324	265858	24567.8	218455	2424.52	231792	8655.08	113898	103.335	52445.4	307.469	1341.94	1282.51	54319.3	41820.5	213.719	6961.62	206.861	65496.6	1.62296e+06	1.1805e+06	159136	1071.48	3779.02	20093.3	124696	67632.6	2.37944e+06	191018	12218.3	236.954	829.317	1949.42	25815.6	31867.9	11173.3	151972	47006.2	11242.4
		idATM_-_2	idATM_-_2.D	Sample		2023-10-24 13:33:16	115051	54486.1	37069.7	255314	211740	211463	14044	175537	2063.76	204650	6831.67	81240.6	21.863	28925.6	168.627	796.507	679.421	43267.8	31166.1	704.368	5150.23	1339.84	41785.1	1.47644e+06	1.05901e+06	117013	690.118	2752.14	15520.7	83274.6	46176.7	2.02298e+06	121919	6100.57	117.933	410.736	522.743	11078.7	17859	10852.6	105337	34874	7091.02
		idATM_-_3	idATM_-_3.D	Sample		2023-10-24 23:37:19	147386	63161.4	50402	315934	249207	183359	31979.7	193263	6148.91	251742	5557.08	114247	30.2439	38192	525.947	1013.68	1851.05	51129.1	44265.8	569.189	7020.69	236.862	55257.1	1.58936e+06	1.38947e+06	152039	869.532	3806.54	20261	67354.5	60706.2	2.28304e+06	145057	11333.5	243.735	792.076	593.466	57217.4	26586.2	12134.3	152190	43330.6	11986.3
		idATM_+_1	idATM_+_1.D	Sample		2023-10-24 16:54:43	121771	45569.1	38784.3	239657	198317	153683	45654.3	210536	3210.16	171567	10043.3	89100.6	38.0542	35131	8484.75	1151.16	3220.18	11154.4	51248.5	608.873	6408.82	1301.84	44274.5	1.99711e+06	838674	215172	399.259	2960.23	19401.6	107220	46415.7	2.36499e+06	119567	13138.4	381.982	1570.26	3367.61	46134.7	33405.4	11670.9	121212	50579.3	12255.8
		idATM_+_2	idATM_+_2.D	Sample		2023-10-24 21:42:24	115566	48061.7	53624.5	327485	302363	160019	41600.6	196027	2171.39	160308	5271.92	91765.1	22.8903	45641	7631.85	1061.37	3174.79	35238.5	45122.7		6088.25	334.029	53422	1.91271e+06	855101	184245	290.054	2576.36	17761.4	77927.2	45400.5	2.2757e+06	146903	9768.76	242.155	1141.22	3493.91	46525.2	33518.5	8782.84	100713	39277.8	10162.6
		idATM_+_3	idATM_+_3.D	Sample		2023-10-24 19:47:21	119030	38272	36333	222269	180711	129972	42559.3	188065	3533.8	190219	6772.46	80905	35.566	32759.2	9901.31	1027.79	2385.56	49020.7	48486.8	131.094	5266.38	1182.92	42628.5	1.87856e+06	793165	198186	254.751	2587.17	17346.5	62922.8	37128.9	2.2418e+06	101684	11043.9	178.354	1381.37	1577.52	58764.7	31578.7	10269.6	104978	40397	9788.1
		idATM_cPf_-_1	idATM_cPf_-_1.D	Sample		2023-10-25 01:32:16	142175	56293.1	46619.7	307144	183095	200492	37782.2	178304	3438.8	171119	9349.85	130100	21.0143	31090.1	5422.79	1107.87	3268.11	82584.8	50049.9	69.0592	6557.73	281.401	53932.6	1.62904e+06	1.1121e+06	159555	347.516	2803.01	14684.7	79366.2	60970.3	2.24468e+06	139271	10275.7	504.161	717.102	367.397	56976.1	31956.2	13325.3	111201	45192.6	10312.6
		idATM_cPf_-_2	idATM_cPf_-_2.D	Sample		2023-10-24 13:04:32	127126	50607.4	43715.1	297159	180641	251291	21865.3	179422	2765.53	141258	7041.86	122375	21.2055	30247.5	3138.95	1022.4	1405.79	92712	48821.7	418.936	6197.09	1998.9	51488.4	1.67349e+06	792172	151862	436.604	2114.75	11026.2	97707	56184.6	2.08793e+06	123513	10967.4	158.651	429.909	1783.68	11026.8	33242.9	11502	79792.5	42505.1	9351.2
		idATM_cPf_-_3	idATM_cPf_-_3.D	Sample		2023-10-24 16:25:57	107235	34984.2	32479	224351	114334	164407	21631.2	127881	2404.29	137539	7548.51	102639		20852.3	2526.4	717.983	1772.71	76287.2	34972.7	865.399	4802.68	1724.07	35698.7	1.5762e+06	978511	126539	285.733	1653.04	8871.98	62785.6	44809.5	1.75065e+06	73946.2	5895.11	373.278	332.908	244.114	14356.6	23817.7	8051.31	91698.5	30512.9	6743.05
		idATM_cPf_+_1	idATM_cPf_+_1.D	Sample		2023-10-24 15:57:10	106741	28008.2	30056.5	203043	116602	142718	25289.5	123359	3117.58	150578	7560.8	93835.6	17.8864	21174.4	2860.42	642.855	1420.84	70325.5	34173.3	646.897	4330.62	1513.98	34005.5	1.4122e+06	1.07597e+06	136797	258.213	1724.83	9273.75	57349.4	35139.8	1.76347e+06	93209.1	6028.36	276.221	347.189	1267.8	17839	19595.2	7033.06	91033.8	33142.1	7153.9
		idATM_cPf_+_2	idATM_cPf_+_2.D	Sample		2023-10-24 18:49:52	128336	36154.3	35085.4	241837	139506	169414	35369.3	170534	4283.13	200265	5344.9	106684	15.0959	25027.5	2314.54	1081.93	2064.18	9707.79	48451.4	146.534	5679.69	311.283	42584.9	1.47306e+06	1.27326e+06	169655	1033.1	3042.49	15760.6	79916.9	52601	2.25309e+06	120435	8359.4	326.474	536.308	1098.07	51405.9	23634.7	9782.83	142795	47049.8	8652.48
		idATM_cPf_+_3	idATM_cPf_+_3.D	Sample		2023-10-24 23:08:36	119810	33889.9	35688.8	238672	144927	153427	33054.2	155694	2530.11	156051	7535.69	96295		24718.2	4501.48	1037.53	3137.29	46899.3	41131.7	86.6639	5341.16	1645.55	41076.9	1.41459e+06	1.08283e+06	163495	536.36	2163.69	11707.7	71079.8	49048.9	2.16811e+06	125117	7451.38	213.294	582.209	339.359	38163.5	21829	9274.39	101385	43604.8	8488.7
		idATM_cSc_-_1	idATM_cSc_-_1.D	Sample		2023-10-24 15:28:27	138614	53896.1	39931.4	292685	191582	222449	42121.4	165883	3482.85	205781	5884.6	115458	33.6394	29948.3	408.909	936.993	2283.04	51775.8	34991.9	134.815	6279.24		49755.7	1.52548e+06	1.30417e+06	175078	895.785	3512.35	19769	120869	74215.7	2.22949e+06	163877	8699.94	167.44	584.304	523.531	37759.4	30227.2	10201.5	171106	42732.3	12206.6
		idATM_cSc_-_2	idATM_cSc_-_2.D	Sample		2023-10-24 18:21:07	136853	53302.1	40271.3	287409	188430	202320	27887.7	157436	3857.41	181392	6371.55	111394	23.7715	29102	349.899	946.891	1887.14	4263.4	34217.2	493.809	6335.11	77.4212	50622.9	1.44909e+06	1.27895e+06	168979	804.256	3483.19	19075.7	120481	82675.3	2.19988e+06	152005	8917.91		485.7	361.819	38280.6	28381.5	10162.6	154277	41453.5	11209.2
		idATM_cSc_-_3	idATM_cSc_-_3.D	Sample		2023-10-24 22:11:08	142920	50379.3	37166.6	262699	150396	187827	47365.7	151862	5890.46	200054	6086.64	120733	16.7382	26290.1	663.75	836.854	2397.55	48994.8	40085.6	757.877	4905.39	247.022	52349.1	1.42624e+06	1.39262e+06	174996	955.955	3888.23	21550.1	60446.4	59923	2.33729e+06	134249	10098.4	134.944	620.277	515.033	74471.9	25781.5	9364.34	170293	47436.8	11079.6
		idATM_cSc_+_1	idATM_cSc_+_1.D	Sample		2023-10-24 22:39:51	116746	37804.2	31023.4	209023	130321	145259	40113.6	170112	3690.93	176833	9627.59	90415.5		24368.2	7342.98	952.577	3682.65	32887.8	35239.9	90.029	5253.2	1269	38253.8	1.50385e+06	869057	173190	1118.6	2610.1	16504.9	74110.1	43602.1	2.32833e+06	105779	8187.62	194.759	764.112	247.382	53195.6	23347.5	7722.11	109762	42002.5	8444.92
		idATM_cSc_+_2	idATM_cSc_+_2.D	Sample		2023-10-25 00:34:50	106340	36478.5	30459.2	197625	134077	126309	44641.2	161624	1136.75	145898	9393.03	81541.8	27.4572	24260.3	8710.1	1149.49	6184.02	72912.7	34888.7	37.2089	5212.55	1277.29	37716.4	1.56062e+06	759490	169674	283.731	2201.74	13447.5	65325.7	42889.2	2.22452e+06	109350	7253.1	228.608	812.097	2396.57	48810.7	30477.7	4926.79	80091.1	43879.6	8396.39
		idATM_cSc_+_3	idATM_cSc_+_3.D	Sample		2023-10-25 01:03:32	110533	36963.4	29946.5	203096	134886	131090	38932.9	165667	1757.32	150492	6415.2	79401.3	3.97077	22539.9	6679.65	966.059	3393.4	37554.1	33711.5		4807.79	1337.36	34964.2	1.56702e+06	904199	158607	270.319	2336.87	15074.5	55980.9	39903.7	2.22612e+06	109256	6591.42	321.934	793.927	1448.21	56665.1	23094.3	7266.98	91316.9	46300.5	8172.45
		idATM_cTg_-_1	idATM_cTg_-_1.D	Sample		2023-10-24 20:44:53	142173	46814.1	36525.4	269413	157041	181259	34500.1	184119	4825.17	196975	4972.06	113558	31.0521	26853.6	862.671	918.543	1779.34	2786.17	36149	274.952	6897.58	145.039	50209	1.20355e+06	1.1222e+06	212895	1853.65	4606.73	25868.8	84495.7	69559.2	2.58489e+06	138363	10996.6	654.322	547.986	470.88	75064.7	25166.9	7570.86	126268	43433.3	9330
		idATM_cTg_-_2	idATM_cTg_-_2.D	Sample		2023-10-24 17:52:21	156230	50030.6	38413.9	275648	167590	208488	33553	210558	4523.99	210203	5439.92	118381	33.6485	27578.2	660.237	913.432	1960.8	3341.9	42323.6	261.811	5548.93	138.708	48822.7	1.23074e+06	1.27331e+06	187017	1445.19	5206.05	30460.2	145227	90379.6	2.79902e+06	141664	14374.9	162.387	555.921	684.279	60594.2	25142.2	7978.94	175764	56113.7	10378.9
		idATM_cTg_-_3	idATM_cTg_-_3.D	Sample		2023-10-25 00:06:03	137234	44686.4	30419.2	224787	122420	152378	34288.2	195940	3173.97	189588	7881.95	102106	28.1138	20351	908.625	793.306	1931.72	4671.26	34585.8	187.387	5411.61	103.642	41089.2	1.36534e+06	1.20762e+06	155872	1407.19	4112.43	24645.6	66481.6	56459.1	2.55721e+06	113467	10013.6	404.645	489.888	448.55	80837.4	19664.9	6824.86	152986	46994	4823.39
		idATM_cTg_+_1	idATM_cTg_+_1.D	Sample		2023-10-25 02:01:03	143166	44731.8	35860.7	238396	145175	166276	36650.1	196219	3928.89	176621	7000	102264	12.7412	24884.7	1544.86	881.681	1933.46	1863.63	42434.9	881.267	5775.53	205.116	38655.8	1.45753e+06	1.28696e+06	201696	1329.62	4597.96	23292.2	50635.6	61669.3	2.50138e+06	119060	11792.6	401.744	524.556	463.516	84695.3	25222.5	10829.8	157136	44622.2	12055.8
		idATM_cTg_+_2	idATM_cTg_+_2.D	Sample		2023-10-24 21:13:37	119349	37199.9	28590.5	197608	117177	128491	28586.5	165359	2137.71	154494	6480.28	87578.5	19.3175	20175.4	514.691	671.534	1225.94	29942.1	32990	182.406	5936.53	1258.1	37055.9	1.40321e+06	1.21687e+06	149806	629.868	3234.5	18361.7	55656	47833	2.09833e+06	106911	7985.08	489.757	339.427	1077.57	51007.2	19011.2	5295.21	134171	38591.6	8422.02
		idATM_cTg_+_3	idATM_cTg_+_3.D	Sample		2023-10-25 02:29:45	133047	43094.9	34212.2	235780	136446	162796	35290.4	190742	4022.46	186208	5951.29	104652		23980.7	847.252	805.845	2120.9	3987.8	40569	238.875	6838.74	171.617	43050.4	1.43605e+06	1.28491e+06	174839	1184.34	4014.2	22010.3	53532.2	52063.9	2.41859e+06	123203	10571.5	393.056	460.372	348.576	77129.9	30181.1	6498.62	148756	44439.1	9305.13
						DiCre_-_1	0.442984	0.112366	0.0965186	0.730969	0.445283	0.731821	0.0844471	0.640144	0.0148923	0.968777	0.0250227	0.322136	9.57073e-05	0.072052	0.000832039	0.00205605	0.00319007	0.175872	0.114873	0.00143586	0.0209844	0.00415329	0.128457	4.45529	6.03342	0.471006	0.00235486	0.00974207	0.0701733	0.333587	0.179058	7.86549	0.307801	0.0303709	0.000360762	0.00131477	0.00371894	0.080507	0.0283764	0.0300569	0.538089	0.141816	0.0252135
						DiCre_-_2	0.450798	0.123849	0.106682	0.777443	0.458318	0.56525	0.113926	0.691688	0.016925	0.952861	0.0273759	0.342887	0.000173479	0.0755793	0.0015072	0.00210484	0.00577217	0.0212577	0.11421	0.00104961	0.0182562	0.000370126	0.127214	4.21169	6.08412	0.497924	0.00281428	0.0107181	0.079864	0.347927	0.208693	8.2622	0.326663	0.0345565	0.000729694	0.00192446	0.00462019	0.196458	0.0332638	0.0338059	0.573943	0.145922	0.0151269
						DiCre_-_3	0.370922	0.109473	0.100623	0.702048	0.492236	0.434778	0.0817979	0.487973	0.0132526	0.723712	0.0286891	0.25065	#VALUE!	0.0739509	0.000897604	0.00163484	0.00383647	0.173889	0.0744063	0.000185249	0.015437	0.00393047	0.103644	4.37319	5.40262	0.376409	0.00141552	0.00690936	0.0497521	0.210902	0.119292	7.01295	0.324736	0.0229653	0.000389809	0.00102272	0.0031546	0.0905689	0.0328868	0.0273568	0.440103	0.128303	0.0223916
						DiCre_+_1	0.456298	0.102144	0.0562915	0.417171	0.311101	0.527512	0.0679573	0.720847	0.0112889	0.947803	0.0367661	0.22796	0.000118079	0.0633747	0.000716078	0.00221717	0.00263766	0.118603	0.120472	0.00293398	0.0179407	0.000295388	0.124325	5.0732	5.53267	0.465242	0.00277149	0.0101773	0.0705024	0.249999	0.0899501	8.06349	0.361554	0.0222294	0.0016462	0.00110606	0.00306567	0.044273	0.0443766	0.0352337	0.424752	0.114488	0.0245818
						DiCre_+_2	0.528308	0.168588	0.117938	0.789541	0.548316	0.634445	0.115056	0.820539	0.0173818	1.15769	0.0295588	0.361386	#VALUE!	0.0964421	0.00132456	0.00261243	0.0048769	0.0308046	0.140682	0.00216889	0.0222265	0.00035432	0.150105	5.52797	6.74451	0.617649	0.00317895	0.0124941	0.0895366	0.398604	0.186015	9.02321	0.446124	0.0506282	0.000730778	0.00183231	0.00382064	0.156731	0.0547735	0.0303855	0.612638	0.155868	0.0359603
						DiCre_+_3	0.489877	0.195544	0.185078	1.19713	1.02089	0.655678	0.113098	0.742112	0.0147522	1.07997	0.0299152	0.39354	0.000194855	0.151302	0.00127589	0.00213499	0.00663768	0.150962	0.132755	0.00247896	0.0266677	#VALUE!	0.184688	5.3841	6.68479	0.527709	0.00308994	0.0105651	0.0784591	0.326964	0.191436	8.51527	0.529421	0.0420921	0.000389809	0.00157061	0.00351831	0.16963	0.0555533	0.04164	0.532214	0.129535	0.0293669
						idATM_-_1	0.55995	0.295723	0.247068	1.53796	1.38982	1.02545	0.0947614	0.842611	0.0093517	0.894053	0.0333838	0.439319	0.000398578	0.202289	0.00118595	0.00517605	0.00494683	0.209517	0.161308	0.000824342	0.0268519	0.00079789	0.25263	6.25997	4.55335	0.613811	0.00413283	0.0145762	0.0775026	0.48097	0.260868	9.17785	0.736783	0.0471278	0.000913966	0.00319879	0.00751918	0.0995742	0.122919	0.0430969	0.586176	0.181309	0.0433637
						idATM_-_2	0.494062	0.233979	0.159188	1.09639	0.909271	0.908084	0.0603088	0.753806	0.00886235	0.878824	0.0293371	0.34887	9.38858e-05	0.124215	0.000724134	0.00342043	0.00291763	0.185804	0.133836	0.00302476	0.0221166	0.00575367	0.179437	6.34024	4.5477	0.502487	0.00296356	0.0118185	0.0666504	0.357605	0.198296	8.68724	0.523556	0.0261976	0.000506438	0.00176382	0.00224481	0.047575	0.0766916	0.0466041	0.452345	0.149759	0.0304509
						idATM_-_3	0.547304	0.234545	0.187164	1.1732	0.925411	0.680888	0.118754	0.717666	0.0228335	0.934823	0.0206358	0.424248	0.000112308	0.141823	0.00195306	0.0037642	0.00687371	0.189864	0.164378	0.00211364	0.0260707	0.000879567	0.205193	5.90196	5.15968	0.564585	0.00322894	0.0141353	0.0752376	0.250115	0.225428	8.47789	0.538659	0.0420861	0.000905089	0.00294131	0.00220379	0.212472	0.0987256	0.0450596	0.565146	0.160905	0.0445101
						idATM_+_1	0.433475	0.162215	0.138063	0.85312	0.70596	0.547075	0.162518	0.749457	0.0114274	0.610738	0.0357519	0.317177	0.000135464	0.125058	0.0302037	0.00409786	0.0114631	0.0397069	0.182432	0.00216744	0.0228139	0.00463424	0.157606	7.10924	2.98548	0.765959	0.00142127	0.0105377	0.0690651	0.381676	0.165229	8.41878	0.425631	0.0467695	0.00135977	0.00558976	0.0119879	0.164228	0.118915	0.0415455	0.431485	0.18005	0.0436278
						idATM_+_2	0.492301	0.204739	0.228437	1.39506	1.28804	0.681671	0.177216	0.835061	0.00924997	0.6829	0.022458	0.390913	9.75112e-05	0.194427	0.0325111	0.00452136	0.0135244	0.150113	0.192219	#VALUE!	0.0259355	0.00142294	0.227574	8.14802	3.64267	0.784871	0.00123561	0.0109751	0.0756623	0.331964	0.193403	9.69434	0.625795	0.0416142	0.00103156	0.00486152	0.0148838	0.198194	0.142786	0.0374143	0.429032	0.167321	0.0432919
						idATM_+_3	0.457221	0.147012	0.139564	0.853791	0.694155	0.499252	0.163481	0.722403	0.0135742	0.730676	0.0260147	0.310776	0.000136618	0.125836	0.0380333	0.00394798	0.00916353	0.1883	0.18625	0.000503563	0.0202295	0.0045439	0.163747	7.21602	3.04674	0.761279	0.00097856	0.00993793	0.066632	0.241702	0.142621	8.61131	0.390592	0.0424224	0.000685101	0.00530618	0.00605964	0.225729	0.121301	0.039448	0.403247	0.155175	0.0375985
						idATM_cPf_-_1	0.547272	0.216689	0.179453	1.18229	0.704784	0.771753	0.145435	0.686342	0.0132369	0.658687	0.0359903	0.500794	8.08903e-05	0.119675	0.0208739	0.00426451	0.0125799	0.317893	0.192657	0.000265829	0.0252426	0.0010832	0.207602	6.27064	4.28081	0.614176	0.00133769	0.0107896	0.0565257	0.305504	0.234692	8.64043	0.536093	0.0395544	0.00194066	0.00276033	0.00141422	0.219318	0.123009	0.051293	0.428046	0.17396	0.0396963
						idATM_cPf_-_2	0.47611	0.189533	0.16372	1.11291	0.67653	0.941128	0.0818892	0.671966	0.0103574	0.529035	0.026373	0.458313	7.94184e-05	0.113282	0.0117559	0.00382905	0.00526491	0.347222	0.182846	0.00156899	0.0232092	0.0074862	0.192833	6.26751	2.96682	0.568747	0.00163516	0.00792009	0.0412948	0.365929	0.210421	7.81965	0.462578	0.0410747	0.000594176	0.00161008	0.0066802	0.0412974	0.1245	0.0430768	0.298837	0.159189	0.0350218
						idATM_cPf_-_3	0.410204	0.133824	0.124241	0.858204	0.43736	0.628902	0.0827453	0.48918	0.00919708	0.526124	0.0288751	0.392623	#VALUE!	0.0797658	0.00966416	0.00274648	0.00678109	0.291819	0.13378	0.00331039	0.0183716	0.00659505	0.136557	6.0294	3.74307	0.484047	0.001093	0.00632333	0.0339377	0.240172	0.171409	6.69671	0.282864	0.0225504	0.00142789	0.00127346	0.000933801	0.0549179	0.091109	0.0307984	0.350772	0.11672	0.025794
						idATM_cPf_+_1	0.418546	0.109824	0.117855	0.796157	0.457211	0.559613	0.0991631	0.483706	0.0122244	0.590435	0.0296468	0.367941	7.01349e-05	0.0830275	0.0112161	0.00252071	0.00557127	0.275755	0.133998	0.00253656	0.0169809	0.00593652	0.13334	5.5374	4.219	0.536398	0.00101248	0.00676327	0.0363635	0.224874	0.137788	6.9148	0.365484	0.0236379	0.00108309	0.00136137	0.00497119	0.0699491	0.0768351	0.0275775	0.356955	0.129954	0.0280513
						idATM_cPf_+_2	0.45793	0.129006	0.125192	0.862926	0.497786	0.604504	0.126205	0.608502	0.0152831	0.714587	0.0190718	0.380672	5.38653e-05	0.0893035	0.00825879	0.00386056	0.00736545	0.0346395	0.172885	0.000522864	0.0202663	0.00111073	0.151952	5.25618	4.54325	0.605364	0.00368631	0.0108563	0.0562372	0.28516	0.187691	8.03949	0.429737	0.0298281	0.00116493	0.00191366	0.00391816	0.183427	0.0843336	0.0349072	0.509522	0.167884	0.0308739
						idATM_cPf_+_3	0.453712	0.128339	0.135151	0.903835	0.548827	0.581016	0.125174	0.589603	0.00958136	0.590954	0.0285371	0.364663	#VALUE!	0.0936062	0.0170468	0.00392907	0.0118807	0.177604	0.155763	0.00032819	0.0202266	0.00623157	0.155555	5.35695	4.10059	0.619144	0.00203116	0.00819374	0.0443364	0.269174	0.185745	8.21049	0.47381	0.0282178	0.000807728	0.00220478	0.00128513	0.144522	0.0826648	0.0351215	0.383939	0.165128	0.0321461
						idATM_cSc_-_1	0.521022	0.202585	0.150094	1.10015	0.720119	0.836144	0.158326	0.623523	0.0130913	0.773493	0.0221191	0.433986	0.000126444	0.11257	0.00153701	0.00352198	0.00858152	0.194615	0.131528	0.000506743	0.0236025	#VALUE!	0.187022	5.73398	4.90214	0.658083	0.00336708	0.0132023	0.0743079	0.454322	0.278962	8.38024	0.615981	0.0327014	0.000629373	0.00219629	0.00196785	0.14193	0.113618	0.0383454	0.643154	0.160623	0.0458824
						idATM_cSc_-_2	0.502311	0.195642	0.147813	1.05492	0.69162	0.742603	0.10236	0.577857	0.0141584	0.665789	0.0233864	0.408864	8.72516e-05	0.106817	0.00128428	0.0034755	0.00692664	0.0156485	0.125592	0.0018125	0.0232526	0.00028417	0.185808	5.31878	4.69431	0.620227	0.00295197	0.0127848	0.0700161	0.442218	0.303454	8.07453	0.557925	0.0327326	#VALUE!	0.00178273	0.00132803	0.140506	0.104173	0.0373012	0.566265	0.152152	0.0411427
						idATM_cSc_-_3	0.517688	0.182485	0.134625	0.951554	0.544769	0.680349	0.171569	0.550076	0.0213365	0.724639	0.0220471	0.437322	6.06293e-05	0.0952284	0.00240425	0.00303127	0.00868446	0.17747	0.145199	0.0027452	0.0177684	0.000894767	0.18962	5.16614	5.04439	0.633875	0.00346268	0.014084	0.0780593	0.21895	0.217054	8.46617	0.486279	0.0365788	0.000488795	0.00224678	0.00186556	0.269753	0.0933861	0.0339197	0.616838	0.171827	0.0401327
						idATM_cSc_+_1	0.422064	0.13667	0.112156	0.755664	0.471139	0.525143	0.14502	0.614993	0.0133435	0.639288	0.0348058	0.326872	#VALUE!	0.0880962	0.0265465	0.00344377	0.0133136	0.118897	0.1274	0.000325474	0.0189915	0.00458769	0.138296	5.43676	3.14183	0.62612	0.00404397	0.00943607	0.0596689	0.267924	0.157631	8.41741	0.382414	0.0296	0.000704098	0.00276243	0.00089434	0.192314	0.0844064	0.0279171	0.396815	0.151848	0.0305302
						idATM_cSc_+_2	0.376802	0.129257	0.107928	0.700261	0.475085	0.44756	0.158181	0.572695	0.00402793	0.516972	0.0332831	0.288934	9.72914e-05	0.0859634	0.0308632	0.00407307	0.0219123	0.258358	0.123624	0.000131845	0.01847	0.00452593	0.133644	5.52986	2.69116	0.60122	0.00100537	0.00780159	0.0476495	0.231474	0.151973	7.88234	0.387469	0.0257005	0.000810045	0.00287757	0.00849196	0.172955	0.107994	0.0174575	0.283793	0.155482	0.0297516
						idATM_cSc_+_3	0.399413	0.133568	0.108213	0.733895	0.487413	0.473697	0.140685	0.598644	0.00635015	0.543807	0.0231815	0.286919	1.43485e-05	0.0814485	0.0241371	0.00349088	0.0122622	0.135703	0.121818	#VALUE!	0.0173731	0.00483258	0.126344	5.66249	3.26735	0.573132	0.000976806	0.00844436	0.0544723	0.202289	0.144193	8.04415	0.394802	0.0238183	0.00116332	0.00286888	0.00523315	0.204761	0.083452	0.0262595	0.329976	0.167308	0.0295314
						idATM_cTg_-_1	0.53155	0.175027	0.13656	1.00727	0.587141	0.677685	0.128988	0.688378	0.0180402	0.736446	0.0185894	0.424568	0.000116097	0.100399	0.00322533	0.00343422	0.00665256	0.0104169	0.135153	0.00102798	0.0257884	0.000542269	0.18772	4.4998	4.19565	0.795965	0.00693038	0.0172235	0.0967175	0.31591	0.260066	9.6643	0.517306	0.0411139	0.00244636	0.00204879	0.00176051	0.28065	0.0940932	0.0283057	0.472087	0.162387	0.0348827
						idATM_cTg_-_2	0.583747	0.186937	0.143532	1.02995	0.626191	0.779005	0.125369	0.786739	0.0169037	0.785412	0.020326	0.442323	0.000125726	0.103045	0.00246694	0.003413	0.00732644	0.0124869	0.15814	0.000978246	0.0207333	0.000518276	0.182424	4.59861	4.75765	0.698781	0.00539989	0.0194522	0.113813	0.542633	0.337699	10.4584	0.529322	0.0537113	0.000606753	0.00207718	0.00255678	0.226407	0.0939428	0.029813	0.656733	0.209666	0.0387803
						idATM_cTg_-_3	0.467434	0.152207	0.103611	0.765649	0.416978	0.519017	0.11679	0.667392	0.0108109	0.645758	0.0268468	0.347783	9.57589e-05	0.0693177	0.00309488	0.00270209	0.00657964	0.0159108	0.117803	0.000638261	0.0184326	0.000353017	0.139954	4.65051	4.11329	0.530917	0.00479305	0.0140074	0.0839458	0.226444	0.192306	8.71014	0.386483	0.0341074	0.00137827	0.00166861	0.00152781	0.275341	0.066981	0.0232462	0.521087	0.160067	0.016429
						idATM_cTg_+_1	0.49204	0.153737	0.123248	0.819334	0.498948	0.571466	0.125961	0.674376	0.013503	0.607021	0.024058	0.351465	4.37898e-05	0.0855253	0.00530946	0.00303021	0.00664503	0.00640503	0.145843	0.00302879	0.0198497	0.000704954	0.132854	5.00931	4.42311	0.693201	0.00456972	0.0158025	0.080052	0.174027	0.211949	8.5969	0.409192	0.0405295	0.00138074	0.00180282	0.00159304	0.291086	0.0866863	0.0372206	0.540053	0.15336	0.0414341
						idATM_cTg_+_2	0.502801	0.156718	0.120448	0.832497	0.49365	0.541317	0.120431	0.696638	0.00900588	0.650865	0.0273006	0.368957	8.13823e-05	0.0849965	0.00216832	0.00282908	0.00516474	0.126142	0.138982	0.000768453	0.0250098	0.0053002	0.156111	5.91154	5.12652	0.631113	0.00265355	0.0136265	0.0773553	0.234471	0.201514	8.84	0.450401	0.0336401	0.00206328	0.00142996	0.00453965	0.214887	0.0800918	0.022308	0.565243	0.162581	0.0354809
						idATM_cTg_+_3	0.520236	0.168508	0.133775	0.92194	0.533524	0.63656	0.137991	0.745832	0.0157285	0.728104	0.0232705	0.409205	#VALUE!	0.0937686	0.00331289	0.00315099	0.00829306	0.0155929	0.158631	0.000934039	0.0267406	0.000671049	0.168334	5.6152	5.02422	0.683649	0.00463095	0.0156962	0.0860639	0.20932	0.203578	9.4571	0.481746	0.0413362	0.00153691	0.00180013	0.00136299	0.30159	0.118013	0.0254107	0.58166	0.173764	0.0363846
							0.421568	0.115229	0.101274	0.73682	0.465279	0.577283	0.0933903	0.606602	0.0150233	0.881783	0.0270292	0.305225	#VALUE!	0.0738607	0.00107895	0.00193191	0.00426624	0.123673	0.101163	0.000890239	0.0182258	0.00281796	0.119772	4.34672	5.84005	0.448446	0.00219489	0.00912319	0.0665965	0.297472	0.169015	7.71355	0.319733	0.0292976	0.000493422	0.00142065	0.00383125	0.122511	0.031509	0.0304066	0.517378	0.13868	0.0209107
							Lactate Results	l-Alanine Results	l-Valine Results	l-Leucine Results	L-Isoleucine Results	l-Proline Results	l-Glycine Results	Succinate Results	Glycerate Results	Uracil Results	Nonanoic acid Results	l-Serine Results	Mevalonolactone Results	l-Threonine Results	beta-Alanine Results	Homoserine Results	Aminomanolate Results	Niacinamide Results	Malate Results	Pyroglutamate Results	3-Amino-2-Piperidone Results	N-acetyl-l-serine Results	l-Methionine Results	l-Aspartate Results	GABA Results	l-Cysteine Results	Methyl-Valerate Results	2,3,4-Trihydroxybutyric Acid Results	Glutarate Results	Phosphoethanolamine Results	l-Ornithine Results	l-Glutamate Results	l-Phenylalanine Results	l-Asparagine Results	Putrescine Results	5-Aminolevulinic Acid Results	l-Glutamine Results	Phosphorylethanolamine Results	Citrate Results	Myristate Results	l-Lysine Results	Adenine Results	Fructose Results
						DiCre_-_1	1.0508	0.97515	0.953041	0.992059	0.957024	1.2677	0.904238	1.0553	0.991282	1.09866	0.925764	1.05541	#VALUE!	0.975511	0.771159	1.06426	0.747748	1.42207	1.13552	1.6129	1.15135	1.47386	1.07252	1.02498	1.03311	1.05031	1.07288	1.06784	1.05371	1.12141	1.05943	1.0197	0.96268	1.03664	0.731143	0.925473	0.970687	0.65714	0.90058	0.988501	1.04003	1.02261	1.20577
						DiCre_-_2	1.06934	1.07481	1.05339	1.05513	0.985039	0.979156	1.21989	1.14027	1.12658	1.08061	1.01282	1.12339	#VALUE!	1.02327	1.39691	1.08951	1.35299	0.171886	1.12897	1.17902	1.00166	0.131345	1.06213	0.968935	1.04179	1.11033	1.2822	1.17482	1.19922	1.16961	1.23476	1.07113	1.02167	1.1795	1.47885	1.35463	1.20592	1.60359	1.05569	1.1118	1.10933	1.05222	0.723408
						DiCre_-_3	0.879863	0.950043	0.993568	0.952808	1.05794	0.753146	0.875871	0.804437	0.882137	0.820737	1.06141	0.8212	#VALUE!	1.00122	0.831926	0.846231	0.899263	1.40604	0.735508	0.208089	0.846985	1.39479	0.86535	1.00609	0.925098	0.839361	0.644919	0.75734	0.747068	0.708981	0.705811	0.909173	1.01565	0.783864	0.790012	0.719894	0.823389	0.73927	1.04373	0.899702	0.85064	0.925173	1.07082
						DiCre_+_1	1.08238	0.886441	0.555832	0.566177	0.668632	0.913785	0.727669	1.18834	0.751426	1.07487	1.36023	0.746861	#VALUE!	0.858029	0.663683	1.14766	0.618263	0.959007	1.19087	3.29572	0.984356	0.104823	1.03801	1.16713	0.947367	1.03745	1.2627	1.11554	1.05865	0.840413	0.532203	1.04537	1.1308	0.758748	3.33629	0.778557	0.800176	0.361379	1.40838	1.15875	0.82097	0.825553	1.17556
						DiCre_+_2	1.2532	1.46306	1.16454	1.07155	1.17847	1.09902	1.23199	1.35268	1.15699	1.3129	1.09359	1.184	#VALUE!	1.30573	1.22764	1.35225	1.14314	0.249081	1.39064	2.4363	1.21951	0.125736	1.25326	1.27176	1.15487	1.37731	1.44834	1.36949	1.34446	1.33997	1.10059	1.16979	1.3953	1.72807	1.48104	1.28977	0.997231	1.27932	1.73835	0.999309	1.18412	1.12394	1.71971
						DiCre_+_3	1.16203	1.697	1.82749	1.62472	2.19414	1.1358	1.21102	1.22339	0.981952	1.22476	1.10677	1.28934	#VALUE!	2.04848	1.18254	1.10512	1.55586	1.22065	1.31229	2.7846	1.46318	#VALUE!	1.542	1.23866	1.14464	1.17675	1.40779	1.15804	1.17813	1.09914	1.13266	1.10394	1.65582	1.43671	0.790012	1.10556	0.918321	1.38461	1.76309	1.36944	1.02868	0.934057	1.4044
						idATM_-_1	1.32825	2.56638	2.4396	2.08729	2.98706	1.77634	1.01468	1.38907	0.622479	1.01391	1.2351	1.43933	#VALUE!	2.73879	1.09917	2.67924	1.15953	1.69412	1.59453	0.925978	1.47329	0.283144	2.10926	1.44016	0.779676	1.36875	1.88294	1.59771	1.16377	1.61686	1.54346	1.18984	2.30437	1.60859	1.8523	2.25164	1.9626	0.812777	3.90108	1.41735	1.13297	1.30739	2.07376
						idATM_-_2	1.17196	2.03055	1.57185	1.488	1.95425	1.57303	0.645771	1.24267	0.589907	0.996644	1.08539	1.143	#VALUE!	1.68174	0.67115	1.77049	0.683888	1.50238	1.32297	3.39769	1.21347	2.04178	1.49816	1.45863	0.778708	1.12051	1.35021	1.29543	1.00081	1.20215	1.17325	1.12623	1.63748	0.89419	1.02638	1.24156	0.585922	0.388332	2.43396	1.5327	0.874303	1.07989	1.45623
						idATM_-_3	1.29826	2.03546	1.84809	1.59224	1.98894	1.17947	1.27159	1.18309	1.51987	1.06015	0.763462	1.38995	#VALUE!	1.92014	1.81016	1.94844	1.61119	1.53521	1.62488	2.37424	1.43043	0.312129	1.7132	1.35779	0.883499	1.25898	1.47112	1.54938	1.12975	0.840803	1.33377	1.09909	1.68471	1.43651	1.83431	2.0704	0.575215	1.73431	3.13325	1.4819	1.09233	1.16026	2.12858
						idATM_+_1	1.02824	1.40776	1.36325	1.15784	1.51728	0.947672	1.7402	1.2355	0.760644	0.692616	1.32271	1.03916	#VALUE!	1.69316	27.9937	2.12115	2.68692	0.321064	1.80335	2.43467	1.25173	1.64454	1.31589	1.63554	0.511207	1.70803	0.647536	1.15505	1.03707	1.28306	0.977599	1.09143	1.33121	1.59636	2.75579	3.93465	3.12897	1.34052	3.77401	1.36633	0.833984	1.29831	2.08639
						idATM_+_2	1.16779	1.7768	2.25562	1.89336	2.76833	1.18083	1.89758	1.37662	0.615708	0.774453	0.83088	1.28074	#VALUE!	2.63235	30.1323	2.34036	3.17009	1.21379	1.90009	#VALUE!	1.42301	0.504953	1.90006	1.87452	0.623739	1.7502	0.56295	1.20299	1.13613	1.11595	1.1443	1.25679	1.95724	1.4204	2.09063	3.42204	3.88485	1.61776	4.53161	1.23047	0.829243	1.20652	2.07033
						idATM_+_3	1.08457	1.27582	1.37808	1.15875	1.49191	0.864831	1.75051	1.1909	0.903543	0.828634	0.962464	1.01819	#VALUE!	1.70369	35.2505	2.04357	2.14792	1.52257	1.84108	0.565649	1.10993	1.61248	1.36716	1.66011	0.521698	1.69759	0.445836	1.0893	1.00053	0.812518	0.843838	1.11639	1.22162	1.44798	1.38847	3.73504	1.58164	1.84252	3.84974	1.29735	0.779405	1.11894	1.79805
						idATM_cPf_-_1	1.29818	1.8805	1.77195	1.60458	1.51476	1.33687	1.55728	1.13145	0.881093	0.746994	1.33153	1.64074	#VALUE!	1.62028	19.3466	2.20741	2.94871	2.57043	1.90442	0.298604	1.38499	0.384389	1.73332	1.44261	0.733008	1.36956	0.609458	1.18266	0.848779	1.027	1.38859	1.12016	1.67669	1.35009	3.93307	1.94301	0.369128	1.79018	3.90393	1.68691	0.827337	1.25439	1.89838
						idATM_cPf_-_2	1.12938	1.64483	1.6166	1.51042	1.45403	1.63027	0.876849	1.10775	0.68942	0.59996	0.975721	1.50156	#VALUE!	1.53373	10.8957	1.982	1.23409	2.80758	1.80743	1.76243	1.27342	2.6566	1.61	1.44189	0.508012	1.26826	0.744985	0.868127	0.620075	1.23013	1.24499	1.01376	1.44676	1.40199	1.2042	1.13334	1.74361	0.337091	3.95126	1.41669	0.577598	1.14788	1.67483
						idATM_cPf_-_3	0.973043	1.16137	1.22678	1.16474	0.939994	1.08942	0.886016	0.806427	0.612187	0.596659	1.06829	1.28634	#VALUE!	1.07995	8.95704	1.42164	1.58948	2.3596	1.32242	3.71853	1.00799	2.34036	1.14014	1.38711	0.640931	1.07939	0.497978	0.693105	0.509603	0.807376	1.01416	0.868175	0.884688	0.769703	2.89385	0.896394	0.243733	0.448269	2.89153	1.01289	0.677979	0.841649	1.23353
						idATM_cPf_+_1	0.99283	0.953087	1.16372	1.08053	0.982659	0.969391	1.06181	0.797403	0.813696	0.669592	1.09684	1.20548	#VALUE!	1.12411	10.3954	1.30478	1.3059	2.22971	1.32457	2.8493	0.931693	2.10667	1.11328	1.27392	0.722426	1.19613	0.461292	0.741327	0.546028	0.755949	0.81524	0.896448	1.14309	0.806823	2.19507	0.958274	1.29754	0.570961	2.43851	0.906958	0.68993	0.937079	1.34148
						idATM_cPf_+_2	1.08625	1.11956	1.23617	1.17115	1.06987	1.04715	1.35138	1.00313	1.01729	0.810389	0.705598	1.24719	#VALUE!	1.20908	7.65449	1.99832	1.72645	0.280089	1.70897	0.587329	1.11196	0.394159	1.26868	1.20923	0.777947	1.34991	1.6795	1.18996	0.844448	0.958612	1.1105	1.04226	1.34405	1.01811	2.36092	1.34703	1.02269	1.49723	2.6765	1.14802	0.984815	1.21058	1.47646
						idATM_cPf_+_3	1.07625	1.11377	1.3345	1.22667	1.17956	1.00647	1.34033	0.971976	0.637766	0.67018	1.05579	1.19474	#VALUE!	1.26733	15.7995	2.03378	2.78482	1.43608	1.53972	0.368654	1.10978	2.21137	1.29877	1.23241	0.702149	1.38064	0.925405	0.898122	0.665747	0.904872	1.09899	1.06442	1.48189	0.963147	1.63699	1.55196	0.335434	1.17967	2.62353	1.15506	0.742086	1.19071	1.53731
						idATM_cSc_-_1	1.23591	1.7581	1.48206	1.4931	1.54771	1.44841	1.69532	1.02789	0.871402	0.877191	0.818339	1.42186	#VALUE!	1.52408	1.42455	1.82306	2.0115	1.57363	1.30016	0.569221	1.295	#VALUE!	1.56149	1.31915	0.8394	1.46747	1.53406	1.44711	1.11579	1.52728	1.65052	1.08643	1.92655	1.11618	1.27553	1.54597	0.513633	1.15851	3.6059	1.26109	1.2431	1.15822	2.19421
						idATM_cSc_-_2	1.19153	1.69785	1.45953	1.43171	1.48646	1.28638	1.09605	0.952614	0.942427	0.755048	0.865225	1.33955	#VALUE!	1.44619	1.19031	1.799	1.62359	0.126532	1.24148	2.03596	1.2758	0.100842	1.55135	1.22363	0.803813	1.38306	1.34493	1.40136	1.05135	1.48659	1.79543	1.0468	1.74497	1.11725	#VALUE!	1.25487	0.346633	1.14689	3.30612	1.22675	1.09449	1.09715	1.96755
						idATM_cSc_-_3	1.228	1.58366	1.32931	1.29143	1.17084	1.17854	1.83711	0.906816	1.42023	0.821788	0.815678	1.43279	#VALUE!	1.2893	2.22833	1.56905	2.03562	1.43499	1.43529	3.08366	0.9749	0.317523	1.58318	1.18851	0.863757	1.41349	1.57761	1.54376	1.17212	0.736035	1.28423	1.09757	1.52089	1.24853	0.990623	1.58152	0.486933	2.20187	2.96379	1.11554	1.19224	1.23901	1.91924
						idATM_cSc_+_1	1.00117	1.18607	1.10745	1.02557	1.01259	0.90968	1.55283	1.01383	0.888186	0.724995	1.28771	1.07092	#VALUE!	1.19273	24.6041	1.78257	3.12069	0.961378	1.25935	0.365603	1.04201	1.62802	1.15466	1.25077	0.537979	1.3962	1.84245	1.03429	0.895977	0.90067	0.932647	1.09125	1.19604	1.01032	1.42697	1.94449	0.233433	1.56976	2.6788	0.918127	0.766973	1.09495	1.46003
						idATM_cSc_+_2	0.893809	1.12174	1.0657	0.950382	1.02107	0.775288	1.69376	0.944103	0.268112	0.58628	1.23137	0.946627	#VALUE!	1.16386	28.605	2.10831	5.13623	2.08904	1.22203	0.148101	1.0134	1.6061	1.11582	1.27219	0.460812	1.34067	0.458049	0.855138	0.715496	0.778136	0.899169	1.02188	1.21185	0.877224	1.64169	2.02553	2.2165	1.41175	3.42741	0.574136	0.548522	1.12116	1.4228
						idATM_cSc_+_3	0.947446	1.15915	1.06851	0.99603	1.04757	0.820563	1.50642	0.986881	0.422686	0.616713	0.857646	0.940026	#VALUE!	1.10273	22.371	1.80696	2.87423	1.09727	1.20417	#VALUE!	0.953211	1.71492	1.05487	1.3027	0.559473	1.27804	0.445037	0.925593	0.817946	0.680025	0.853139	1.04286	1.23478	0.812979	2.35765	2.01941	1.36591	1.67137	2.64852	0.863611	0.637786	1.20643	1.41226
						idATM_cTg_-_1	1.26089	1.51894	1.34842	1.36705	1.26191	1.17392	1.38117	1.13481	1.20081	0.835178	0.687752	1.391	#VALUE!	1.35931	2.98933	1.77763	1.55935	0.0842291	1.33599	1.15472	1.41494	0.192433	1.56731	1.03522	0.718427	1.77494	3.15751	1.88788	1.45229	1.06198	1.53872	1.2529	1.61793	1.40332	4.95795	1.44215	0.459514	2.29081	2.98623	0.930907	0.912461	1.17095	1.66818
						idATM_cTg_-_2	1.3847	1.6223	1.41726	1.39782	1.34584	1.34943	1.34242	1.29696	1.12516	0.890709	0.752001	1.44917	#VALUE!	1.39512	2.28644	1.76664	1.71731	0.100967	1.56322	1.09886	1.13758	0.183919	1.5231	1.05795	0.814659	1.55823	2.46021	2.13217	1.709	1.82415	1.99805	1.35585	1.65551	1.8333	1.22968	1.46213	0.667349	1.84805	2.98146	0.980478	1.26935	1.51187	1.85457
						idATM_cTg_-_3	1.1088	1.3209	1.02308	1.03913	0.896188	0.899069	1.25055	1.10022	0.719609	0.732332	0.993251	1.13943	#VALUE!	0.938492	2.86843	1.39866	1.54226	0.128653	1.16449	0.716954	1.01134	0.125274	1.16851	1.06989	0.704323	1.1839	2.18373	1.53536	1.26051	0.761227	1.13781	1.1292	1.20877	1.16417	2.79328	1.17454	0.398777	2.24748	2.12578	0.764514	1.00717	1.15422	0.785675
						idATM_cTg_+_1	1.16717	1.33418	1.21697	1.11199	1.07236	0.989923	1.34876	1.11173	0.898806	0.688402	0.890074	1.1515	#VALUE!	1.15793	4.92097	1.56851	1.55759	0.0517901	1.44166	3.40222	1.08909	0.250164	1.10923	1.15243	0.757375	1.54578	2.08199	1.73213	1.20205	0.58502	1.25402	1.11452	1.27979	1.38337	2.79829	1.26901	0.415802	2.37599	2.75116	1.2241	1.04383	1.10585	1.98148
						idATM_cTg_+_2	1.19269	1.36005	1.18933	1.12985	1.06098	0.937697	1.28955	1.14843	0.599461	0.738123	1.01004	1.2088	#VALUE!	1.15077	2.00967	1.4644	1.21061	1.01997	1.37384	0.863198	1.37222	1.88086	1.30341	1.36	0.877821	1.40733	1.20897	1.49361	1.16155	0.788212	1.19229	1.14604	1.40868	1.14822	4.18158	1.00656	1.1849	1.75402	2.54187	0.733658	1.09251	1.17235	1.69678
						idATM_cTg_+_3	1.23405	1.46237	1.32092	1.25124	1.14668	1.10268	1.47757	1.22953	1.04694	0.825717	0.860939	1.34067	#VALUE!	1.26953	3.07049	1.63102	1.94388	0.126082	1.56807	1.0492	1.46718	0.238133	1.40546	1.29182	0.860304	1.52448	2.10988	1.72047	1.29232	0.703661	1.2045	1.22604	1.50671	1.41091	3.11481	1.26712	0.355756	2.46174	3.74538	0.835696	1.12425	1.25299	1.74
[truncated: 37 more columns]

## Sheet: All
		Lactate Results	l-Alanine Results	l-Valine Results	l-Leucine Results	L-Isoleucine Results	l-Proline Results	l-Glycine Results	Succinate Results	Glycerate Results	Uracil Results	Nonanoic acid Results	l-Serine Results	Mevalonolactone Results	l-Threonine Results	beta-Alanine Results	Homoserine Results	Aminomanolate Results	Niacinamide Results	Malate Results	Pyroglutamate Results	3-Amino-2-Piperidone Results	N-acetyl-l-serine Results	l-Methionine Results	l-Aspartate Results	GABA Results	l-Cysteine Results	Methyl-Valerate Results	2,3,4-Trihydroxybutyric Acid Results	Glutarate Results	Phosphoethanolamine Results	l-Ornithine Results	l-Glutamate Results	l-Phenylalanine Results	l-Asparagine Results	Putrescine Results	5-Aminolevulinic Acid Results	l-Glutamine Results	Phosphorylethanolamine Results	Citrate Results	Myristate Results	l-Lysine Results	Adenine Results	Fructose Results	Gluconolactone Results	Mannose Results	Glucose Results	Pentadecanoate Results	l-Tyrosine Results
	DiCre_-_1	1.0508	0.97515	0.953041	0.992059	0.957024	1.2677	0.904238	1.0553	0.991282	1.09866	0.925764	1.05541	0	0.975511	0.771159	1.06426	0.747748	1.42207	1.13552	1.6129	1.15135	1.47386	1.07252	1.02498	1.03311	1.05031	1.07288	1.06784	1.05371	1.12141	1.05943	1.0197	0.96268	1.03664	0.731143	0.925473	0.970687	0.65714	0.90058	0.988501	1.04003	1.02261	1.20577	0.978554	0.883363	0.915887	0	0.960762
	DiCre_-_2	1.06934	1.07481	1.05339	1.05513	0.985039	0.979156	1.21989	1.14027	1.12658	1.08061	1.01282	1.12339	0	1.02327	1.39691	1.08951	1.35299	0.171886	1.12897	1.17902	1.00166	0.131345	1.06213	0.968935	1.04179	1.11033	1.2822	1.17482	1.19922	1.16961	1.23476	1.07113	1.02167	1.1795	1.47885	1.35463	1.20592	1.60359	1.05569	1.1118	1.10933	1.05222	0.723408	1.22029	1.21999	0.811595	0	1.09503
	DiCre_-_3	0.879863	0.950043	0.993568	0.952808	1.05794	0.753146	0.875871	0.804437	0.882137	0.820737	1.06141	0.8212	0	1.00122	0.831926	0.846231	0.899263	1.40604	0.735508	0.208089	0.846985	1.39479	0.86535	1.00609	0.925098	0.839361	0.644919	0.75734	0.747068	0.708981	0.705811	0.909173	1.01565	0.783864	0.790012	0.719894	0.823389	0.73927	1.04373	0.899702	0.85064	0.925173	1.07082	0.801154	0.896643	1.27252	0	0.944211
	DiCre_-_1	0.901757	0.871268	0.797151	0.81547	0.839002	1.19862	0.713803	0.738791	0.715475	0.876794	1.02039	0.857534	0	0.797606	0.666104	0.835639	0.729574	1.16529	0.791651	1.99254	0.936717	1.30636	0.738966	0.976316	0.953274	0.838628	0.672372	0.83044	0.865357	0.892698	0.820453	0.941885	0.871494	0.774753	0.882204	0.670778	0.991493	0.405235	0.780869	0.896841	0.889174	1.00553	0.749817	0.820078	1.02344	0.851154	0.580156	0.873263
	DiCre_-_2	1.13084	0.990803	1.10605	1.10079	1.03993	0.87259	1.20457	1.28625	1.30733	1.13352	0.996033	1.12367	0	1.07658	1.2474	1.02348	1.38826	0.775991	1.22903	0.353634	1.04277	0.151227	1.14219	1.02347	1.06798	1.12877	1.13858	1.1025	1.06957	1.04385	1.0629	1.05099	0.974922	1.05712	0.637436	1.1655	0.914573	1.32202	1.1571	1.15923	1.09313	0.971199	1.18975	1.06339	1.03508	0.902931	1.95201	0.955501
	DiCre_-_3	0.967402	1.13793	1.09679	1.08374	1.12107	0.928787	1.08162	0.974957	0.977195	0.989684	0.983577	1.0188	0	1.12582	1.0865	1.14088	0.882162	1.05871	0.979315	0.65383	1.02052	1.54242	1.11884	1.00022	0.978747	1.0326	1.18905	1.06706	1.06508	1.06346	1.11665	1.00713	1.15358	1.16812	1.48036	1.16372	1.09393	1.27275	1.06203	0.943925	1.0177	1.02327	1.06043	1.11653	0.941472	1.24592	0.467834	1.17124
	DiCre_-_1	1.11508	1.07385	1.12139	1.11585	1.10854	1.15032	1.03583	1.03079	1.14316	0.999533	1.10248	1.04243	0	1.08084	0.850183	1.07487	1.20358	2.72965	1.05933	0	1.01359	1.66029	1.1682	1.13751	1.13773	1.05659	0.762739	1.04938	1.01807	1.11062	0.798414	1.04134	0.968402	0.959242	0.84851	0.84011	0.5063	0.935598	1.03071	1.19776	1.01535	0.996521	1.31817	0.912138	1.35678	1.1724	1.39602	0.941928
	DiCre_-_2	1.02208	1.12366	1.0569	1.05993	1.0544	1.02281	1.06443	1.06576	1.10372	1.04456	1.05174	1.07527	0	1.06964	1.22864	0.844886	1.37256	0.0854786	1.05527	0	1.07972	0.162567	0.919504	0.931422	0.912333	1.03528	1.46881	1.13151	1.08175	1.0008	1.41795	1.07762	1.11436	1.18754	1.4109	1.26991	0.610862	1.12832	1.16788	0.916073	1.03446	1.11007	1.10804	1.01163	0.646159	1.01332	1.09433	1.17415
	DiCre_-_3	0.862831	0.802489	0.821702	0.824218	0.837062	0.826871	0.89974	0.903447	0.753125	0.955907	0.845781	0.8823	0	0.849516	0.92118	1.08024	0.42386	0.184871	0.885399	0	0.906684	1.17715	0.912298	0.931066	0.949932	0.90813	0.76845	0.819107	0.900173	0.888578	0.783635	0.881036	0.917239	0.853213	0.74059	0.889982	1.88284	0.936078	0.801406	0.886164	0.950194	0.893411	0.573789	1.07623	0.997059	0.814284	0.509648	0.88392
		Lactate Results	l-Alanine Results	l-Valine Results	l-Leucine Results	L-Isoleucine Results	l-Proline Results	l-Glycine Results	Succinate Results	Glycerate Results	Uracil Results	Nonanoic acid Results	l-Serine Results	Mevalonolactone Results	l-Threonine Results	beta-Alanine Results	Homoserine Results	Aminomanolate Results	Niacinamide Results	Malate Results	Pyroglutamate Results	3-Amino-2-Piperidone Results	N-acetyl-l-serine Results	l-Methionine Results	l-Aspartate Results	GABA Results	l-Cysteine Results	Methyl-Valerate Results	2,3,4-Trihydroxybutyric Acid Results	Glutarate Results	Phosphoethanolamine Results	l-Ornithine Results	l-Glutamate Results	l-Phenylalanine Results	l-Asparagine Results	Putrescine Results	5-Aminolevulinic Acid Results	l-Glutamine Results	Phosphorylethanolamine Results	Citrate Results	Myristate Results	l-Lysine Results	Adenine Results	Fructose Results	Gluconolactone Results	Mannose Results	Glucose Results	Pentadecanoate Results	l-Tyrosine Results
	DiCre_+_1	1.08238	0.886441	0.555832	0.566177	0.668632	0.913785	0.727669	1.18834	0.751426	1.07487	1.36023	0.746861	0	0.858029	0.663683	1.14766	0.618263	0.959007	1.19087	3.29572	0.984356	0.104823	1.03801	1.16713	0.947367	1.03745	1.2627	1.11554	1.05865	0.840413	0.532203	1.04537	1.1308	0.758748	3.33629	0.778557	0.800176	0.361379	1.40838	1.15875	0.82097	0.825553	1.17556	1.08799	0.892234	0.638445	0	0.900985
	DiCre_+_2	1.2532	1.46306	1.16454	1.07155	1.17847	1.09902	1.23199	1.35268	1.15699	1.3129	1.09359	1.184	0	1.30573	1.22764	1.35225	1.14314	0.249081	1.39064	2.4363	1.21951	0.125736	1.25326	1.27176	1.15487	1.37731	1.44834	1.36949	1.34446	1.33997	1.10059	1.16979	1.3953	1.72807	1.48104	1.28977	0.997231	1.27932	1.73835	0.999309	1.18412	1.12394	1.71971	1.3696	1.62814	1.38599	0	1.32173
	DiCre_+_3	1.16203	1.697	1.82749	1.62472	2.19414	1.1358	1.21102	1.22339	0.981952	1.22476	1.10677	1.28934	0	2.04848	1.18254	1.10512	1.55586	1.22065	1.31229	2.7846	1.46318	0	1.542	1.23866	1.14464	1.17675	1.40779	1.15804	1.17813	1.09914	1.13266	1.10394	1.65582	1.43671	0.790012	1.10556	0.918321	1.38461	1.76309	1.36944	1.02868	0.934057	1.4044	1.15847	0.713905	1.69895	0	1.48823
	DiCre_+_1	0.497966	0.381194	0.421783	0.415602	0.458294	1.10248	0.351002	0.454746	0.251888	0.53038	1.01298	0.490436	0	0.403575	0.185577	0.44241	0.36546	0.479116	0.412233	4.17669	0.637391	0.882818	0.63737	0.896222	0.712576	0.514439	0.179893	0.53895	0.54724	0.262916	0.338459	0.696597	0.504189	0.183831	0.764693	0.2228	0.484067	0.0785239	0.532723	0.441912	0.415622	0.388868	0.312289	0.639662	0.678642	0.144684	0.193278	0.426831
	DiCre_+_2	0.720165	0.709943	0.841653	0.876872	0.937877	1.03064	0.832812	0.68416	0.434704	0.996408	0.811107	0.841338	0	0.894532	0.496356	0.827229	0.880674	0.933124	0.749012	2.17227	0.901317	1.5519	0.976854	0.967486	0.911602	0.746973	0.693008	0.917403	0.888397	1.00083	0.94398	0.927611	1.15931	0.850259	0.985315	0.573619	0.810061	0.561455	0.765118	0.692867	0.881291	0.936884	0.910639	0.934025	1.09383	0.56395	2.05323	1.02818
	DiCre_+_3	0.806109	0.923202	1.02928	1.05382	1.16471	0.889275	1.03593	0.711436	0.733856	0.981068	0.806221	0.925312	0	1.09963	0.955966	0.906325	1.23148	1.00972	0.835897	0	0.886379	1.24285	1.05327	0.964062	0.957458	0.943844	1.14885	0.998623	0.944703	0.932166	0.85946	0.974525	1.45974	1.08392	0.378482	0.773055	0.788512	1.15238	0.945018	0.92176	0.981391	0.876644	0.886288	1.01442	0.944248	0.519263	1.54134	1.29154
	DiCre_+_1	0.839344	0.940321	1.08774	0.939515	1.22762	0.911472	0.900558	0.927309	0.761186	0.779678	1.29076	0.90585	0	1.2373	0.732091	0.97298	0.368706	0	0.80764	0	0.923182	0	1.07299	0.989994	0.869268	0.801816	0.935766	0.831858	0.921819	0.439636	0.297768	0.822266	1.09197	0.773161	1.22154	0.425051	2.62175	0.430484	1.04639	0.51774	0.510563	0.681994	1.21722	1.12012	1.3126	0.975359	0.367115	0.980676
	DiCre_+_2	0.793896	0.765725	0.84984	0.843279	0.952896	0.770129	0.821846	0.923225	0.501779	0.750439	1.14462	0.882435	0	0.955048	0.667649	1.25386	0.830196	0.9505	0.763399	0	1.08533	1.53444	0.885484	1.0812	0.994353	0.859272	0.584593	0.81751	0.856334	0.821346	0.50982	0.823257	0.918221	0.839635	0.320038	0.520464	0.397658	0.905563	0.948069	0.990227	0.912474	0.838016	1.01033	1.06502	1.07208	0.906115	0.666938	0.811671
	DiCre_+_3	0.843711	0.754928	0.861139	0.845048	0.918569	0.933339	0.834655	0.912308	0.577621	0.814207	0.813708	0.86637	0	0.921148	0.722306	0.852646	0.638031	2.49052	0.843156	0	0.945084	1.83154	0.913199	1.15143	1.06778	0.803136	0.762656	0.840388	0.880404	1.00676	0.860414	0.828062	0.86609	1.06917	0.551451	0.587735	0.333963	0.958803	0.900404	0.834851	0.937154	0.990722	0.874761	1.04995	1.13067	1.17018	0.685848	0.843878
		Lactate Results	l-Alanine Results	l-Valine Results	l-Leucine Results	L-Isoleucine Results	l-Proline Results	l-Glycine Results	Succinate Results	Glycerate Results	Uracil Results	Nonanoic acid Results	l-Serine Results	Mevalonolactone Results	l-Threonine Results	beta-Alanine Results	Homoserine Results	Aminomanolate Results	Niacinamide Results	Malate Results	Pyroglutamate Results	3-Amino-2-Piperidone Results	N-acetyl-l-serine Results	l-Methionine Results	l-Aspartate Results	GABA Results	l-Cysteine Results	Methyl-Valerate Results	2,3,4-Trihydroxybutyric Acid Results	Glutarate Results	Phosphoethanolamine Results	l-Ornithine Results	l-Glutamate Results	l-Phenylalanine Results	l-Asparagine Results	Putrescine Results	5-Aminolevulinic Acid Results	l-Glutamine Results	Phosphorylethanolamine Results	Citrate Results	Myristate Results	l-Lysine Results	Adenine Results	Fructose Results	Gluconolactone Results	Mannose Results	Glucose Results	Pentadecanoate Results	l-Tyrosine Results
	idATM_-_1	1.32825	2.56638	2.4396	2.08729	2.98706	1.77634	1.01468	1.38907	0.622479	1.01391	1.2351	1.43933	0	2.73879	1.09917	2.67924	1.15953	1.69412	1.59453	0.925978	1.47329	0.283144	2.10926	1.44016	0.779676	1.36875	1.88294	1.59771	1.16377	1.61686	1.54346	1.18984	2.30437	1.60859	1.8523	2.25164	1.9626	0.812777	3.90108	1.41735	1.13297	1.30739	2.07376	1.46895	2.21946	3.10558	0	1.85747
	idATM_-_2	1.17196	2.03055	1.57185	1.488	1.95425	1.57303	0.645771	1.24267	0.589907	0.996644	1.08539	1.143	0	1.68174	0.67115	1.77049	0.683888	1.50238	1.32297	3.39769	1.21347	2.04178	1.49816	1.45863	0.778708	1.12051	1.35021	1.29543	1.00081	1.20215	1.17325	1.12623	1.63748	0.89419	1.02638	1.24156	0.585922	0.388332	2.43396	1.5327	0.874303	1.07989	1.45623	1.18968	1.21344	2.395	0	1.31302
	idATM_-_3	1.29826	2.03546	1.84809	1.59224	1.98894	1.17947	1.27159	1.18309	1.51987	1.06015	0.763462	1.38995	0	1.92014	1.81016	1.94844	1.61119	1.53521	1.62488	2.37424	1.43043	0.312129	1.7132	1.35779	0.883499	1.25898	1.47112	1.54938	1.12975	0.840803	1.33377	1.09909	1.68471	1.43651	1.83431	2.0704	0.575215	1.73431	3.13325	1.4819	1.09233	1.16026	2.12858	1.39388	2.28821	4.16988	0	1.43106
	idATM_-_1	0.971575	1.60722	1.23833	1.19805	1.37373	1.31605	0.911837	1.16172	0.932562	0.924841	0.739616	1.04613	0	1.2835	0.944166	1.22155	0.925909	1.08593	1.13598	0.405371	1.00678	0.0819289	1.29181	1.12113	0.807172	1.18161	1.10947	1.22859	1.03054	1.3202	1.44918	0.927797	1.40004	1.3713	1.20484	1.11076	0.564806	0.809272	1.45089	1.09	0.986815	1.20424	1.00061	1.26699	0.735256	0.554175	0.316437	1.24348
	idATM_-_2	1.09868	1.54632	0.997647	1.00599	1.03175	1.50022	0.819733	1.34406	1.35709	0.891665	0.895986	1.08469	0	1.01491	0.786457	1.24232	0.701525	1.90975	1.13671	2.41177	1.19434	1.54723	0.918407	1.39489	0.885733	1.30944	0.864845	1.30871	1.06038	1.20356	1.47103	1.02021	1.0403	1.27075	0.590468	1.09291	0.678821	0.602163	1.55859	1.2615	1.09778	1.34198	0.931431	1.32697	0.8	0.456199	0.521715	0.921093
	idATM_-_3	1.22678	1.97423	1.37306	1.26285	1.4114	0.926005	1.23354	1.30214	1.23246	1.02697	1.00881	1.10452	0	1.35535	1.43994	1.03643	1.96741	1.30578	1.19165	3.70685	1.02664	1.87342	1.49971	1.72909	1.21508	1.41453	0.238283	1.33874	1.07272	0.80598	1.09598	1.20173	1.54411	1.03056	1.56835	1.48248	0.434003	1.54155	1.71777	1.69039	1.13216	1.13537	0.983112	1.30803	1.19246	0.983524	0.756929	1.04716
	idATM_-_1	1.11974	1.16368	0.971976	0.978913	0.875878	1.0572	1.05238	1.23502	0.823948	0.921615	0.893329	1.07498	0	0.933031	1.18617	0.975571	1.42696	0.176668	1.42811	0	1.4844	0.289465	1.08915	1.32462	0.805505	1.33566	1.31796	1.20166	1.03163	0.958935	1.46119	0.979934	0.973138	1.01905	0.875352	1.41925	2.70147	1.08556	1.47235	1.97527	1.18029	1.18082	1.04627	1.44654	0.652245	1.6871	1.29151	0.929967
	idATM_-_2	1.17009	1.11542	1.06025	0.99394	0.958752	1.01242	1.15734	1.24974	1.15067	0.976254	1.19037	1.08946	0	1.01295	1.56976	0.904181	0.756922	0.207645	1.57101	0	0.866545	0.0754665	1.14954	1.28541	0.755088	1.3972	1.92754	1.2773	1.0569	1.18056	1.03599	1.06352	0.939408	1.06262	1.11654	1.37032	3.44531	0.9573	2.16583	1.10273	0.987736	1.17069	1.20876	1.8962	0.631225	1.34768	0.360331	0.893918
	idATM_-_3	1.19312	1.14407	0.999269	0.881086	0.834922	0.903702	1.18406	1.32504	1.17097	1.09144	1.02064	1.04306	0	0.931863	3.29848	1.34429	0.800769	3.62327	1.64512	0	1.34746	0.0560325	1.10143	1.39869	0.898494	1.51496	1.36266	1.39907	1.09929	1.79812	1.1446	1.09959	0.958226	1.39998	2.4058	1.61632	3.53884	1.34798	1.74087	1.54786	1.31181	1.46444	0.592964	1.86596	0.847582	1.99288	0.430451	0.932543
		Lactate Results	l-Alanine Results	l-Valine Results	l-Leucine Results	L-Isoleucine Results	l-Proline Results	l-Glycine Results	Succinate Results	Glycerate Results	Uracil Results	Nonanoic acid Results	l-Serine Results	Mevalonolactone Results	l-Threonine Results	beta-Alanine Results	Homoserine Results	Aminomanolate Results	Niacinamide Results	Malate Results	Pyroglutamate Results	3-Amino-2-Piperidone Results	N-acetyl-l-serine Results	l-Methionine Results	l-Aspartate Results	GABA Results	l-Cysteine Results	Methyl-Valerate Results	2,3,4-Trihydroxybutyric Acid Results	Glutarate Results	Phosphoethanolamine Results	l-Ornithine Results	l-Glutamate Results	l-Phenylalanine Results	l-Asparagine Results	Putrescine Results	5-Aminolevulinic Acid Results	l-Glutamine Results	Phosphorylethanolamine Results	Citrate Results	Myristate Results	l-Lysine Results	Adenine Results	Fructose Results	Gluconolactone Results	Mannose Results	Glucose Results	Pentadecanoate Results	l-Tyrosine Results
	idATM_+_1	1.02824	1.40776	1.36325	1.15784	1.51728	0.947672	1.7402	1.2355	0.760644	0.692616	1.32271	1.03916	0	1.69316	27.9937	2.12115	2.68692	0.321064	1.80335	2.43467	1.25173	1.64454	1.31589	1.63554	0.511207	1.70803	0.647536	1.15505	1.03707	1.28306	0.977599	1.09143	1.33121	1.59636	2.75579	3.93465	3.12897	1.34052	3.77401	1.36633	0.833984	1.29831	2.08639	1.46722	1.82782	7.67176	0	1.27078
	idATM_+_2	1.16779	1.7768	2.25562	1.89336	2.76833	1.18083	1.89758	1.37662	0.615708	0.774453	0.83088	1.28074	0	2.63235	30.1323	2.34036	3.17009	1.21379	1.90009	0	1.42301	0.504953	1.90006	1.87452	0.623739	1.7502	0.56295	1.20299	1.13613	1.11595	1.1443	1.25679	1.95724	1.4204	2.09063	3.42204	3.88485	1.61776	4.53161	1.23047	0.829243	1.20652	2.07033	1.33254	1.87577	9.72332	0	1.52038
	idATM_+_3	1.08457	1.27582	1.37808	1.15875	1.49191	0.864831	1.75051	1.1909	0.903543	0.828634	0.962464	1.01819	0	1.70369	35.2505	2.04357	2.14792	1.52257	1.84108	0.565649	1.10993	1.61248	1.36716	1.66011	0.521698	1.69759	0.445836	1.0893	1.00053	0.812518	0.843838	1.11639	1.22162	1.44798	1.38847	3.73504	1.58164	1.84252	3.84974	1.29735	0.779405	1.11894	1.79805	1.23265	1.63618	7.93571	0	0.947353
	idATM_+_1	0.890635	0.962366	0.931759	0.927071	0.9722	0.764467	0.952169	0.950322	1.1764	0.788882	1.02523	0.820671	0	0.955168	0.826488	0.869542	1.01927	1.05072	0.924711	2.41809	0.963393	1.3804	1.00274	1.31967	0.789177	1.17574	1.02578	1.2986	1.46088	1.12212	0.895726	0.980598	0.936488	1.04202	0.587024	0.782465	0.497597	1.02195	1.49793	1.51588	0.86559	1.00621	0.867413	1.21728	0.718028	2.31746	0.999385	0.815847
	idATM_+_2	0.89206	1.09931	1.27964	1.1593	1.20106	0.937475	1.51026	1.20199	1.49115	0.794377	0.975769	3.34712	0	1.49456	1.01828	1.05171	2.21023	0.850086	1.06376	0	1.13807	0.655602	1.04113	1.26439	0.739992	1.14305	1.13964	1.2611	1.49907	1.11629	1.79561	1.01428	1.13081	1.5505	0.424702	0.822604	0.466343	1.40922	1.87959	1.06741	0.95116	1.01429	0.611322	1.45075	0.651665	2.46719	1.18221	1.08853
	idATM_+_3	0.847411	0.959197	0.843275	0.850019	0.883878	0.705514	0.989574	1.07486	1.25638	0.828731	1.07059	0.839029	0	0.890511	1.23702	0.991341	1.24129	1.34369	1.05847	0.596079	1.14326	1.62185	0.760839	1.3473	0.828196	1.08064	0.722033	1.37489	1.55964	1.14594	1.09278	0.993722	1.01133	1.21902	0.875121	0.898407	0.383352	1.20735	1.62671	1.09944	1.00441	0.945427	0.523513	1.34223	0.636115	0.939369	0.724574	0.966976
	idATM_+_1	0.867838	1.16219	1.03755	0.894596	0.931553	0.773079	1.62029	1.2059	0.765802	0.796351	0.842112	0.985264	0	1.1832	16.4607	0.799046	2.02163	4.30849	1.47236	0	1.22331	1.41758	1.03796	1.57548	0.550857	1.61428	1.11725	0.858474	0.948616	1.77794	1.18577	0.765993	0.848975	1.64254	1.45283	1.96996	2.91452	1.01594	1.33734	1.01627	0.857646	1.07199	1.20806	1.53074	0.576421	3.13649	0.742712	0.879682
	idATM_+_2	0.958565	1.05456	1.03258	0.946122	0.922267	0.831156	1.67076	1.20661	1.05735	0.700789	1.02065	1.0325	0	1.21219	17.8358	1.07951	2.69485	1.99792	1.62705	0	1.50849	0.105095	1.04201	1.57496	0.544844	1.52659	0.534744	0.880123	0.980408	1.34173	1.42287	0.822072	0.829511	1.61338	2.89769	2.32813	2.46086	1.07447	1.69473	1.98518	0.963311	1.22976	1.29479	1.46468	0.667025	2.82317	1.01111	0.845827
	idATM_+_3	0.841269	1.06674	0.935939	0.847046	0.85674	0.725647	1.6794	1.14205	0.81419	0.769538	0.975353	0.952925	0	1.12213	16.3381	1.35317	3.00838	4.18981	1.4045	0	1.31458	1.46785	0.477856	1.86391	0.624359	1.69255	0.879839	0.760633	0.82329	0.779384	1.22994	0.724376	0.853579	1.28367	0.950644	1.71991	0.959632	0.906557	1.41749	1.36018	0.859713	1.11718	1.07119	1.27092	0.541621	2.56612	0.849066	0.817103
		Lactate Results	l-Alanine Results	l-Valine Results	l-Leucine Results	L-Isoleucine Results	l-Proline Results	l-Glycine Results	Succinate Results	Glycerate Results	Uracil Results	Nonanoic acid Results	l-Serine Results	Mevalonolactone Results	l-Threonine Results	beta-Alanine Results	Homoserine Results	Aminomanolate Results	Niacinamide Results	Malate Results	Pyroglutamate Results	3-Amino-2-Piperidone Results	N-acetyl-l-serine Results	l-Methionine Results	l-Aspartate Results	GABA Results	l-Cysteine Results	Methyl-Valerate Results	2,3,4-Trihydroxybutyric Acid Results	Glutarate Results	Phosphoethanolamine Results	l-Ornithine Results	l-Glutamate Results	l-Phenylalanine Results	l-Asparagine Results	Putrescine Results	5-Aminolevulinic Acid Results	l-Glutamine Results	Phosphorylethanolamine Results	Citrate Results	Myristate Results	l-Lysine Results	Adenine Results	Fructose Results	Gluconolactone Results	Mannose Results	Glucose Results	Pentadecanoate Results	l-Tyrosine Results
	idATM_cPf_-_1	1.29818	1.8805	1.77195	1.60458	1.51476	1.33687	1.55728	1.13145	0.881093	0.746994	1.33153	1.64074	0	1.62028	19.3466	2.20741	2.94871	2.57043	1.90442	0.298604	1.38499	0.384389	1.73332	1.44261	0.733008	1.36956	0.609458	1.18266	0.848779	1.027	1.38859	1.12016	1.67669	1.35009	3.93307	1.94301	0.369128	1.79018	3.90393	1.68691	0.827337	1.25439	1.89838	2.44031	2.21837	0.540378	0	1.51043
	idATM_cPf_-_2	1.12938	1.64483	1.6166	1.51042	1.45403	1.63027	0.876849	1.10775	0.68942	0.59996	0.975721	1.50156	0	1.53373	10.8957	1.982	1.23409	2.80758	1.80743	1.76243	1.27342	2.6566	1.61	1.44189	0.508012	1.26826	0.744985	0.868127	0.620075	1.23013	1.24499	1.01376	1.44676	1.40199	1.2042	1.13334	1.74361	0.337091	3.95126	1.41669	0.577598	1.14788	1.67483	2.07308	2.03319	1.32321	0	1.18356
	idATM_cPf_-_3	0.973043	1.16137	1.22678	1.16474	0.939994	1.08942	0.886016	0.806427	0.612187	0.596659	1.06829	1.28634	0	1.07995	8.95704	1.42164	1.58948	2.3596	1.32242	3.71853	1.00799	2.34036	1.14014	1.38711	0.640931	1.07939	0.497978	0.693105	0.509603	0.807376	1.01416	0.868175	0.884688	0.769703	2.89385	0.896394	0.243733	0.448269	2.89153	1.01289	0.677979	0.841649	1.23353	1.58027	1.20118	0.74254	0	0.688697
	idATM_cPf_-_1	1.29598	1.58988	1.23209	1.15218	1.18397	0.797779	1.29373	1.78078	1.91477	0.486688	1.12122	1.016	0	1.18641	2.64319	1.22995	1.64654	1.11281	1.3829	0.596232	0.825697	1.56945	1.22046	1.05129	0.857214	1.37735	1.1703	1.14845	0.998565	0.651852	1.59145	0.93586	1.4317	0.898026	1.29926	1.02873	0.214964	2.19432	1.43879	1.2176	1.30376	1.0765	1.04372	2.41278	0.720899	0.286163	1.25467	1.22317
	idATM_cPf_-_2	1.17543	1.13303	0.827742	0.828073	0.817547	1.64142	0.656357	1.6034	1.87804	0.452335	1.0657	0.871921	0	0.815304	1.55482	0.71389	0.560301	1.81797	1.26704	7.14355	0.902061	1.53235	1.00367	1.06206	0.780058	1.24908	0.134346	1.00232	0.896268	0.926741	1.49904	0.968531	0.830761	0.52464	1.39233	0.626686	0.177686	0.322623	1.47941	1.08554	0.914654	0.944156	0.726777	1.83839	0.998652	0.200763	0.631542	0.625846
	idATM_cPf_-_3	1.18674	1.59897	1.12959	1.11033	1.22366	1.1681	0.998114	1.68371	2.18224	0.50235	1.07376	0.974887	0	1.21231	1.46203	0.872265	1.00923	2.2741	1.34883	3.69355	1.00719	1.01798	1.27382	1.13906	0.794961	1.30098	0.187232	1.11331	0.958269	1.40689	2.21328	0.962943	1.5157	1.09219	0.893577	0.858505	0.25612	0.945029	1.56744	1.10898	1.25687	1.2591	0.905319	2.29822	0.568841	0.335633	0.432005	1.25219
	idATM_cPf_-_1	1.08528	1.16632	0.950177	0.933749	0.635301	0.972314	0.96279	1.20711	1.04989	0.563511	1.50497	1.1933	0	0.793252	5.87277	0.879635	0.94767	3.91187	1.41237	0	1.32066	2.03297	1.04075	1.38076	0.863645	1.57756	0.906084	0.952005	0.835502	1.06188	2.0131	0.678936	0.773652	1.272	0.599388	1.00701	1.37261	1.14871	1.2943	0.912521	1.29412	1.33135	0.972754	2.86918	0.39141	0.203168	0.965335	0.788969
	idATM_cPf_-_2	1.15732	1.05581	1.03952	0.999593	0.745984	1.0223	1.07791	1.32974	1.00261	0.467468	0.914712	1.15014	0	0.921197	9.43503	0.854175	1.07129	5.62803	1.71271	0	1.40597	0.215653	1.1152	1.40444	0.732468	1.66238	0.919361	0.75491	0.713176	0.674211	1.21771	0.692744	0.857441	1.25183	0	0.940483	0.995962	0.690829	1.48906	0.946459	0.897879	0.98935	0.918117	2.73155	0.535039	0.278207	1.18041	0.773532
	idATM_cPf_-_3	1.20535	1.20436	1.0593	1.03955	0.717964	1.09633	1.23352	1.422	0.662941	0.730954	1.15196	1.35073	0	0.940852	12.3643	0.667927	1.14143	6.0919	1.71195	0	1.43608	1.73704	1.20662	1.50315	0.814909	1.41057	0.780108	0.788321	0.7381	1.02827	1.85297	0.69237	0.895375	1.3936	1.73971	0.9961	2.31205	0.984566	1.29793	0.99054	1.17032	1.06522	0.959379	2.47502	0.421787	0.627479	0.867085	0.808868
		Lactate Results	l-Alanine Results	l-Valine Results	l-Leucine Results	L-Isoleucine Results	l-Proline Results	l-Glycine Results	Succinate Results	Glycerate Results	Uracil Results	Nonanoic acid Results	l-Serine Results	Mevalonolactone Results	l-Threonine Results	beta-Alanine Results	Homoserine Results	Aminomanolate Results	Niacinamide Results	Malate Results	Pyroglutamate Results	3-Amino-2-Piperidone Results	N-acetyl-l-serine Results	l-Methionine Results	l-Aspartate Results	GABA Results	l-Cysteine Results	Methyl-Valerate Results	2,3,4-Trihydroxybutyric Acid Results	Glutarate Results	Phosphoethanolamine Results	l-Ornithine Results	l-Glutamate Results	l-Phenylalanine Results	l-Asparagine Results	Putrescine Results	5-Aminolevulinic Acid Results	l-Glutamine Results	Phosphorylethanolamine Results	Citrate Results	Myristate Results	l-Lysine Results	Adenine Results	Fructose Results	Gluconolactone Results	Mannose Results	Glucose Results	Pentadecanoate Results	l-Tyrosine Results
	idATM_cPf_+_1	0.99283	0.953087	1.16372	1.08053	0.982659	0.969391	1.06181	0.797403	0.813696	0.669592	1.09684	1.20548	0	1.12411	10.3954	1.30478	1.3059	2.22971	1.32457	2.8493	0.931693	2.10667	1.11328	1.27392	0.722426	1.19613	0.461292	0.741327	0.546028	0.755949	0.81524	0.896448	1.14309	0.806823	2.19507	0.958274	1.29754	0.570961	2.43851	0.906958	0.68993	0.937079	1.34148	1.55539	1.27672	0.784769	0	0.885328
	idATM_cPf_+_2	1.08625	1.11956	1.23617	1.17115	1.06987	1.04715	1.35138	1.00313	1.01729	0.810389	0.705598	1.24719	0	1.20908	7.65449	1.99832	1.72645	0.280089	1.70897	0.587329	1.11196	0.394159	1.26868	1.20923	0.777947	1.34991	1.6795	1.18996	0.844448	0.958612	1.1105	1.04226	1.34405	1.01811	2.36092	1.34703	1.02269	1.49723	2.6765	1.14802	0.984815	1.21058	1.47646	2.3355	1.74388	0.624756	0	1.2105
	idATM_cPf_+_3	1.07625	1.11377	1.3345	1.22667	1.17956	1.00647	1.34033	0.971976	0.637766	0.67018	1.05579	1.19474	0	1.26733	15.7995	2.03378	2.78482	1.43608	1.53972	0.368654	1.10978	2.21137	1.29877	1.23241	0.702149	1.38064	0.925405	0.898122	0.665747	0.904872	1.09899	1.06442	1.48189	0.963147	1.63699	1.55196	0.335434	1.17967	2.62353	1.15506	0.742086	1.19071	1.53731	2.25444	1.5222	0.880543	0	1.28572
	idATM_cPf_+_1	1.31369	1.12425	1.48679	1.47749	1.63752	1.17621	1.14281	1.3553	2.12508	0.50327	0.913145	1.00157	0	1.50835	0.920722	1.00279	1.35057	1.90671	1.26504	1.51361	0.95741	1.43878	1.20713	1.32607	1.0196	1.36056	0.235124	1.22946	1.10356	1.40693	1.71781	1.08716	1.86478	1.00595	1.61621	0.745146	0.287825	0.940051	1.50952	1.417	1.27331	1.30126	1.19099	2.48744	0.832052	0.890912	0	1.31674
	idATM_cPf_+_2	1.39944	0.904149	1.14721	1.13265	1.11305	1.11389	1.32686	1.85634	2.62107	0.512436	0.886565	1.08341	0	1.17714	1.61384	1.4474	1.55735	2.0456	1.5809	0.428305	1.4164	1.46884	1.26573	1.10772	1.09296	1.76937	1.29828	1.51849	1.39012	2.1119	2.82031	1.14917	1.46731	1.2595	2.03502	1.03938	0.348984	1.73289	1.74406	1.53595	1.64863	1.34867	1.41463	2.94966	0.910226	0.732616	0.246992	1.21604
	idATM_cPf_+_3	1.17185	0.91789	1.09788	1.08081	1.16942	0.714916	1.17202	1.10047	1.93638	0.389561	0.836387	0.878096	0	1.07885	1.11449	0.690286	1.51182	1.78543	1.02116	2.23675	0.992837	1.34179	1.10237	1.10341	1.0436	1.21623	0.657087	0.997	0.984653	0.877686	1.84948	0.934393	1.55278	0.81014	1.56664	0.566119	0.253029	1.36923	1.16229	1.28909	1.37422	1.0237	1.12374	1.97464	0.899663	0.704786	0.369791	1.13381
	idATM_cPf_+_1	1.05911	0.599076	0.751758	0.75416	0.551227	0.808848	0.82658	1.12517	0.829562	0.451914	0.983892	0.939979	0	0.650055	1.63317	0.699484	0.634624	3.04223	1.30466	0	1.2109	2.2964	0.673192	1.32738	0.970182	1.37779	0.327943	0.695059	0.716724	0.685214	1.51548	0.533147	0.620118	0.979698	0.581654	0.466757	1.66148	0.862328	1.07017	1.42804	1.18699	0.853368	0.935632	2.78402	0.895004	0.424947	0.650377	0.627297
	idATM_cPf_+_2	1.07243	0.598029	0.807453	0.757299	0.57922	0.749097	0.78498	1.18262	0.804733	0.407347	1.04542	0.94968	0	0.680569	1.20155	0.824769	0.603847	4.27289	1.51136	0	1.33859	2.35384	0.91149	1.38285	0.95875	1.3825	0.680549	0.747899	0.702374	0.86054	1.44449	0.521691	0.6617	1.09753	1.70566	0.609899	1.53134	0.918216	1.22471	1.34493	1.15843	1.09523	0.966106	2.06985	0.948713	0.246141	0.439718	0.634144
	idATM_cPf_+_3	1.00217	0.577071	0.808347	0.793959	0.618262	0.896404	0.803446	1.19008	0.519249	0.454517	0.884315	0.99132	0	0.752307	0.945097	0.921401	0.652868	4.26059	1.60087	0	1.24746	1.63047	0.898088	1.32327	0.856354	1.27894	0.698352	0.812619	0.774683	0.848119	1.38006	0.514087	0.757563	1.19136	0.260558	0.571244	1.7715	0.923838	1.23862	1.09578	1.2569	1.06944	1.11489	1.78314	0.853145	0.302642	0.495468	0.73735
		Lactate Results	l-Alanine Results	l-Valine Results	l-Leucine Results	L-Isoleucine Results	l-Proline Results	l-Glycine Results	Succinate Results	Glycerate Results	Uracil Results	Nonanoic acid Results	l-Serine Results	Mevalonolactone Results	l-Threonine Results	beta-Alanine Results	Homoserine Results	Aminomanolate Results	Niacinamide Results	Malate Results	Pyroglutamate Results	3-Amino-2-Piperidone Results	N-acetyl-l-serine Results	l-Methionine Results	l-Aspartate Results	GABA Results	l-Cysteine Results	Methyl-Valerate Results	2,3,4-Trihydroxybutyric Acid Results	Glutarate Results	Phosphoethanolamine Results	l-Ornithine Results	l-Glutamate Results	l-Phenylalanine Results	l-Asparagine Results	Putrescine Results	5-Aminolevulinic Acid Results	l-Glutamine Results	Phosphorylethanolamine Results	Citrate Results	Myristate Results	l-Lysine Results	Adenine Results	Fructose Results	Gluconolactone Results	Mannose Results	Glucose Results	Pentadecanoate Results	l-Tyrosine Results
	idATM_cSc_-_1	1.23591	1.7581	1.48206	1.4931	1.54771	1.44841	1.69532	1.02789	0.871402	0.877191	0.818339	1.42186	0	1.52408	1.42455	1.82306	2.0115	1.57363	1.30016	0.569221	1.295	0	1.56149	1.31915	0.8394	1.46747	1.53406	1.44711	1.11579	1.52728	1.65052	1.08643	1.92655	1.11618	1.27553	1.54597	0.513633	1.15851	3.6059	1.26109	1.2431	1.15822	2.19421	1.43755	2.2294	1.37016	0	1.79705
	idATM_cSc_-_2	1.19153	1.69785	1.45953	1.43171	1.48646	1.28638	1.09605	0.952614	0.942427	0.755048	0.865225	1.33955	0	1.44619	1.19031	1.799	1.62359	0.126532	1.24148	2.03596	1.2758	0.100842	1.55135	1.22363	0.803813	1.38306	1.34493	1.40136	1.05135	1.48659	1.79543	1.0468	1.74497	1.11725	0	1.25487	0.346633	1.14689	3.30612	1.22675	1.09449	1.09715	1.96755	1.31097	2.08046	1.45014	0	1.69366
	idATM_cSc_-_3	1.228	1.58366	1.32931	1.29143	1.17084	1.17854	1.83711	0.906816	1.42023	0.821788	0.815678	1.43279	0	1.2893	2.22833	1.56905	2.03562	1.43499	1.43529	3.08366	0.9749	0.317523	1.58318	1.18851	0.863757	1.41349	1.57761	1.54376	1.17212	0.736035	1.28423	1.09757	1.52089	1.24853	0.990623	1.58152	0.486933	2.20187	2.96379	1.11554	1.19224	1.23901	1.91924	1.399	1.98681	1.1285	0	1.54046
	idATM_cSc_-_1	1.36457	1.46361	1.04267	1.07281	1.11539	1.12459	1.39939	1.59609	1.95226	0.587283	0.828003	1.01119	0	1.10415	1.51684	1.17503	1.06886	1.1811	1.06917	0.392879	1.29365	1.65235	1.19043	1.29809	1.03314	1.67109	1.18913	1.49974	1.38995	1.83867	2.41721	1.17944	1.236	1.19519	1.84036	0.932912	0.455226	1.99838	1.72765	1.27574	1.45948	1.31294	1.11619	1.74202	0.716386	0.473016	0	1.24694
	idATM_cSc_-_2	1.55742	1.57994	1.41316	1.40117	1.41623	1.23972	1.59909	2.83944	2.43189	0.67365	0.845478	1.29152	0	1.42582	1.91442	1.00226	1.54123	1.91514	1.72064	1.81274	1.57518	0	1.49267	1.41443	1.16618	1.69224	1.50438	1.87066	1.61983	2.26111	2.66227	1.2957	1.47023	1.52941	1.75369	1.01	0.386675	2.23747	2.60409	1.67509	1.69321	1.43546	1.3921	1.93024	0.97878	0.521356	2.84953	1.41712
	idATM_cSc_-_3	1.12732	1.45077	1.12617	1.08221	1.16705	0.792821	1.23874	1.55925	1.76513	0.475306	0.817323	0.979222	0	1.15855	1.28109	1.18434	1.99744	1.30858	1.15734	1.41531	1.19285	1.63128	1.16237	1.0905	0.826383	1.37056	1.33045	1.52173	1.23825	1.66029	2.0804	1.02805	1.35975	1.05449	2.0289	1.13479	0.304766	1.87854	1.93939	1.13208	1.27621	1.25877	1.25636	1.73211	0.694464	0.454003	0	1.34736
	idATM_cPf_+_3	1.00217	0.577071	0.808347	0.793959	0.618262	0.896404	0.803446	1.19008	0.519249	0.454517	0.884315	0.99132	0	0.752307	0.945097	0.921401	0.652868	4.26059	1.60087	0	1.24746	1.63047	0.898088	1.32327	0.856354	1.27894	0.698352	0.812619	0.774683	0.848119	1.38006	0.514087	0.757563	1.19136	0.260558	0.571244	1.7715	0.923838	1.23862	1.09578	1.2569	1.06944	1.11489	1.78314	0.853145	0.302642	0.495468	0.73735
	idATM_cSc_-_1	1.12172	1.31036	0.995862	0.930378	0.714097	0.875404	1.0402	1.28733	0.863984	0.507248	1.05621	1.73508	0	0.914547	1.29145	0.859173	0.675957	1.91612	1.30276	0	1.39884	0.226481	1.07713	1.60543	0.93075	1.57463	0.63329	1.04823	0.942358	1.18956	1.78161	0.604387	0.764411	1.30386	1.32058	1.01835	2.43187	1.19187	1.68664	1.49932	1.27158	0.960509	1.00966	1.59531	0.410723	0.460588	0.805433	0.801584
	idATM_cSc_-_2	1.2853	1.3845	1.11622	1.13891	0.866439	1.14916	1.09813	1.48947	1.26256	0.44137	1.25297	1.37403	0	0.972968	1.88552	1.75521	0.890061	3.48117	1.75863	0	1.72047	0	1.26883	1.71094	0.915481	1.82847	0.86208	1.21481	1.0452	1.59173	2.42471	0.773293	0.976001	1.53085	1.89364	1.32392	2.44643	1.50524	2.28444	1.31846	1.51142	1.23688	1.14094	1.85899	0.581579	0.616246	0.912013	1.00548
		Lactate Results	l-Alanine Results	l-Valine Results	l-Leucine Results	L-Isoleucine Results	l-Proline Results	l-Glycine Results	Succinate Results	Glycerate Results	Uracil Results	Nonanoic acid Results	l-Serine Results	Mevalonolactone Results	l-Threonine Results	beta-Alanine Results	Homoserine Results	Aminomanolate Results	Niacinamide Results	Malate Results	Pyroglutamate Results	3-Amino-2-Piperidone Results	N-acetyl-l-serine Results	l-Methionine Results	l-Aspartate Results	GABA Results	l-Cysteine Results	Methyl-Valerate Results	2,3,4-Trihydroxybutyric Acid Results	Glutarate Results	Phosphoethanolamine Results	l-Ornithine Results	l-Glutamate Results	l-Phenylalanine Results	l-Asparagine Results	Putrescine Results	5-Aminolevulinic Acid Results	l-Glutamine Results	Phosphorylethanolamine Results	Citrate Results	Myristate Results	l-Lysine Results	Adenine Results	Fructose Results	Gluconolactone Results	Mannose Results	Glucose Results	Pentadecanoate Results	l-Tyrosine Results
	idATM_cSc_+_1	1.00117	1.18607	1.10745	1.02557	1.01259	0.90968	1.55283	1.01383	0.888186	0.724995	1.28771	1.07092	0	1.19273	24.6041	1.78257	3.12069	0.961378	1.25935	0.365603	1.04201	1.62802	1.15466	1.25077	0.537979	1.3962	1.84245	1.03429	0.895977	0.90067	0.932647	1.09125	1.19604	1.01032	1.42697	1.94449	0.233433	1.56976	2.6788	0.918127	0.766973	1.09495	1.46003	1.12424	1.33989	3.84099	0	1.1216
	idATM_cSc_+_2	0.893809	1.12174	1.0657	0.950382	1.02107	0.775288	1.69376	0.944103	0.268112	0.58628	1.23137	0.946627	0	1.16386	28.605	2.10831	5.13623	2.08904	1.22203	0.148101	1.0134	1.6061	1.11582	1.27219	0.460812	1.34067	0.458049	0.855138	0.715496	0.778136	0.899169	1.02188	1.21185	0.877224	1.64169	2.02553	2.2165	1.41175	3.42741	0.574136	0.548522	1.12116	1.4228	0.980134	1.2104	3.32823	0	1.22549
	idATM_cSc_+_3	0.947446	1.15915	1.06851	0.99603	1.04757	0.820563	1.50642	0.986881	0.422686	0.616713	0.857646	0.940026	0	1.10273	22.371	1.80696	2.87423	1.09727	1.20417	0	0.953211	1.71492	1.05487	1.3027	0.559473	1.27804	0.445037	0.925593	0.817946	0.680025	0.853139	1.04286	1.23478	0.812979	2.35765	2.01941	1.36591	1.67137	2.64852	0.863611	0.637786	1.20643	1.41226	1.15169	0.586602	3.08509	0	1.22706
	idATM_cSc_+_1	1.13163	0.991091	1.02123	0.970406	0.9409	0.58124	1.23116	1.12018	2.00684	0.562112	0.881641	0.8834	0	1.00893	3.37987	0.728902	1.43081	1.51018	0.957602	0	0.979735	1.36088	1.23693	1.23427	0.727168	1.69221	0.242723	1.17294	1.21217	0.908078	1.12604	1.03212	0.849036	0.848705	1.29697	0.982054	0.302501	2.16391	1.82135	1.58069	1.01029	1.09155	1.17493	1.33801	0.720447	0.634529	1.41415	0.7485
	idATM_cSc_+_2	1.19086	1.08724	0.911343	0.889288	0.805266	0.629005	1.34865	1.43575	2.67715	0.547297	0.983836	0.945201	0	0.958884	7.95658	0.98999	2.06902	1.20258	1.20164	0.285711	1.13317	1.33053	0.850802	1.40951	0.72403	1.88889	1.39005	1.2537	1.28239	1.14391	1.58495	1.15619	0.687691	1.28594	1.26745	1.40785	0.207632	2.37356	2.33684	1.51296	0.985741	1.0761	1.35016	1.4193	0.912295	0.459056	1.76703	0.595349
	idATM_cSc_+_3	0.927077	0.861754	0.761898	0.745117	0.685647	0.518302	1.0882	0.982953	1.67537	0.45819	0.914227	0.792369	0	0.791975	4.98861	0.383124	1.21599	1.60277	0.85649	1.87415	0.898736	1.01934	0.699082	1.12128	0.621158	1.5701	0.262347	0.971392	1.04992	0.566242	1.08786	0.927037	0.597926	0.928006	0.445413	1.07588	0.213329	2.38233	1.59733	1.04531	0.967869	1.01563	1.05237	1.2406	0.61322	1.0304	1.01273	0.521578
	idATM_cSc_+_1	0.992577	0.805737	0.887207	0.839179	0.648725	0.743897	1.01537	1.28647	0.807784	0.396298	0.969482	1.04851	0	0.842934	8.17735	1.18074	1.27107	4.2502	1.65282	0	1.56587	1.93017	0.978811	2.48685	0.817246	1.86887	0.548499	0.599209	0.770381	0.766903	1.4082	0.444885	0.642554	1.07512	0.456837	0.840195	1.61705	1.04112	1.7803	1.96535	1.08222	1.05956	1.06963	1.24292	0.68228	1.28493	1.01601	0.572352
	idATM_cSc_+_2	0.868165	0.795214	0.789863	0.757848	0.5826	0.658027	0.895468	1.28037	0.962187	0.405099	0.955054	0.975581	0	0.78441	7.96305	0.677303	1.84667	4.10111	1.53252	0	1.66315	2.19473	0.576245	2.27417	0.764034	1.62696	0.366987	0.551528	0.77205	0.749463	1.28025	0.39985	0.659646	1.16541	2.2361	0.721625	2.03204	1.00171	1.55236	1.72816	1.0349	1.03798	0.996817	1.18921	0.516842	1.16433	1.79729	0.611695
	idATM_cSc_+_3	0.714231	0.769309	0.697391	0.652213	0.519097	0.58113	0.884514	1.12386	0.688652	0.3775	1.23539	0.858067	0	0.699765	7.82483	1.00167	1.02952	3.91924	1.28054	0	1.28137	1.7274	0.512457	1.99895	0.679497	1.53774	0.42012	0.546546	0.699795	0.592289	1.09321	0.354105	0.637587	0.947153	2.00873	0.974127	1.79233	0.856008	1.41743	1.18877	0.933311	0.931599	0.836098	1.05313	0.490795	1.24312	0.669041	0.626067
		Lactate Results	l-Alanine Results	l-Valine Results	l-Leucine Results	L-Isoleucine Results	l-Proline Results	l-Glycine Results	Succinate Results	Glycerate Results	Uracil Results	Nonanoic acid Results	l-Serine Results	Mevalonolactone Results	l-Threonine Results	beta-Alanine Results	Homoserine Results	Aminomanolate Results	Niacinamide Results	Malate Results	Pyroglutamate Results	3-Amino-2-Piperidone Results	N-acetyl-l-serine Results	l-Methionine Results	l-Aspartate Results	GABA Results	l-Cysteine Results	Methyl-Valerate Results	2,3,4-Trihydroxybutyric Acid Results	Glutarate Results	Phosphoethanolamine Results	l-Ornithine Results	l-Glutamate Results	l-Phenylalanine Results	l-Asparagine Results	Putrescine Results	5-Aminolevulinic Acid Results	l-Glutamine Results	Phosphorylethanolamine Results	Citrate Results	Myristate Results	l-Lysine Results	Adenine Results	Fructose Results	Gluconolactone Results	Mannose Results	Glucose Results	Pentadecanoate Results	l-Tyrosine Results
	idATM_cTg_-_1	1.26089	1.51894	1.34842	1.36705	1.26191	1.17392	1.38117	1.13481	1.20081	0.835178	0.687752	1.391	0	1.35931	2.98933	1.77763	1.55935	0.0842291	1.33599	1.15472	1.41494	0.192433	1.56731	1.03522	0.718427	1.77494	3.15751	1.88788	1.45229	1.06198	1.53872	1.2529	1.61793	1.40332	4.95795	1.44215	0.459514	2.29081	2.98623	0.930907	0.912461	1.17095	1.66818	1.65662	1.65946	0.916787	0	1.57018
	idATM_cTg_-_2	1.3847	1.6223	1.41726	1.39782	1.34584	1.34943	1.34242	1.29696	1.12516	0.890709	0.752001	1.44917	0	1.39512	2.28644	1.76664	1.71731	0.100967	1.56322	1.09886	1.13758	0.183919	1.5231	1.05795	0.814659	1.55823	2.46021	2.13217	1.709	1.82415	1.99805	1.35585	1.65551	1.8333	1.22968	1.46213	0.667349	1.84805	2.98146	0.980478	1.26935	1.51187	1.85457	1.92888	2.03111	0.897977	0	1.65355
	idATM_cTg_-_3	1.1088	1.3209	1.02308	1.03913	0.896188	0.899069	1.25055	1.10022	0.719609	0.732332	0.993251	1.13943	0	0.938492	2.86843	1.39866	1.54226	0.128653	1.16449	0.716954	1.01134	0.125274	1.16851	1.06989	0.704323	1.1839	2.18373	1.53536	1.26051	0.761227	1.13781	1.1292	1.20877	1.16417	2.79328	1.17454	0.398777	2.24748	2.12578	0.764514	1.00717	1.15422	0.785675	1.47654	1.30337	0.271312	0	1.25755
	idATM_cTg_-_1	1.27016	1.72045	1.05829	1.02743	1.0093	0.754185	1.07267	1.48976	1.39443	0.561858	0.936033	1.01816	0	1.10067	1.41908	0.851299	1.27608	1.82164	1.20418	1.0081	1.22162	1.61336	0.894641	1.32633	0.827657	1.54998	0.745725	1.28215	1.1113	1.19736	1.83793	0.945574	1.10018	1.12215	1.34868	0.974964	0.253948	1.56774	1.74213	1.25485	1.13276	0.975343	1.11947	1.56723	0.669206	0.319694	1.21353	0.968372
	idATM_cTg_-_2	1.4339	1.87942	1.32007	1.29802	1.34017	1.19525	1.12072	2.3892	2.03566	0.63166	0.923874	1.17993	0	1.35645	1.35269	1.32679	1.56292	1.36797	1.70814	0.0805312	1.30115	1.78578	1.28589	1.35548	0.919605	1.55411	1.02237	1.38854	1.32885	1.9702	2.40398	1.04848	1.38755	1.55495	1.16966	0.812568	0.26277	1.30713	2.31758	1.51034	1.34748	1.00785	1.36734	1.7773	0.878231	0.500932	0.970803	1.2533
	idATM_cTg_-_3	1.42665	2.18464	1.61439	1.52531	1.68739	0.890962	1.44177	2.13949	2.08951	0.579427	0.924152	1.14002	0	1.67591	2.28207	1.46523	1.4234	1.54783	1.57868	0.534425	1.35165	0.160525	1.46881	1.38724	0.903825	1.82387	1.22075	1.61771	1.45436	0.872486	1.74501	1.09284	1.8059	1.78964	0.685733	0.995347	0.353424	3.05673	2.08347	1.43293	1.56407	1.1434	1.41025	1.94018	0.899069	0.797805	1.05323	1.47083
	idATM_cTg_-_1	1.38753	1.26502	1.12372	1.14984	0.868829	1.17267	1.16529	1.36331	1.38515	0.541781	0.947552	1.37113	0	1.02822	5.11315	0.614919	1.65974	4.18192	1.4995	0	1.71894	0.141182	1.24698	1.29916	0.74127	1.62983	1.71689	1.26373	1.05555	1.41765	2.27963	1.03297	0.820351	1.61661	1.50509	1.4711	2.40057	1.40333	1.21011	1.30696	1.28401	1.25203	1.25846	2.07574	0.523594	0.715011	1.25222	0.828105
	idATM_cTg_-_2	1.22604	1.19148	1.02638	1.0239	0.774283	1.06478	1.14423	1.33625	1.25276	0.535687	1.59641	1.18223	0	0.934116	7.90246	1.03431	1.05968	3.67521	1.45645	0	1.43825	0	1.1754	1.32182	0.723917	1.55359	1.61948	1.14964	1.05853	1.60303	1.76497	0.997937	0.898944	1.5752	3.54141	1.15863	2.21479	1.2834	1.35235	1.15347	1.22583	1.17536	1.02039	1.91743	0.48278	0.739417	0.6629	0.923445
	idATM_cTg_-_3	1.28322	1.22277	1.11089	1.12927	0.871418	1.18103	1.12315	1.42714	1.57452	0.483047	1.28661	1.27252	0	1.02103	5.60004	1.13596	1.32794	0.0527521	1.70377	0	1.6343	0	1.2308	1.33938	0.709682	1.86285	1.62586	1.23059	1.03504	1.69731	2.24622	1.04651	0.948979	1.71315	0.769654	1.59115	2.27757	1.46058	1.48006	1.6525	1.3114	1.34041	1.19578	2.09827	0.532439	0.701785	1.08368	0.925508
		Lactate Results	l-Alanine Results	l-Valine Results	l-Leucine Results	L-Isoleucine Results	l-Proline Results	l-Glycine Results	Succinate Results	Glycerate Results	Uracil Results	Nonanoic acid Results	l-Serine Results	Mevalonolactone Results	l-Threonine Results	beta-Alanine Results	Homoserine Results	Aminomanolate Results	Niacinamide Results	Malate Results	Pyroglutamate Results	3-Amino-2-Piperidone Results	N-acetyl-l-serine Results	l-Methionine Results	l-Aspartate Results	GABA Results	l-Cysteine Results	Methyl-Valerate Results	2,3,4-Trihydroxybutyric Acid Results	Glutarate Results	Phosphoethanolamine Results	l-Ornithine Results	l-Glutamate Results	l-Phenylalanine Results	l-Asparagine Results	Putrescine Results	5-Aminolevulinic Acid Results	l-Glutamine Results	Phosphorylethanolamine Results	Citrate Results	Myristate Results	l-Lysine Results	Adenine Results	Fructose Results	Gluconolactone Results	Mannose Results	Glucose Results	Pentadecanoate Results	l-Tyrosine Results
	idATM_cTg_+_1	1.16717	1.33418	1.21697	1.11199	1.07236	0.989923	1.34876	1.11173	0.898806	0.688402	0.890074	1.1515	0	1.15793	4.92097	1.56851	1.55759	0.0517901	1.44166	3.40222	1.08909	0.250164	1.10923	1.15243	0.757375	1.54578	2.08199	1.73213	1.20205	0.58502	1.25402	1.11452	1.27979	1.38337	2.79829	1.26901	0.415802	2.37599	2.75116	1.2241	1.04383	1.10585	1.98148	1.63662	2.1071	3.01236	0	1.1962
	idATM_cTg_+_2	1.19269	1.36005	1.18933	1.12985	1.06098	0.937697	1.28955	1.14843	0.599461	0.738123	1.01004	1.2088	0	1.15077	2.00967	1.4644	1.21061	1.01997	1.37384	0.863198	1.37222	1.88086	1.30341	1.36	0.877821	1.40733	1.20897	1.49361	1.16155	0.788212	1.19229	1.14604	1.40868	1.14822	4.18158	1.00656	1.1849	1.75402	2.54187	0.733658	1.09251	1.17235	1.69678	1.61253	1.74627	1.54161	0	1.3088
	idATM_cTg_+_3	1.23405	1.46237	1.32092	1.25124	1.14668	1.10268	1.47757	1.22953	1.04694	0.825717	0.860939	1.34067	0	1.26953	3.07049	1.63102	1.94388	0.126082	1.56807	1.0492	1.46718	0.238133	1.40546	1.29182	0.860304	1.52448	2.10988	1.72047	1.29232	0.703661	1.2045	1.22604	1.50671	1.41091	3.11481	1.26712	0.355756	2.46174	3.74538	0.835696	1.12425	1.25299	1.74	1.68841	1.82568	1.93223	0	1.39184
	idATM_cTg_+_1	1.22792	1.2516	0.954539	0.931419	0.962473	0.730723	1.1916	1.20651	1.27078	0.410731	0.970021	0.851545	0	0.911249	1.34867	0.946564	1.31981	1.38475	1.06824	0.219848	1.12756	1.30273	1.02901	1.32926	0.881105	1.39117	0.848377	1.38076	1.20773	0.64547	1.54479	0.93247	1.23266	1.39057	1.24121	0.57425	0.248234	2.51254	1.68083	1.01992	1.29747	1.08334	1.22957	1.62711	0.736246	0.599646	0.478584	1.08149
	idATM_cTg_+_2	1.23505	1.10564	0.937674	0.90095	0.901368	0.669288	1.25751	1.64707	2.5321	0.428532	1.11072	0.868611	0	0.92747	1.28329	1.04414	1.69218	1.07513	1.31993	4.49463	1.25091	1.68067	1.02042	1.26696	0.842984	1.55867	0.963141	1.48051	1.29447	1.15869	1.74684	0.961142	1.14078	1.3211	1.3812	0.649911	0.265486	2.17174	2.02217	1.26803	1.3576	1.08528	1.43716	1.91669	0.842405	1.02107	0.668451	1.02922
	idATM_cTg_+_3	1.07748	1.16184	0.88357	0.872417	0.877505	0.651086	1.06774	1.06895	1.18898	0.42747	0.731199	0.845219	0	0.879215	0.97737	0.842664	1.86523	1.25299	1.02517	1.97736	1.17785	1.35214	0.770082	1.2681	0.853608	1.22101	0.792431	1.18992	1.05382	1.00859	1.64387	0.896064	1.22877	0.999834	1.16481	0.661791	0.2203	1.58581	1.6923	0.874318	1.2036	1.01511	1.16237	1.53801	0.737025	0.382652	1.16349	1.0997
	idATM_cTg_+_1	1.16647	0.71946	0.745514	0.755272	0.613105	0.666592	0.90737	1.13425	0.875009	0.404678	1.06015	0.918039	0	0.696154	0.840854	0.836792	0.737342	3.03591	1.16327	0	1.34067	1.88617	0.901954	1.69611	1.07311	1.41492	0.398887	0.890036	0.864018	0.6978	1.19581	0.67177	0.700379	1.01945	2.63191	0.636816	2.48724	1.08183	1.27255	1.37308	1.15662	1.252	1.14174	1.45997	1.51933	0.889761	0.703856	0.608669
	idATM_cTg_+_2	1.07607	0.989845	0.899719	0.908554	0.780599	0.898418	0.976974	1.15797	0.978822	0.431366	1.21718	1.01061	0	0.896999	2.53138	0.991287	0.96453	3.55879	1.18615	0	1.43523	1.8536	0.973867	1.53252	0.857309	1.52888	0.561654	1.07796	0.902104	1.14229	1.83563	0.65187	1.00486	1.45879	1.54059	0.806074	2.36371	1.19935	1.31233	1.28672	1.23337	1.10261	1.19578	1.82197	0.732404	1.42836	0.898283	0.95167
	idATM_cTg_+_3	0.967571	0.865114	0.77106	0.795455	0.706596	0.808913	0.877606	1.12926	0.83232	0.410758	0.899828	0.898811	0	0.767428	0.78063	0.631576	0.933254	3.47907	1.07577	0	1.53305	2.13095	0.893802	1.56896	0.92852	1.33047	0.744819	1.10103	0.929567	0.859548	1.68074	0.643466	1.00374	1.19924	0.342556	0.468535	2.01689	1.14392	1.20862	1.47129	1.25607	1.12614	1.29661	1.23801	1.15252	1.31723	1.11991	0.918251
[truncated: 32 more columns]

## Sheet: 2nd Experiment
Sample							Lactate Results	l-Alanine Results	l-Valine Results	l-Leucine Results	L-Isoleucine Results	l-Proline Results	l-Glycine Results	Succinate Results	Glycerate Results	Uracil Results	Nonanoic acid Results	l-Serine Results	Mevalonolactone Results	l-Threonine Results	beta-Alanine Results	Homoserine Results	Aminomanolate Results	Niacinamide Results	Malate Results	Pyroglutamate Results	3-Amino-2-Piperidone Results	N-acetyl-l-serine Results	l-Methionine Results	l-Aspartate Results	GABA Results	l-Cysteine Results	Methyl-Valerate Results	2,3,4-Trihydroxybutyric Acid Results	Glutarate Results	Phosphoethanolamine Results	l-Ornithine Results	l-Glutamate Results	l-Phenylalanine Results	l-Asparagine Results	Putrescine Results	5-Aminolevulinic Acid Results	l-Glutamine Results	Phosphorylethanolamine Results	Citrate Results	Myristate Results	l-Lysine Results	Adenine Results	Fructose Results
		Name	Data File	Type	Level	Acq. Date-Time	Resp.	Resp.	Resp.	Resp.	Resp.	Resp.	Resp.	Resp.	Resp.	Resp.	Resp.	Resp.	Resp.	Resp.	Resp.	Resp.	Resp.	Resp.	Resp.	Resp.	Resp.	Resp.	Resp.	Resp.	Resp.	Resp.	Resp.	Resp.	Resp.	Resp.	Resp.	Resp.	Resp.	Resp.	Resp.	Resp.	Resp.	Resp.	Resp.	Resp.	Resp.	Resp.	Resp.
		DiCre_-_1	DiCre_-_1.D	Sample		2023-10-28 15:25:28	64781.1	20965.6	13082.2	86917.7	75019.7	100104	11280.9	18233.2	605.226	160596	7814.07	37419.3		10399	164.427	199.843	399.704	40045.3	10779.8	547.069	3369.14	619.352	13951.2	867943	1.35687e+06	54893.4	292.035	1326.31	11626.8	34539.7	15292.7	1.67428e+06	49222.4	1690.24	170.624	209.08	1311.23	7803.95	14378.7	5971.96	83334.2	30428.6	3637.42
		DiCre_-_2	DiCre_-_2.D	Sample		2023-10-28 20:41:36	82242.6	24136.8	18376.1	118779	94135.4	73775.8	19272.3	32137	1119.56	210186	7721.85	49638.4	6.80187	14209.8	311.725	247.792	769.978	26996.6	16942.5	98.2937	3796.94	72.5842	21830.5	921109	1.53893e+06	74798.5	500.638	1782.61	14548.3	40887.1	20056.7	1.89132e+06	55744.9	2334.79	124.808	367.776	1224.46	25773.9	21570	7814.65	103716	29753	5842.93
		DiCre_-_3	DiCre_-_3.D	Sample		2023-10-28 18:46:41	75809	29869.4	19634.6	126003	109345	84613.3	18646.4	26247.2	901.695	197737	8216.27	48494.1	7.17897	16011.3	292.56	297.622	527.197	39687.2	14546.4	195.819	4003.93	797.687	23041.5	969953	1.51966e+06	73729.1	563.354	1859	15610	44883.7	22703.9	1.95286e+06	71072.8	2779.9	312.316	395.674	1578.11	26736.5	21332.1	6856.37	104042	33777.8	5611.47
		DiCre_+_1	DiCre_+_1.D	Sample		2023-10-28 13:59:14	38688.9	9920.39	7486.13	47907.7	44318.4	99578.4	5999.32	12137.8	230.44	105063	8389.58	23144.8		5690.58	49.5431	114.425	216.539	17806.7	6070.82	1240.21	2479.39	452.662	13013.9	861676	1.09693e+06	36417.7	84.5021	930.924	7951.92	11001.7	6822.81	1.33918e+06	30797.8	433.741	159.951	75.1062	692.347	1635.45	10608.9	3182.47	42127.2	12726.7	1638.41
		DiCre_+_2	DiCre_+_2.D	Sample		2023-10-28 16:22:56	55019.8	18168	14689.3	99395	89183.9	91538.6	13997.1	17956.8	391.062	194090	6605.67	39043	41.6241	12403	130.302	210.39	513.113	34102.3	10846.6	634.274	3447.59	782.472	19613	914689	1.37992e+06	51997.6	320.104	1558.21	12694.1	41181.3	18712	1.75358e+06	69634.8	1972.72	202.663	190.145	1139.3	11498.7	14983	4906.59	87838.3	30150.9	4697.99
		DiCre_+_3	DiCre_+_3.D	Sample		2023-10-28 21:39:06	61985.7	23778.9	18080.6	120228	111473	79495.5	17524	18793.9	664.467	192342	6608.52	43218.7	18.5352	15345.9	252.587	232.003	722.162	37141.1	12183.4		3412.47	630.713	21284.6	917371	1.45874e+06	66128.7	534.106	1707.18	13586.3	38605.2	17147.2	1.85423e+06	88249.5	2531.17	78.3529	257.918	1116.19	23754.2	18626.1	6569.89	98450.4	28395.4	4602.06
		idATM_-_1	idATM_-_1.D	Sample		2023-10-28 15:54:13	81970.5	45420.6	23867.1	149968	144257	129081	16924	33671.7	926.455	198942	6651.81	53610.7	35.5276	19652.8	273.717	343.087	595.746	43826.8	18166.4	130.711	4252.74	45.618	28642.4	1.17052e+06	1.3493e+06	90833.8	565.93	2304.46	16261.3	59989.8	31723.1	1.9369e+06	92866.9	3513.49	273.667	406.609	877.228	18303.1	31376.2	8524.19	108616	42798	5700.68
		idATM_-_2	idATM_-_2.D	Sample		2023-10-28 14:56:43	76683.3	36151.3	15907	104175	89631	121728	12586.5	32227.8	1115.33	158675	6666.26	45985.4	18.1432	12855.9	188.615	288.651	373.408	63762.2	15038.2	643.342	4173.57	712.688	16845.8	1.20479e+06	1.22488e+06	83273.6	364.95	2030.72	13842	45242.9	26639.3	1.76195e+06	57085.9	2693.49	110.953	330.969	872.2	11266.6	27883.3	8161.32	99959.1	39455.1	4389.94
		idATM_-_3	idATM_-_3.D	Sample		2023-10-29 01:00:20	61749.4	33286	15788.4	94310.3	88424	54186.3	13659.3	22516.9	730.473	131796	5412.91	33769.7	23.3296	12381.2	249.048	173.668	755.219	31440.9	11369.3	713.098	2587.25	622.328	19838.2	1.07703e+06	1.2118e+06	64874	72.5148	1498.1	10098.6	21849.7	14313.3	1.49674e+06	61106.2	1575.31	212.531	323.765	402.154	20800.4	22162.3	7886.73	74345.2	24073.1	3341.56
		idATM_+_1	idATM_+_1.D	Sample		2023-10-28 18:17:54	64226	23246	15349.6	99189.5	87261.1	64088.4	15105.4	23543.2	998.925	145045	7881.05	35947.3	22.4057	12500.8	204.795	208.744	560.545	36245.7	12639.7	666.441	3478.3	656.954	19003.3	1.17765e+06	1.12758e+06	77252.8	447.231	2081.93	19703.1	43581.7	16759.4	1.74975e+06	53095	2282	113.967	244.822	660.574	19755.6	27687.8	10132.5	81433.2	30565.2	4223.94
		idATM_+_2	idATM_+_2.D	Sample		2023-10-28 23:05:23	70010.1	28899.2	22942.3	134991	117324	85533.3	26075	32407.9	1378.02	158954	8163.31	159560	14.6811	21287.6	274.603	274.773	1322.87	31914.4	15824.4		4471.85	339.566	21473.4	1.22798e+06	1.15068e+06	81737.8	540.755	2200.38	22003.8	47184.5	36563.6	1.96969e+06	69774.2	3695.43	89.7354	280.113	673.759	29647.8	37810.5	7764.96	97386.4	33531.9	3239.79
		idATM_+_3	idATM_+_3.D	Sample		2023-10-28 21:10:18	62124.5	23554.5	14122.8	92456.8	80652	60128.9	15959.6	27071	1084.57	154903	8366.49	37362.1		11848.2	311.614	241.938	693.992	47122.1	14708.4	167.013	4196.31	784.689	14658.5	1.22229e+06	1.20299e+06	72184	320.031	2240.87	21384.6	45246.5	20786	1.80263e+06	58290.8	2713.99	172.723	285.77	517.367	23727.4	30567.6	7471.09	96062.9	29196.1	2591.65
		idATM_cPf_-_1	idATM_cPf_-_1.D	Sample		2023-10-29 02:55:22	110251	45304.9	23944.8	145428	125365	78899.8	24212.2	52045	1918.08	105563	10167.9	52500.8	12.6928	18317.5	772.655	348.326	1068.24	45285.8	22299.3	193.855	3516.88	881.146	27285.9	1.10675e+06	1.44489e+06	106763	601.935	2172.09	15888	29866.8	35127.6	1.97001e+06	95758.1	2320.06	297.573	379.718	336.653	50041.9	31373.7	9601.36	144697	38576.7	5995.8
		idATM_cPf_-_2	idATM_cPf_-_2.D	Sample		2023-10-28 14:28:00	83434.7	26939.5	13422.3	87209	72230	135450	10249.4	39099.8	1569.72	81863.3	8063.77	37593.6	12.2727	10503.1	379.231	168.692	303.308	61729.9	17047.5	1937.95	3205.82	717.839	18722.7	932912	1.09708e+06	80785.4	57.6557	1581.75	11898.6	35429.4	27608	1.70113e+06	46362.5	1130.94	266.075	193.008	232.187	6138.95	26916.9	7142.32	84700.4	28230.7	3483.63
		idATM_cPf_-_3	idATM_cPf_-_3.D	Sample		2023-10-28 17:49:11	94327.7	42571.5	20510.9	130941	121059	107937	17452.9	45976.3	2042.44	101805	9097.91	47067.7	34.7235	17488.1	399.31	230.804	611.765	86467	20321.6	1122.03	4008.18	533.997	26608.5	1.1204e+06	1.25196e+06	94220.4	89.9763	1967.33	14245.5	60227.7	45644.6	1.89389e+06	94718.6	2636.37	191.217	296.074	374.765	20136.1	31934.2	8170.5	130332	42157	4859.19
		idATM_cPf_+_1	idATM_cPf_+_1.D	Sample		2023-10-28 17:20:29	85105.5	24396.3	22003.7	142014	132041	88584.8	16287.1	30163.6	1621.09	83127.7	6306.06	39412.4	12.1798	17734.3	204.959	216.265	667.261	59089.2	15534.2	374.763	3105.39	615.147	20551.8	1.0631e+06	1.30876e+06	80311.1	92.0936	1770.77	13371.1	49090.2	28874.3	1.74274e+06	94980.2	1979.11	281.888	209.451	343.262	16325.5	25066.1	8509	107616	35510.5	5210.17
		idATM_cPf_+_2	idATM_cPf_+_2.D	Sample		2023-10-28 20:12:52	97873.2	21181.1	18328.8	117530	96890.4	90565.2	20414.6	44601.7	2158.51	91375.4	6609.59	46024.7	33.509	14941.2	387.832	336.986	830.634	68436.7	20957.3	114.483	4959.64	677.958	23263.8	958698	1.51453e+06	112751	548.967	2361.04	18183.3	79549.7	51177.6	1.9887e+06	80681.2	2675.08	383.171	315.399	449.313	32488.7	31264.8	9957.06	150422	39732.4	6680.87
		idATM_cPf_+_3	idATM_cPf_+_3.D	Sample		2023-10-29 00:31:38	83787	21983.3	17932.6	114656	104071	59425	18435.1	27031.2	1630.27	71016.4	6374.78	38135.8	8.20979	13999.4	273.813	164.303	824.359	61066.8	13839.4	611.224	3554.15	633.151	20713.9	976299	1.47843e+06	79234.1	284.05	1584.82	13167.3	33798.6	34310.4	1.65313e+06	87287.9	1759.11	301.569	175.626	333.049	26244	21301.1	8543.43	128186	30832.4	5425.64
		idATM_cSc_-_1	idATM_cSc_-_1.D	Sample		2023-10-28 16:51:42	91562	32895.7	15982.6	106803	93153.8	87724.2	20656.8	36792.4	1542.49	100472	5922.47	41213.2	45.2092	13446	349.728	262.47	546.952	37910.8	13598.3	100.752	4345.96	731.708	20991.8	1.07787e+06	1.37353e+06	102167	482.406	2237.25	17443.2	66447.1	42082.8	1.95824e+06	65204.4	2435.48	332.456	271.602	562.313	35945.6	29713.8	7934.57	127759	37110.1	5057.51
		idATM_cSc_-_2	idATM_cSc_-_2.D	Sample		2023-10-28 19:44:05	98266.2	33391.6	20369.2	131170	111221	90935	22196.2	61548.2	1806.8	108371	5686.63	49498.1	25.1516	16327.2	415.059	210.519	741.613	57804.1	20578.3	437.133	4976		24751	1.10439e+06	1.45789e+06	97286.7	573.883	2624.06	19115.1	76837.9	43583.6	2.02292e+06	72933.2	2930.56	297.896	276.501	449.136	37844.7	42115.3	9796.75	139376	38152.1	5931.28
		idATM_cSc_-_3	idATM_cSc_-_3.D	Sample		2023-10-28 23:34:08	90493.3	39009.1	20651.7	128891	116604	73986.9	21875.4	43000.2	1668.45	97279.8	6993.87	47746.1	50.0785	16878.4	353.365	316.489	1222.8	50249.3	17609.6	434.211	4794.11	864.203	24521.5	1.08328e+06	1.31436e+06	100244	645.707	2715.74	18590.4	71781	43330	2.04201e+06	85816.3	2570.65	438.474	395.239	450.37	40424.2	39904.2	8423.51	133651	42564.3	6810.3
		idATM_cSc_+_1	idATM_cSc_+_1.D	Sample		2023-10-29 00:02:49	81465.6	23899.1	16794.8	103649	84307.9	48644.7	19498	27703.8	1701.18	103174	6765.74	38629	32.3279	13181.9	836.07	174.683	785.532	52006.4	13066.9		3531.27	646.56	23401.6	1.09957e+06	1.03721e+06	110999	105.645	1877.26	16320.8	35208.6	21032.8	1.83854e+06	48054.8	1855.47	251.371	306.747	400.894	41759.8	33608.5	10547.8	94884.8	33101.2	5711.67
		idATM_cSc_+_2	idATM_cSc_+_2.D	Sample		2023-10-29 01:57:54	82458.1	25217	14415.8	91360.3	69401.1	50633.3	20543.6	34153.6	2182.78	96621.7	7261.88	39754.2		12050	1893.09	228.2	1092.57	39833.1	15771.3	75.6097	3928.45	608.015	15482.1	1.20777e+06	993325	119171	581.93	1929.95	16607.4	42660	28474.7	1.98096e+06	37437.5	2704.1	236.274	422.964	264.667	44057.8	41475	9710.57	89046	31387.2	6313.05
		idATM_cSc_+_3	idATM_cSc_+_3.D	Sample		2023-10-29 02:26:39	77487.4	24126.6	14547.7	92402	71329.5	50362.5	20009.2	28224.8	1648.89	97642.5	8145.58	40228	20.7338	12013.6	1432.74	106.602	775.095	64083.3	13569.3	598.682	3760.96	562.279	15355.8	1.15977e+06	1.02868e+06	119574	132.574	1805.05	16412.6	25490.1	23591.8	1.91728e+06	39291.9	2355.55	100.228	390.17	328.244	53378.4	34221	8098.5	105538	35758.5	5939.7
		idATM_cTg_-_1	idATM_cTg_-_1.D	Sample		2023-10-28 22:07:51	93990.8	42644.6	17890.1	112803	92960.3	64880.2	17462.2	37872.7	1215.03	106006	7383.62	45764.4		14781.8	360.831	209.71	720.136	64483.2	16890.3	285.107	4526.01	787.905	17398.2	1.21456e+06	1.21349e+06	104507	333.635	2109.32	15380.4	47720.6	35287.9	1.73139e+06	64007.4	2521.76	268.688	313.032	345.942	31099.1	33043.8	8607.18	109356	30402.6	5593.92
		idATM_cTg_-_2	idATM_cTg_-_2.D	Sample		2023-10-28 19:15:21	108006	47418.9	22714.8	145062	125644	104664	18570.8	61825.2	1805.51	121309	7418.14	53984.8	16.8872	18543	350.108	332.692	897.794	49290.6	24387.8	23.1831	4906.92	887.717	25454.5	1.26347e+06	1.37244e+06	106660	465.59	2325.25	18720.4	79927.3	46982	1.95417e+06	82170.7	3556.91	237.194	265.561	364.366	26393.5	44745.3	10545	132413	31978.1	6954.85
		idATM_cTg_-_3	idATM_cTg_-_3.D	Sample		2023-10-29 01:29:05	103962	53325.4	26874.9	164913	153047	75478.6	23113.1	53561	1792.94	107655	7178.8	50460.6	22.1614	22164.2	571.423	355.447	791.035	53955.7	21805.7	148.84	4931.42	77.1996	28128.8	1.25098e+06	1.30497e+06	121100	537.835	2620.82	19821.5	34242.8	32993.3	1.97054e+06	103464	3960.49	134.531	314.706	474.116	59712.1	38915.9	9678.89	148693	35098	6939.56
		idATM_cTg_+_1	idATM_cTg_+_1.D	Sample		2023-10-29 02:24:05	94323	32204.1	16750.4	106154	92021.9	65254.5	20136.6	31839.4	1149.44	80442.4	7942.97	39732.2	20.9369	12703.8	355.981	242.053	773.162	50883.6	15553.8	64.5428	4336.51	660.419	20773	1.26357e+06	1.34103e+06	97369.2	394.007	2358.02	17351.1	26704.2	30788.7	1.77238e+06	74444.7	3243.9	256.688	191.393	351.029	51738	33094.6	7262.06	130024	35054.3	6377.97
		idATM_cTg_+_2	idATM_cTg_+_2.D	Sample		2023-10-28 22:36:35	98985.7	29682.3	17168	107134	89917.1	62360.4	22172	45350.4	2389.64	87568.6	9489.48	42286.1	30.9153	13490.6	353.413	278.586	1034.29	41219.7	20051.9	1376.76	5019.55	888.969	21492.8	1.25659e+06	1.33865e+06	113824	466.706	2638.02	19403.7	50015.8	36325.4	1.9061e+06	71883.3	3215.51	298.028	226.004	391.705	46659.8	41542.1	9420.19	141950	36639.9	7778.08
		idATM_cTg_+_3	idATM_cTg_+_3.D	Sample		2023-10-29 02:52:48	83673.1	30221.8	15674.7	100518	84816.4	58779.2	18240.9	28517.9	1087.21	84636.9	6052.92	39868.7	59.1618	12391.3	260.8	217.843	1104.63	46546	15090	586.868	4579.5	692.973	15716	1.21863e+06	1.3134e+06	86395.1	372.053	2054.35	15305.7	42183.9	33121.8	1.72182e+06	75021.8	2357.93	243.525	222.983	314.936	33012.2	33685.1	6293.45	121937	33206	6095.39
						DiCre_-_1	0.27788	0.0899323	0.0561164	0.372835	0.321799	0.429397	0.0483895	0.0782117	0.00259613	0.688879	0.0335186	0.160511	#VALUE!	0.0446069	0.000705311	0.000857231	0.00171454	0.171775	0.0462402	0.00234666	0.014452	0.00265672	0.059844	3.72306	5.82031	0.235466	0.00125269	0.00568925	0.0498736	0.148159	0.0655983	7.18187	0.21114	0.00725032	0.000731896	0.000896852	0.00562457	0.0334752	0.0616778	0.0256168	0.357464	0.130524	0.0156028
						DiCre_-_2	0.348473	0.102271	0.0778621	0.503284	0.398864	0.312598	0.0816594	0.136169	0.0047437	0.890585	0.0327185	0.210325	2.88204e-05	0.0602086	0.00132082	0.00104993	0.0032625	0.114388	0.0717876	0.000416484	0.0160881	0.000307549	0.0924988	3.90286	6.52065	0.316931	0.00212127	0.00755314	0.0616429	0.173244	0.0849827	8.01377	0.236198	0.00989281	0.00052883	0.00155831	0.00518821	0.109208	0.0913949	0.0331117	0.439457	0.126067	0.0247573
						DiCre_-_3	0.298108	0.117457	0.0772102	0.49549	0.429985	0.33273	0.0733244	0.103213	0.00354579	0.777575	0.0323093	0.190696	2.82303e-05	0.0629623	0.00115045	0.00117036	0.00207313	0.156064	0.0572015	0.000770033	0.0157449	0.00313679	0.0906074	3.8142	5.97584	0.289929	0.00221531	0.00731028	0.0613842	0.176499	0.08928	7.67937	0.279484	0.0109316	0.00122814	0.00155593	0.00620569	0.105138	0.0838857	0.0269617	0.409132	0.132826	0.0220663
						DiCre_+_1	0.15345	0.0393468	0.0296919	0.190014	0.175778	0.394954	0.0237948	0.0481415	0.000913985	0.416709	0.0332752	0.0917984	#VALUE!	0.0225703	0.000196501	0.000453841	0.000858851	0.0706261	0.0240784	0.004919	0.00983388	0.00179538	0.0516164	3.41763	4.35071	0.144442	0.000335157	0.00369229	0.0315394	0.0436354	0.027061	5.31155	0.122152	0.00172033	0.000634405	0.000297891	0.00274603	0.00648661	0.0420777	0.0126225	0.167087	0.0504774	0.00649835
						DiCre_+_2	0.221922	0.0732804	0.0592492	0.400908	0.359722	0.36922	0.0564573	0.0724283	0.00157734	0.782858	0.0266439	0.157479	0.00016789	0.0500275	0.000525572	0.000848604	0.00206963	0.137551	0.0437496	0.00255834	0.0139058	0.00315609	0.079109	3.68939	5.56588	0.209732	0.00129114	0.00628502	0.0512015	0.166104	0.0754747	7.07304	0.280871	0.00795692	0.000817438	0.000766947	0.00459534	0.04638	0.0604337	0.0197907	0.354295	0.121613	0.0189493
						DiCre_+_3	0.248405	0.095293	0.0724572	0.481808	0.446725	0.318575	0.0702266	0.0753159	0.00266283	0.770806	0.0264834	0.173197	7.42793e-05	0.061498	0.00101224	0.000929743	0.00289404	0.148842	0.0488246	#VALUE!	0.0136754	0.00252756	0.0852971	3.67633	5.84586	0.265008	0.00214041	0.00684146	0.0544466	0.154709	0.068717	7.43076	0.353657	0.0101436	0.000313997	0.0010336	0.00447309	0.095194	0.0746433	0.0263286	0.394536	0.113794	0.0184426
						idATM_-_1	0.299394	0.165897	0.0871738	0.547753	0.526893	0.471463	0.0618144	0.122985	0.00338384	0.726629	0.0242955	0.195811	0.000129763	0.0717811	0.000999741	0.00125311	0.00217594	0.160076	0.0663522	0.000477417	0.015533	0.000166618	0.104615	4.27529	4.92827	0.331767	0.00206704	0.00841697	0.0593937	0.21911	0.115868	7.07445	0.339193	0.0128329	0.000999557	0.00148512	0.00320404	0.0668514	0.1146	0.0311343	0.396717	0.156318	0.0208215
						idATM_-_2	0.338563	0.159611	0.0702306	0.459943	0.395728	0.53744	0.0555706	0.142288	0.00492427	0.700563	0.0294321	0.203029	8.01038e-05	0.0567599	0.000832749	0.00127442	0.00164862	0.281515	0.0663948	0.00284041	0.0184267	0.00314658	0.0743757	5.31922	5.40793	0.36766	0.00161128	0.00896581	0.0611136	0.199751	0.117615	7.77913	0.252039	0.011892	0.000489865	0.00146125	0.00385083	0.0497427	0.123107	0.0360329	0.441327	0.174198	0.019382
						idATM_-_3	0.378036	0.20378	0.0966584	0.577377	0.541341	0.331734	0.0836234	0.137851	0.00447203	0.806868	0.0331384	0.206742	0.000142826	0.0757992	0.0015247	0.00106321	0.00462352	0.192485	0.0696042	0.00436565	0.0158394	0.00380995	0.121452	6.59366	7.41877	0.397165	0.000443943	0.00917154	0.0618249	0.133766	0.0876274	9.16321	0.374098	0.00964423	0.00130114	0.00198212	0.00246202	0.127342	0.13568	0.0482833	0.455149	0.147378	0.0204574
						idATM_+_1	0.274452	0.0993355	0.0655923	0.423859	0.372886	0.273864	0.0645486	0.100605	0.00426863	0.619809	0.0336775	0.153611	9.57448e-05	0.0534186	0.000875135	0.000892009	0.00239534	0.154886	0.0540122	0.00284785	0.0148636	0.00280731	0.0812054	5.03238	4.8184	0.330119	0.00191112	0.00889654	0.0841958	0.186235	0.0716166	7.47706	0.226887	0.0097515	0.000487008	0.00104618	0.00282278	0.0844202	0.118316	0.0432986	0.347982	0.130612	0.0180498
						idATM_+_2	0.274891	0.113471	0.0900819	0.530037	0.460667	0.335843	0.102382	0.127248	0.00541071	0.624126	0.0320529	0.626504	5.76445e-05	0.0835847	0.00107822	0.00107888	0.00519417	0.125311	0.0621338	#VALUE!	0.0175585	0.00133329	0.0843142	4.82159	4.5181	0.32094	0.00212325	0.00863967	0.0863968	0.185268	0.143565	7.7339	0.273965	0.0145099	0.000352342	0.00109985	0.00264548	0.116411	0.148461	0.0304887	0.382383	0.131662	0.0127209
						idATM_+_3	0.261133	0.0990084	0.0593633	0.388631	0.339011	0.252745	0.0670843	0.11379	0.00455884	0.651117	0.0351675	0.157047	#VALUE!	0.0498026	0.00130983	0.00101696	0.00291711	0.198072	0.0618249	0.000702017	0.0176387	0.00329835	0.0616153	5.13775	5.05664	0.303417	0.00134521	0.00941923	0.0898876	0.190188	0.0873714	7.57713	0.245018	0.0114079	0.000726019	0.0012012	0.00217469	0.0997351	0.128487	0.0314038	0.403789	0.122722	0.0108937
						idATM_cPf_-_1	0.39936	0.164107	0.0867348	0.52678	0.454109	0.285798	0.0877034	0.188522	0.00694784	0.382381	0.0368309	0.190173	4.5977e-05	0.0663513	0.00279878	0.00126173	0.00386946	0.164038	0.0807746	0.000702198	0.0127391	0.00319176	0.0988372	4.00896	5.23381	0.386726	0.00218038	0.00786793	0.0575508	0.108186	0.127242	7.13593	0.346863	0.00840394	0.00107789	0.00137545	0.00121945	0.181266	0.113644	0.0347789	0.524133	0.139736	0.0217185
						idATM_cPf_-_2	0.362212	0.116951	0.0582699	0.378597	0.313569	0.588025	0.0444952	0.169743	0.00681455	0.35539	0.035007	0.163204	5.32793e-05	0.0455966	0.00164634	0.000732336	0.00131674	0.267986	0.0740076	0.00841315	0.0139173	0.00311633	0.0812804	4.05002	4.76273	0.350711	0.000250299	0.00686678	0.0516551	0.153809	0.119854	7.38505	0.201272	0.00490971	0.0011551	0.0008379	0.00100798	0.0266508	0.116853	0.0310067	0.367707	0.122557	0.0151234
						idATM_cPf_-_3	0.365699	0.165046	0.0795188	0.507647	0.469334	0.418463	0.0676633	0.178246	0.00791834	0.394687	0.0352717	0.182477	0.00013462	0.0677998	0.00154809	0.000894804	0.00237175	0.335224	0.0787849	0.00435	0.0155393	0.00207025	0.103159	4.34367	4.85371	0.365284	0.000348829	0.00762713	0.0552285	0.233497	0.17696	7.34244	0.367215	0.010221	0.000741331	0.00114785	0.00145293	0.0780658	0.123806	0.0316762	0.505285	0.163439	0.0188386
						idATM_cPf_+_1	0.404817	0.116045	0.104664	0.675513	0.628071	0.421367	0.0774721	0.143478	0.00771095	0.395409	0.0299957	0.187471	5.79349e-05	0.084356	0.000974917	0.0010287	0.00317393	0.281067	0.0738906	0.00178261	0.0147713	0.00292604	0.0977576	5.05681	6.2253	0.382012	0.000438057	0.00842292	0.0636018	0.233505	0.137345	8.28959	0.451788	0.00941392	0.00134084	0.000996284	0.00163278	0.0776546	0.119231	0.0404743	0.511894	0.168911	0.024783
						idATM_cPf_+_2	0.431241	0.0933263	0.080759	0.517851	0.426911	0.399041	0.0899493	0.19652	0.00951065	0.402611	0.0291226	0.20279	0.000147644	0.0658325	0.00170883	0.0014848	0.00365987	0.30154	0.0923402	0.000504426	0.0218528	0.00298716	0.102503	4.22413	6.67321	0.496796	0.00241881	0.010403	0.0801176	0.350505	0.225495	8.76243	0.355491	0.0117867	0.0016883	0.00138968	0.00197973	0.143149	0.137756	0.043872	0.662777	0.175066	0.0294367
						idATM_cPf_+_3	0.361109	0.0947447	0.0772867	0.49415	0.448528	0.256113	0.0794525	0.1165	0.00702622	0.30607	0.0274743	0.16436	3.53829e-05	0.0603355	0.00118009	0.000708122	0.00355286	0.263189	0.0596457	0.00263428	0.0153178	0.00272879	0.0892739	4.2077	6.37182	0.341487	0.00122421	0.00683034	0.0567491	0.145667	0.147873	7.12475	0.376198	0.00758148	0.00129972	0.000756919	0.00143539	0.113108	0.0918047	0.0368209	0.552461	0.132883	0.0233837
						idATM_cSc_-_1	0.420498	0.151074	0.0733999	0.490492	0.427809	0.402873	0.0948662	0.168969	0.00708386	0.461416	0.0271989	0.189271	0.000207623	0.0617508	0.00160612	0.00120539	0.00251187	0.174105	0.06245	0.000462703	0.0199588	0.00336037	0.0964049	4.9501	6.30793	0.469201	0.00221545	0.0102746	0.0801081	0.305158	0.193265	8.9932	0.299451	0.0111849	0.0015268	0.00124733	0.00258242	0.16508	0.13646	0.0364395	0.586735	0.170428	0.0232266
						idATM_cSc_-_2	0.479923	0.163082	0.0994814	0.64062	0.543192	0.444118	0.108404	0.300596	0.00882423	0.529273	0.027773	0.241744	0.000122838	0.0797406	0.00202711	0.00102816	0.00362197	0.28231	0.100502	0.00213492	0.0243024	#VALUE!	0.120882	5.39374	7.12022	0.475139	0.00280279	0.0128157	0.0933566	0.375269	0.212858	9.87975	0.356199	0.0143126	0.0014549	0.00135041	0.00219354	0.18483	0.205687	0.0478464	0.680699	0.186331	0.0289678
						idATM_cSc_-_3	0.347386	0.149748	0.079278	0.494787	0.44762	0.284021	0.0839755	0.165069	0.00640485	0.373438	0.0268481	0.183288	0.000192241	0.064793	0.0013565	0.00121494	0.0046941	0.192897	0.0676	0.00166685	0.0184037	0.00331751	0.0941331	4.1585	5.04556	0.384819	0.00247874	0.0104252	0.071365	0.275553	0.166336	7.8389	0.329432	0.00986821	0.00168322	0.00151725	0.00172888	0.155181	0.153185	0.0323362	0.51306	0.163396	0.0261434
						idATM_cSc_+_1	0.348715	0.1023	0.0718905	0.443673	0.360881	0.208224	0.0834616	0.118587	0.00728191	0.44164	0.0289609	0.165352	0.00013838	0.0564256	0.00357881	0.000747735	0.00336249	0.222615	0.0559333	#VALUE!	0.0151157	0.00276761	0.100171	4.70674	4.4398	0.475132	0.000452215	0.00803565	0.0698614	0.150711	0.0900312	7.86992	0.2057	0.00794238	0.001076	0.00131304	0.00171604	0.178753	0.143862	0.0451499	0.406156	0.14169	0.0244489
						idATM_cSc_+_2	0.366967	0.112225	0.0641551	0.406585	0.308859	0.225336	0.0914263	0.151996	0.00971414	0.43	0.0323179	0.17692	#VALUE!	0.0536265	0.00842491	0.00101557	0.00486232	0.177271	0.0701876	0.000336489	0.017483	0.00270588	0.0689008	5.37499	4.42064	0.530353	0.00258979	0.00858894	0.0739087	0.189852	0.126722	8.81595	0.16661	0.0120342	0.0010515	0.00188234	0.00117786	0.196072	0.184578	0.0432154	0.396285	0.139684	0.0280953
						idATM_cSc_+_3	0.285682	0.0889503	0.0536347	0.34067	0.262979	0.185677	0.0737703	0.10406	0.00607916	0.35999	0.0300313	0.148314	7.64419e-05	0.0442919	0.00528225	0.000393024	0.00285764	0.236264	0.0500274	0.00220723	0.013866	0.00207302	0.056614	4.27585	3.79254	0.440847	0.000488777	0.0066549	0.0605104	0.0939776	0.0869787	7.06866	0.144862	0.0086845	0.000369524	0.00143849	0.00121018	0.196796	0.126167	0.0298577	0.3891	0.131835	0.0218986
						idATM_cTg_-_1	0.391405	0.177585	0.0744995	0.469746	0.387114	0.27018	0.0727178	0.157713	0.00505973	0.441441	0.0307476	0.190576	#VALUE!	0.0615557	0.00150261	0.000873296	0.00299886	0.268527	0.0703362	0.00118727	0.0188476	0.00328107	0.0724511	5.0578	5.05335	0.435196	0.00138935	0.00878383	0.0640484	0.198723	0.146949	7.21	0.266546	0.0105014	0.0011189	0.00130356	0.0014406	0.129506	0.137604	0.0358428	0.45539	0.126605	0.0232947
						idATM_cTg_-_2	0.441862	0.193994	0.0929277	0.593458	0.51402	0.428189	0.0759747	0.252931	0.00738648	0.496283	0.0303482	0.220856	6.90869e-05	0.0758608	0.00143232	0.00136107	0.00367294	0.201651	0.0997722	9.48437e-05	0.0200746	0.00363171	0.104136	5.16897	5.61474	0.436355	0.00190476	0.00951276	0.0765864	0.326989	0.192207	7.99466	0.336166	0.0145516	0.000970378	0.00108643	0.00149065	0.107978	0.183056	0.0431404	0.541711	0.130825	0.0284528
						idATM_cTg_-_3	0.439627	0.225499	0.113647	0.697376	0.647195	0.31918	0.0977394	0.226496	0.00758187	0.455244	0.0303573	0.213385	9.3715e-05	0.0937267	0.0024164	0.00150309	0.00334508	0.228165	0.0922105	0.000629406	0.0208537	0.000326457	0.118949	5.29006	5.5184	0.512099	0.00227436	0.0110828	0.0838198	0.144804	0.13952	8.33289	0.437523	0.0167479	0.000568898	0.00133081	0.00200491	0.252507	0.164565	0.0409295	0.628785	0.14842	0.0293456
						idATM_cTg_+_1	0.378387	0.12919	0.067196	0.425847	0.369156	0.261776	0.0807802	0.127727	0.00461109	0.322703	0.031864	0.15939	8.39905e-05	0.0509624	0.00142806	0.000971022	0.00310162	0.204125	0.0623957	0.00025892	0.0173964	0.00264934	0.083333	5.06896	5.37968	0.390607	0.0015806	0.00945945	0.0696058	0.107127	0.123512	7.11008	0.298643	0.0130132	0.00102973	0.000767792	0.00140819	0.207553	0.132762	0.0291325	0.521607	0.140624	0.0255859
						idATM_cTg_+_2	0.380586	0.114124	0.0660087	0.411917	0.345719	0.239767	0.0852482	0.174366	0.00918783	0.336689	0.0364857	0.162584	0.000118865	0.0518696	0.00135882	0.00107112	0.00397671	0.158484	0.0770969	0.00529344	0.0192995	0.00341796	0.082637	4.83141	5.14693	0.437637	0.00179442	0.0101428	0.0746047	0.192304	0.139666	7.32871	0.276381	0.0123632	0.00114588	0.000868953	0.00150605	0.1794	0.159724	0.0362193	0.545778	0.140875	0.0299056
						idATM_cTg_+_3	0.332029	0.119926	0.0622	0.398872	0.336566	0.233246	0.072383	0.113164	0.00431425	0.335854	0.024019	0.158206	0.000234764	0.0491709	0.0010349	0.000864438	0.00438338	0.184703	0.0598797	0.00232879	0.0181723	0.00274984	0.0623639	4.83572	5.21179	0.342831	0.00147637	0.00815202	0.0607356	0.167393	0.131433	6.83249	0.2977	0.00935668	0.000966349	0.000884836	0.00124972	0.130998	0.133668	0.0249735	0.483867	0.131767	0.0241876
							0.308154	0.10322	0.0703962	0.457203	0.383549	0.358242	0.0677911	0.105865	0.00362854	0.78568	0.0328488	0.187177	#VALUE!	0.0559259	0.00105886	0.00102584	0.00235006	0.147409	0.0584098	0.00117773	0.0154283	0.00203369	0.0809834	3.81338	6.1056	0.280776	0.00186309	0.00685089	0.0576336	0.165967	0.0799537	7.625	0.242274	0.00935824	0.000829621	0.00133703	0.00567283	0.0826068	0.0789861	0.0285634	0.402018	0.129806	0.0208088
							Lactate Results	l-Alanine Results	l-Valine Results	l-Leucine Results	L-Isoleucine Results	l-Proline Results	l-Glycine Results	Succinate Results	Glycerate Results	Uracil Results	Nonanoic acid Results	l-Serine Results	Mevalonolactone Results	l-Threonine Results	beta-Alanine Results	Homoserine Results	Aminomanolate Results	Niacinamide Results	Malate Results	Pyroglutamate Results	3-Amino-2-Piperidone Results	N-acetyl-l-serine Results	l-Methionine Results	l-Aspartate Results	GABA Results	l-Cysteine Results	Methyl-Valerate Results	2,3,4-Trihydroxybutyric Acid Results	Glutarate Results	Phosphoethanolamine Results	l-Ornithine Results	l-Glutamate Results	l-Phenylalanine Results	l-Asparagine Results	Putrescine Results	5-Aminolevulinic Acid Results	l-Glutamine Results	Phosphorylethanolamine Results	Citrate Results	Myristate Results	l-Lysine Results	Adenine Results	Fructose Results
						DiCre_-_1	0.901757	0.871268	0.797151	0.81547	0.839002	1.19862	0.713803	0.738791	0.715475	0.876794	1.02039	0.857534	#VALUE!	0.797606	0.666104	0.835639	0.729574	1.16529	0.791651	1.99254	0.936717	1.30636	0.738966	0.976316	0.953274	0.838628	0.672372	0.83044	0.865357	0.892698	0.820453	0.941885	0.871494	0.774753	0.882204	0.670778	0.991493	0.405235	0.780869	0.896841	0.889174	1.00553	0.749817
						DiCre_-_2	1.13084	0.990803	1.10605	1.10079	1.03993	0.87259	1.20457	1.28625	1.30733	1.13352	0.996033	1.12367	#VALUE!	1.07658	1.2474	1.02348	1.38826	0.775991	1.22903	0.353634	1.04277	0.151227	1.14219	1.02347	1.06798	1.12877	1.13858	1.1025	1.06957	1.04385	1.0629	1.05099	0.974922	1.05712	0.637436	1.1655	0.914573	1.32202	1.1571	1.15923	1.09313	0.971199	1.18975
						DiCre_-_3	0.967402	1.13793	1.09679	1.08374	1.12107	0.928787	1.08162	0.974957	0.977195	0.989684	0.983577	1.0188	#VALUE!	1.12582	1.0865	1.14088	0.882162	1.05871	0.979315	0.65383	1.02052	1.54242	1.11884	1.00022	0.978747	1.0326	1.18905	1.06706	1.06508	1.06346	1.11665	1.00713	1.15358	1.16812	1.48036	1.16372	1.09393	1.27275	1.06203	0.943925	1.0177	1.02327	1.06043
						DiCre_+_1	0.497966	0.381194	0.421783	0.415602	0.458294	1.10248	0.351002	0.454746	0.251888	0.53038	1.01298	0.490436	#VALUE!	0.403575	0.185577	0.44241	0.36546	0.479116	0.412233	4.17669	0.637391	0.882818	0.63737	0.896222	0.712576	0.514439	0.179893	0.53895	0.54724	0.262916	0.338459	0.696597	0.504189	0.183831	0.764693	0.2228	0.484067	0.0785239	0.532723	0.441912	0.415622	0.388868	0.312289
						DiCre_+_2	0.720165	0.709943	0.841653	0.876872	0.937877	1.03064	0.832812	0.68416	0.434704	0.996408	0.811107	0.841338	#VALUE!	0.894532	0.496356	0.827229	0.880674	0.933124	0.749012	2.17227	0.901317	1.5519	0.976854	0.967486	0.911602	0.746973	0.693008	0.917403	0.888397	1.00083	0.94398	0.927611	1.15931	0.850259	0.985315	0.573619	0.810061	0.561455	0.765118	0.692867	0.881291	0.936884	0.910639
						DiCre_+_3	0.806109	0.923202	1.02928	1.05382	1.16471	0.889275	1.03593	0.711436	0.733856	0.981068	0.806221	0.925312	#VALUE!	1.09963	0.955966	0.906325	1.23148	1.00972	0.835897	#VALUE!	0.886379	1.24285	1.05327	0.964062	0.957458	0.943844	1.14885	0.998623	0.944703	0.932166	0.85946	0.974525	1.45974	1.08392	0.378482	0.773055	0.788512	1.15238	0.945018	0.92176	0.981391	0.876644	0.886288
						idATM_-_1	0.971575	1.60722	1.23833	1.19805	1.37373	1.31605	0.911837	1.16172	0.932562	0.924841	0.739616	1.04613	#VALUE!	1.2835	0.944166	1.22155	0.925909	1.08593	1.13598	0.405371	1.00678	0.0819289	1.29181	1.12113	0.807172	1.18161	1.10947	1.22859	1.03054	1.3202	1.44918	0.927797	1.40004	1.3713	1.20484	1.11076	0.564806	0.809272	1.45089	1.09	0.986815	1.20424	1.00061
						idATM_-_2	1.09868	1.54632	0.997647	1.00599	1.03175	1.50022	0.819733	1.34406	1.35709	0.891665	0.895986	1.08469	#VALUE!	1.01491	0.786457	1.24232	0.701525	1.90975	1.13671	2.41177	1.19434	1.54723	0.918407	1.39489	0.885733	1.30944	0.864845	1.30871	1.06038	1.20356	1.47103	1.02021	1.0403	1.27075	0.590468	1.09291	0.678821	0.602163	1.55859	1.2615	1.09778	1.34198	0.931431
						idATM_-_3	1.22678	1.97423	1.37306	1.26285	1.4114	0.926005	1.23354	1.30214	1.23246	1.02697	1.00881	1.10452	#VALUE!	1.35535	1.43994	1.03643	1.96741	1.30578	1.19165	3.70685	1.02664	1.87342	1.49971	1.72909	1.21508	1.41453	0.238283	1.33874	1.07272	0.80598	1.09598	1.20173	1.54411	1.03056	1.56835	1.48248	0.434003	1.54155	1.71777	1.69039	1.13216	1.13537	0.983112
						idATM_+_1	0.890635	0.962366	0.931759	0.927071	0.9722	0.764467	0.952169	0.950322	1.1764	0.788882	1.02523	0.820671	#VALUE!	0.955168	0.826488	0.869542	1.01927	1.05072	0.924711	2.41809	0.963393	1.3804	1.00274	1.31967	0.789177	1.17574	1.02578	1.2986	1.46088	1.12212	0.895726	0.980598	0.936488	1.04202	0.587024	0.782465	0.497597	1.02195	1.49793	1.51588	0.86559	1.00621	0.867413
						idATM_+_2	0.89206	1.09931	1.27964	1.1593	1.20106	0.937475	1.51026	1.20199	1.49115	0.794377	0.975769	3.34712	#VALUE!	1.49456	1.01828	1.05171	2.21023	0.850086	1.06376	#VALUE!	1.13807	0.655602	1.04113	1.26439	0.739992	1.14305	1.13964	1.2611	1.49907	1.11629	1.79561	1.01428	1.13081	1.5505	0.424702	0.822604	0.466343	1.40922	1.87959	1.06741	0.95116	1.01429	0.611322
						idATM_+_3	0.847411	0.959197	0.843275	0.850019	0.883878	0.705514	0.989574	1.07486	1.25638	0.828731	1.07059	0.839029	#VALUE!	0.890511	1.23702	0.991341	1.24129	1.34369	1.05847	0.596079	1.14326	1.62185	0.760839	1.3473	0.828196	1.08064	0.722033	1.37489	1.55964	1.14594	1.09278	0.993722	1.01133	1.21902	0.875121	0.898407	0.383352	1.20735	1.62671	1.09944	1.00441	0.945427	0.523513
						idATM_cPf_-_1	1.29598	1.58988	1.23209	1.15218	1.18397	0.797779	1.29373	1.78078	1.91477	0.486688	1.12122	1.016	#VALUE!	1.18641	2.64319	1.22995	1.64654	1.11281	1.3829	0.596232	0.825697	1.56945	1.22046	1.05129	0.857214	1.37735	1.1703	1.14845	0.998565	0.651852	1.59145	0.93586	1.4317	0.898026	1.29926	1.02873	0.214964	2.19432	1.43879	1.2176	1.30376	1.0765	1.04372
						idATM_cPf_-_2	1.17543	1.13303	0.827742	0.828073	0.817547	1.64142	0.656357	1.6034	1.87804	0.452335	1.0657	0.871921	#VALUE!	0.815304	1.55482	0.71389	0.560301	1.81797	1.26704	7.14355	0.902061	1.53235	1.00367	1.06206	0.780058	1.24908	0.134346	1.00232	0.896268	0.926741	1.49904	0.968531	0.830761	0.52464	1.39233	0.626686	0.177686	0.322623	1.47941	1.08554	0.914654	0.944156	0.726777
						idATM_cPf_-_3	1.18674	1.59897	1.12959	1.11033	1.22366	1.1681	0.998114	1.68371	2.18224	0.50235	1.07376	0.974887	#VALUE!	1.21231	1.46203	0.872265	1.00923	2.2741	1.34883	3.69355	1.00719	1.01798	1.27382	1.13906	0.794961	1.30098	0.187232	1.11331	0.958269	1.40689	2.21328	0.962943	1.5157	1.09219	0.893577	0.858505	0.25612	0.945029	1.56744	1.10898	1.25687	1.2591	0.905319
						idATM_cPf_+_1	1.31369	1.12425	1.48679	1.47749	1.63752	1.17621	1.14281	1.3553	2.12508	0.50327	0.913145	1.00157	#VALUE!	1.50835	0.920722	1.00279	1.35057	1.90671	1.26504	1.51361	0.95741	1.43878	1.20713	1.32607	1.0196	1.36056	0.235124	1.22946	1.10356	1.40693	1.71781	1.08716	1.86478	1.00595	1.61621	0.745146	0.287825	0.940051	1.50952	1.417	1.27331	1.30126	1.19099
						idATM_cPf_+_2	1.39944	0.904149	1.14721	1.13265	1.11305	1.11389	1.32686	1.85634	2.62107	0.512436	0.886565	1.08341	#VALUE!	1.17714	1.61384	1.4474	1.55735	2.0456	1.5809	0.428305	1.4164	1.46884	1.26573	1.10772	1.09296	1.76937	1.29828	1.51849	1.39012	2.1119	2.82031	1.14917	1.46731	1.2595	2.03502	1.03938	0.348984	1.73289	1.74406	1.53595	1.64863	1.34867	1.41463
						idATM_cPf_+_3	1.17185	0.91789	1.09788	1.08081	1.16942	0.714916	1.17202	1.10047	1.93638	0.389561	0.836387	0.878096	#VALUE!	1.07885	1.11449	0.690286	1.51182	1.78543	1.02116	2.23675	0.992837	1.34179	1.10237	1.10341	1.0436	1.21623	0.657087	0.997	0.984653	0.877686	1.84948	0.934393	1.55278	0.81014	1.56664	0.566119	0.253029	1.36923	1.16229	1.28909	1.37422	1.0237	1.12374
						idATM_cSc_-_1	1.36457	1.46361	1.04267	1.07281	1.11539	1.12459	1.39939	1.59609	1.95226	0.587283	0.828003	1.01119	#VALUE!	1.10415	1.51684	1.17503	1.06886	1.1811	1.06917	0.392879	1.29365	1.65235	1.19043	1.29809	1.03314	1.67109	1.18913	1.49974	1.38995	1.83867	2.41721	1.17944	1.236	1.19519	1.84036	0.932912	0.455226	1.99838	1.72765	1.27574	1.45948	1.31294	1.11619
						idATM_cSc_-_2	1.55742	1.57994	1.41316	1.40117	1.41623	1.23972	1.59909	2.83944	2.43189	0.67365	0.845478	1.29152	#VALUE!	1.42582	1.91442	1.00226	1.54123	1.91514	1.72064	1.81274	1.57518	#VALUE!	1.49267	1.41443	1.16618	1.69224	1.50438	1.87066	1.61983	2.26111	2.66227	1.2957	1.47023	1.52941	1.75369	1.01	0.386675	2.23747	2.60409	1.67509	1.69321	1.43546	1.3921
						idATM_cSc_-_3	1.12732	1.45077	1.12617	1.08221	1.16705	0.792821	1.23874	1.55925	1.76513	0.475306	0.817323	0.979222	#VALUE!	1.15855	1.28109	1.18434	1.99744	1.30858	1.15734	1.41531	1.19285	1.63128	1.16237	1.0905	0.826383	1.37056	1.33045	1.52173	1.23825	1.66029	2.0804	1.02805	1.35975	1.05449	2.0289	1.13479	0.304766	1.87854	1.93939	1.13208	1.27621	1.25877	1.25636
						idATM_cSc_+_1	1.13163	0.991091	1.02123	0.970406	0.9409	0.58124	1.23116	1.12018	2.00684	0.562112	0.881641	0.8834	#VALUE!	1.00893	3.37987	0.728902	1.43081	1.51018	0.957602	#VALUE!	0.979735	1.36088	1.23693	1.23427	0.727168	1.69221	0.242723	1.17294	1.21217	0.908078	1.12604	1.03212	0.849036	0.848705	1.29697	0.982054	0.302501	2.16391	1.82135	1.58069	1.01029	1.09155	1.17493
						idATM_cSc_+_2	1.19086	1.08724	0.911343	0.889288	0.805266	0.629005	1.34865	1.43575	2.67715	0.547297	0.983836	0.945201	#VALUE!	0.958884	7.95658	0.98999	2.06902	1.20258	1.20164	0.285711	1.13317	1.33053	0.850802	1.40951	0.72403	1.88889	1.39005	1.2537	1.28239	1.14391	1.58495	1.15619	0.687691	1.28594	1.26745	1.40785	0.207632	2.37356	2.33684	1.51296	0.985741	1.0761	1.35016
						idATM_cSc_+_3	0.927077	0.861754	0.761898	0.745117	0.685647	0.518302	1.0882	0.982953	1.67537	0.45819	0.914227	0.792369	#VALUE!	0.791975	4.98861	0.383124	1.21599	1.60277	0.85649	1.87415	0.898736	1.01934	0.699082	1.12128	0.621158	1.5701	0.262347	0.971392	1.04992	0.566242	1.08786	0.927037	0.597926	0.928006	0.445413	1.07588	0.213329	2.38233	1.59733	1.04531	0.967869	1.01563	1.05237
						idATM_cTg_-_1	1.27016	1.72045	1.05829	1.02743	1.0093	0.754185	1.07267	1.48976	1.39443	0.561858	0.936033	1.01816	#VALUE!	1.10067	1.41908	0.851299	1.27608	1.82164	1.20418	1.0081	1.22162	1.61336	0.894641	1.32633	0.827657	1.54998	0.745725	1.28215	1.1113	1.19736	1.83793	0.945574	1.10018	1.12215	1.34868	0.974964	0.253948	1.56774	1.74213	1.25485	1.13276	0.975343	1.11947
						idATM_cTg_-_2	1.4339	1.87942	1.32007	1.29802	1.34017	1.19525	1.12072	2.3892	2.03566	0.63166	0.923874	1.17993	#VALUE!	1.35645	1.35269	1.32679	1.56292	1.36797	1.70814	0.0805312	1.30115	1.78578	1.28589	1.35548	0.919605	1.55411	1.02237	1.38854	1.32885	1.9702	2.40398	1.04848	1.38755	1.55495	1.16966	0.812568	0.26277	1.30713	2.31758	1.51034	1.34748	1.00785	1.36734
						idATM_cTg_-_3	1.42665	2.18464	1.61439	1.52531	1.68739	0.890962	1.44177	2.13949	2.08951	0.579427	0.924152	1.14002	#VALUE!	1.67591	2.28207	1.46523	1.4234	1.54783	1.57868	0.534425	1.35165	0.160525	1.46881	1.38724	0.903825	1.82387	1.22075	1.61771	1.45436	0.872486	1.74501	1.09284	1.8059	1.78964	0.685733	0.995347	0.353424	3.05673	2.08347	1.43293	1.56407	1.1434	1.41025
						idATM_cTg_+_1	1.22792	1.2516	0.954539	0.931419	0.962473	0.730723	1.1916	1.20651	1.27078	0.410731	0.970021	0.851545	#VALUE!	0.911249	1.34867	0.946564	1.31981	1.38475	1.06824	0.219848	1.12756	1.30273	1.02901	1.32926	0.881105	1.39117	0.848377	1.38076	1.20773	0.64547	1.54479	0.93247	1.23266	1.39057	1.24121	0.57425	0.248234	2.51254	1.68083	1.01992	1.29747	1.08334	1.22957
						idATM_cTg_+_2	1.23505	1.10564	0.937674	0.90095	0.901368	0.669288	1.25751	1.64707	2.5321	0.428532	1.11072	0.868611	#VALUE!	0.92747	1.28329	1.04414	1.69218	1.07513	1.31993	4.49463	1.25091	1.68067	1.02042	1.26696	0.842984	1.55867	0.963141	1.48051	1.29447	1.15869	1.74684	0.961142	1.14078	1.3211	1.3812	0.649911	0.265486	2.17174	2.02217	1.26803	1.3576	1.08528	1.43716
						idATM_cTg_+_3	1.07748	1.16184	0.88357	0.872417	0.877505	0.651086	1.06774	1.06895	1.18898	0.42747	0.731199	0.845219	#VALUE!	0.879215	0.97737	0.842664	1.86523	1.25299	1.02517	1.97736	1.17785	1.35214	0.770082	1.2681	0.853608	1.22101	0.792431	1.18992	1.05382	1.00859	1.64387	0.896064	1.22877	0.999834	1.16481	0.661791	0.2203	1.58581	1.6923	0.874318	1.2036	1.01511	1.16237
[truncated: 37 more columns]

## Sheet: 3rd Experiment
Sample							Lactate Results	l-Alanine Results	l-Valine Results	l-Leucine Results	L-Isoleucine Results	l-Proline Results	l-Glycine Results	Succinate Results	Glycerate Results	Uracil Results	Nonanoic acid Results	l-Serine Results	Mevalonolactone Results	l-Threonine Results	beta-Alanine Results	Homoserine Results	Aminomanolate Results	Niacinamide Results	Malate Results	Pyroglutamate Results	3-Amino-2-Piperidone Results	N-acetyl-l-serine Results	l-Methionine Results	l-Aspartate Results	GABA Results	l-Cysteine Results	Methyl-Valerate Results	2,3,4-Trihydroxybutyric Acid Results	Glutarate Results	Phosphoethanolamine Results	l-Ornithine Results	l-Glutamate Results	l-Phenylalanine Results	l-Asparagine Results	Putrescine Results	5-Aminolevulinic Acid Results	l-Glutamine Results	Phosphorylethanolamine Results	Citrate Results	Myristate Results	l-Lysine Results	Adenine Results	Fructose Results
		Name	Data File	Type	Level	Acq. Date-Time	Resp.	Resp.	Resp.	Resp.	Resp.	Resp.	Resp.	Resp.	Resp.	Resp.	Resp.	Resp.	Resp.	Resp.	Resp.	Resp.	Resp.	Resp.	Resp.	Resp.	Resp.	Resp.	Resp.	Resp.	Resp.	Resp.	Resp.	Resp.	Resp.	Resp.	Resp.	Resp.	Resp.	Resp.	Resp.	Resp.	Resp.	Resp.	Resp.	Resp.	Resp.	Resp.	Resp.
		DiCre_-_1	DiCre_-_1.D	Sample		2023-12-06 18:10:08	221875	45864	57313.2	481631	347268	235194	56750.3	202021	6144.58	365088	22699.4	151015		44714.4	1185.36	709.809	10536.3	71435.4	50072.1		5871.11	2546.4	73825.9	4.16259e+06	4.67635e+06	123519	1043.75	4759.62	39922.5	6831.41	36591.1	5.66243e+06	196693	8137.71	376.492	933.287	1978.22	123918	26418.9	41248.2	140930	33805.6	16379.7
		DiCre_-_2	DiCre_-_2.D	Sample		2023-12-06 23:25:59	294323	69454.3	78175.4	662103	478033	302651	84398.5	302289	8585.84	552169	31339.5	225440	44.1782	64041.8	2479.12	807.459	17389.2	3237.44	72187.8	637.292	9051.26	360.839	84097.7	4.93278e+06	5.42697e+06	175157	2908.86	7427.39	61391	8908.96	94047.4	8.48035e+06	327564	14580.1	906.01	2041.69	3454.21	216280	43322.6	45656.5	207798	54499.3	19926.5
		DiCre_-_3	DiCre_-_3.D	Sample		2023-12-06 21:31:11	226622	45242.1	55435.5	469601	346138	223164	65069	233725	5343.56	460886	22986.9	168721	146.824	46391.1	1695.35	941.632	4897.93	6386.36	55243.3	1218.06	6932.52	2383.15	76103.8	4.49744e+06	5.1539e+06	140138	1388.07	4904.07	46595.3	7214.66	47406.5	6.32383e+06	245920	9554.52	433.764	1305.08	9710.84	163656	27114.9	40283.4	174092	40006.6	9411.63
		DiCre_+_1	DiCre_+_1.D	Sample		2023-12-06 16:43:55	233003	56030.6	77560.8	565764	536540	260001	68835.7	253555	5708.21	397318	37077.7	183085	237.657	71414.2	1424.05	896.417	4503.13		53260.3	198.74	7460.49		94604	5.05432e+06	4.98474e+06	130776	1786.52	5263.94	50432.1	3772.75	19039.2	6.23798e+06	309433	9150.96	756.188	658.784	14291.6	79546.8	37419	24875.4	98869.3	32277.9	21102.1
		DiCre_+_2	DiCre_+_2.D	Sample		2023-12-06 19:07:36	199734	41351.3	54919	460225	377441	199096	56932.4	228782	3410.27	346582	29798.4	161639		49957.5	1176.99	1046.95	9189.29	31452	45625.1	1102.91	7948.95	2975.66	70755.9	5.0027e+06	5.16768e+06	127014	1011.49	4688.37	42459.2	6387.9	29542.9	5.66023e+06	235814	9006.46	179.552	731.071	1964.56	151653	30726.1	43118	160140	35945.5	15874
		DiCre_+_3	DiCre_+_3.D	Sample		2023-12-07 00:23:29	195861	37617.3	51348.1	425545	335723	222640	53350.9	208604	3622.3	346969	19546.5	146431	362.947	44460	1174.93	656.913	6516.42	76041.8	46497.1	56.2199	6386.8	3277.29	67330.6	4.91587e+06	5.1204e+06	109541	1217.59	4447.07	40278.7	7224.77	46005.5	5.25324e+06	205235	10582.2	285.47	761.757	1522.37	148159	26925.9	33542.7	151760	39211.2	12681.8
		idATM_-_1	idATM_-_1.D	Sample		2023-12-06 18:38:56	305071	68053	68020.1	578547	375702	295971	78947.6	331425	6064.17	460931	25185	213237	290.938	52852.7	2264.48	882.121	17104.5	6330.69	92429.5	24.6531	11773.2	607.891	94246.4	6.6372e+06	4.53336e+06	213802	2469.49	7462.85	55392.1	8076.39	91694	7.29611e+06	270641	11837.3	531.823	2158.86	14452.8	196872	51674.2	93142.1	224319	54849.6	17801.7
		idATM_-_2	idATM_-_2.D	Sample		2023-12-06 17:41:27	330111	67546.7	76832	608287	425853	293501	89904	347285	8769.56	505595	34750.9	223782	115.581	59417.4	3103.19	846.6	9395.12	7704.89	105289		7116.85	164.111	103004	6.66943e+06	4.40051e+06	231594	3739.91	8214.27	58763.9	10296.1	67319.8	8.19962e+06	270537	12781.7	702.446	2158.45	19086.8	179775	78712	53844.6	194388	56309.8	21296.7
		idATM_-_3	idATM_-_3.D	Sample		2023-12-07 03:44:21	296872	61103.3	63865.1	475568	327074	231057	81122.1	324743	7870.78	498522	26278.6	188960	295.82	48208.4	5750.91	1110.1	8766.06	118575	97240.2		9760.19	107.466	87043.4	6.4005e+06	4.61814e+06	221471	2331.79	7935.33	53906.1	13830.8	65597.3	7.47695e+06	243381	14851.9	1334.88	2245.4	17290.7	223260	55799.4	66657.9	227691	62123.9	9214
		idATM_+_1	idATM_+_1.D	Sample		2023-12-06 21:02:29	249693	71775	76678.1	558346	421978	228560	128363	341747	5952.1	420603	25071.6	206393	148.506	70779.9	33185.7	762.997	25590.6	163042	100634	294.835	10246.2	3143.82	94850.7	8.33659e+06	3.27395e+06	272883	2210.73	5630.32	53789.4	15813.5	78580.7	6.02284e+06	249342	20149.1	932.142	3164.49	16466.5	194572	49566.3	50607	172133	52584.9	21706.5
		idATM_+_2	idATM_+_2.D	Sample		2023-12-07 01:49:38	286343	67618.2	79229.3	613085	433746	255127	137423	355024	8532.39	384284	31549.1	224557	110.349	75287.4	37333	1070.22	35416.9	78496.3	115459		13117.9	241.987	98862.1	8.65248e+06	3.36204e+06	267928	1098.57	5993.03	57717.8	12390.1	97898.9	6.71094e+06	252942	20548.3	1930.26	3882.85	14435	213649	65214.4	102636	200734	62630.8	24154.5
		idATM_+_3	idATM_+_3.D	Sample		2023-12-06 23:54:39	189432	51559.1	54133.1	413747	303726	167901	104124	253296	4952.58	318090	22726.1	156226	59.9427	52534.7	25778.5	1011.24	29803.3	124085	75128.3	739.639	8617.15	2547.67	34175	7.71882e+06	2.90415e+06	223919	1362.51	3904.21	36535.1	5425.17	63789.8	4.45751e+06	196199	12323.8	477.348	2162.24	4243.17	135881	41116.5	53009.2	135040	42888.7	15063.3
		idATM_cPf_-_1	idATM_cPf_-_1.D	Sample		2023-12-07 05:39:13	313334	72278.9	70464.1	584799	288776	288458	76538.2	343273	8188.39	298656	44961.6	250836		47617.2	11880.8	842.856	12037.5	148545	96868	1346.38	11099.9	4524.19	95434.9	7.3315e+06	5.15073e+06	267598	1799.09	6265.35	47539.4	9477.28	133869	5.3568e+06	228006	15657.7	385.899	1623.22	7781.81	220760	48137.2	45597.9	260634	65533.4	17539
		idATM_cPf_-_2	idATM_cPf_-_2.D	Sample		2023-12-06 17:12:45	329750	64572.2	76078.5	617824	334639	299310	84565.6	373186	7717.06	244503	26968.8	238594	195.616	54572.1	18837	807.724	13429.2	210909	115926		11661.8	473.622	100920	7.35943e+06	4.31109e+06	278287	1801.51	4903.05	40046.8	5938.42	79914	5.39405e+06	249385	15207.3		1496.11	5572.39	131023	54654.2	46673.3	178460	48060.2	16336.7
		idATM_cPf_-_3	idATM_cPf_-_3.D	Sample		2023-12-06 20:33:47	328096	70367	74062.9	613823	307684	306645	92451.2	381253	4874.7	365240	32446.5	267690	270.139	53246.9	23582.6	603.393	13669.3	218096	110698	220.372	11379.5	3644.52	104316	7.52482e+06	4.58208e+06	225586	1460.36	4891.36	39595	8652.43	116172	5.15032e+06	248786	16173.3	1056	1513.8	12358.1	178392	45511.1	46665.3	222220	49434.5	16308.4
		idATM_cPf_+_1	idATM_cPf_+_1.D	Sample		2023-12-06 20:05:02	262418	31861.1	47843.8	405345	215029	205934	56391.8	274598	5552.48	205546	25225.8	169568	135.8	33487.9	2835.43	575.193	6918	99140.3	76791.1		8734.13	4385.74	52976.4	6.04859e+06	4.96559e+06	200569	558.816	3925.66	34998	5248.33	86486.9	3.61001e+06	156841	10349.5	321.377	645.688	8083.78	142222	34157.2	61238.8	205158	36048.8	14477.4
		idATM_cPf_+_2	idATM_cPf_+_2.D	Sample		2023-12-06 22:57:18	289291	34627	55947.4	443142	245994	207641	58304.8	314222	5864.14	201712	29181.2	186517	193.313	38170.2	2271.15	738.384	7166.47	151598	96849.7	182.517	10511.6	4894.25	78092.7	6.86041e+06	5.34241e+06	219109	1262.54	4598.84	37339.9	7175.96	89748.7	3.84582e+06	182205	12622.9	1026.03	918.552	8111.55	164875	42557.4	62791.4	217985	50370.4	16275.2
		idATM_cPf_+_3	idATM_cPf_+_3.D	Sample		2023-12-07 03:15:42	332465	41092.4	68881.1	571365	322919	305576	73390.9	388872	4653.38	276794	30356.9	239439	74.9889	51890.4	2196.94	1014.47	9528.92	185901	126161		12047.3	4169.3	94627.5	8.07347e+06	5.86848e+06	249279	1593.3	6145.14	50648.7	8697.72	105451	4.66071e+06	256542	16850.9	192.756	1058.05	11540.2	204007	52932.2	62916.4	290869	60487.5	23097.9
		idATM_cSc_-_1	idATM_cSc_-_1.D	Sample		2023-12-06 19:36:17	318785	79933.5	72695.6	573563	319510	255641	81397	360354	6632.92	264627	31060.4	359009	88.8518	54038.6	2571.74	810.359	8451.69	71621.3	87951	256.351	11572.8	496.122	97223.5	8.39098e+06	5.46401e+06	262919	1237.75	6790.6	52779.8	10450.6	116620	4.69394e+06	221755	15798.6	836.906	1615.81	13571.2	225468	61746.6	73746.8	252084	46539	17919.3
		idATM_cSc_-_2	idATM_cSc_-_2.D	Sample		2023-12-06 22:28:34	365999	84624.4	81643.7	703515	388445	336253	86101.1	417767	9712.1	230717	36920.1	284870	99.987	57605.1	3762.22	1658.78	11150.9	130379	118964		14262		114755	8.9602e+06	5.38508e+06	305911	1688.27	7885.4	58656.5	14011.6	159032	6.01769e+06	283701	18585.9	1202.46	2104.83	13679.7	285316	83798	64979.6	300227	60049	20289.6
		idATM_cSc_-_3	idATM_cSc_-_3.D	Sample		2023-12-07 02:18:17	305481	76399.9	66301	566275	317568	267131	79346	373252	7505.45	223105	28669.2	238615	124.472	48674.6	7313.42	765.127	8399.9	59152.6	103268	885.877	11041.3	2112.47	92765.1	8.58135e+06	5.08861e+06	355772	1494.03	6710.23	48097.3	12876.1	142522	5.61902e+06	262231	17430.4	1395.65	1929.36	10285.6	241557	80410.6	42865.7	262302	57848.4	20431.6
		idATM_cSc_+_1	idATM_cSc_+_1.D	Sample		2023-12-07 02:46:58	203450	35449.9	46710.6	373129	209348	156681	57305.7	259728	4472.77	149114	20562.7	156474	140.855	35923.1	11744.7	803.219	11462.4	114580	80478.9	513.92	9343.46	3049.54	63721.5	9.37456e+06	3.4603e+06	225063	773.194	2799.71	31120	4859.35	66482.6	2.49202e+06	134443	9395.6	208.812	961.51	6508.56	142050	47007.3	69721.9	154739	37027.4	13691.9
		idATM_cSc_+_2	idATM_cSc_+_2.D	Sample		2023-12-07 04:41:48	214593	42191.4	50148.8	406354	226724	167134	60945.6	311727	6424.79	183812	24427.9	175570	252.639	40312.7	13792	555.623	20082.4	133328	89987.5	397.965	11967.5	4181.56	45238.9	1.03382e+07	3.90114e+06	236276	623.853	3107.56	37609.5	5726.72	72888.1	2.70097e+06	166440	12281.9	1232.54	995.872	9863.06	164816	49429.1	73932	178443	43742.5	15387.3
		idATM_cSc_+_3	idATM_cSc_+_3.D	Sample		2023-12-07 05:10:30	193843	44816.6	48616.5	383981	221806	162067	66099.1	300433	5048.9	188074	34694.4	169554		39486.5	14880.7	902.233	12293	139901	82559.2	145.564	10123.8	3613.67	44173.4	9.97746e+06	3.80947e+06	245201	784.157	3381.25	37430	4969.21	68338	2.62635e+06	176638	10959.9	1215.71	1476.07	9552.02	154644	49555.5	55839.8	176696	43106.5	14171.1
		idATM_cTg_-_1	idATM_cTg_-_1.D	Sample		2023-12-07 00:52:10	378723	74114.5	78783.7	680812	373361	328901	87577.8	366522	10213.2	271459	26762.6	272479	60.4217	58351.7	9779.23	557.034	19931.2	150128	97227.9	376.08	13658.4	297.032	108102	6.52156e+06	4.17948e+06	261368	3222.86	7862.7	56780.1	11961.7	143315	7.70507e+06	228567	18813.1	916.098	2241.83	12866.6	254966	42548.3	61741.7	244477	58263.9	21451.3
		idATM_cTg_-_2	idATM_cTg_-_2.D	Sample		2023-12-06 21:59:54	340345	70995.4	73184.6	616567	338400	303726	87460.1	365366	9394.41	272978	45856.9	238943	185.595	53914.1	15371.4	952.91	12942.1	134185	96045.1	878.749	11622.7		103632	6.74834e+06	4.15117e+06	253386	3091.8	7274.71	57910.4	13756.3	112850	7.57056e+06	254731	18643.4	2192.25	1795.72	12073	237149	48359.5	55418.6	237375	55627.3	17689.5
		idATM_cTg_-_3	idATM_cTg_-_3.D	Sample		2023-12-07 04:13:05	374480	76594.5	83271.6	714884	400376	354158	90249.3	410224	12412.6	258773	38852.7	270375	155.403	61951.8	11451.3	1100.2	17049.8	2024.76	118114	527.967	13884.1		114079	7.18854e+06	4.27817e+06	319401	3263.08	8186.15	59528.2	15312	150983	8.34604e+06	282695	21315.6	500.867	2592.5	13051.7	283725	55639.6	83464.7	266965	66691.1	21792.8
		idATM_cTg_+_1	idATM_cTg_+_1.D	Sample		2023-12-07 06:07:59	209340	27714.8	34366.2	294030	173232	122927	44837.7	200499	4242.07	133318	19687.5	119954	295.272	25975.9	1057.39	498.403	5821.84	71659.5	49593.1		7004.2	2609.18	51411	5.5981e+06	3.97822e+06	149191	492.32	3641.04	30559.1	3871.27	49430	3.29465e+06	128306	7800.44	1053.29	638.076	8765.22	129235	29419.2	42649	144797	38307.6	12796.2
		idATM_cTg_+_2	idATM_cTg_+_2.D	Sample		2023-12-07 01:20:52	293462	57943.9	63025.6	537494	335163	251769	73362.9	311055	7211.14	215953	34349	200665	135.373	50861.8	4837.34	897.216	11572.9	127650	76844.9		11394.5	3896.49	84354	7.68646e+06	4.82967e+06	244972	1053.42	6701.27	48485.2	9630.16	115305	4.8583e+06	279739	16962.1	936.913	1227.35	12658.3	217722	46103.7	60734	234638	51267.1	20365.7
		idATM_cTg_+_3	idATM_cTg_+_3.D	Sample		2023-12-07 06:36:40	240839	46221.6	49298	429506	276905	206898	60148.4	276862	5596.56	187686	23176.6	162888		39716.3	1361.53	521.74	10220.1	113898	63610.4	104.281	11108.6	4088.48	70660.8	7.18232e+06	4.77422e+06	194572	1275.01	6247.15	45599.9	6613.9	96359.3	4.37703e+06	255034	12727	190.141	651.128	9858.11	189533	38753.5	63383.6	218096	47790.2	20155.3
						DiCre_-_1	0.561424	0.116053	0.145023	1.2187	0.878715	0.595127	0.143599	0.511188	0.015548	0.923806	0.0574377	0.382123	#VALUE!	0.113144	0.00299938	0.00179607	0.0266607	0.180758	0.126701	#VALUE!	0.0148561	0.00644332	0.186806	10.5329	11.8329	0.312549	0.00264106	0.0120436	0.101019	0.017286	0.0925888	14.328	0.497705	0.0205914	0.000952662	0.00236156	0.00500562	0.313557	0.0668494	0.104373	0.356605	0.0855406	0.0414465
						DiCre_-_2	0.5146	0.121435	0.136683	1.15763	0.835801	0.529161	0.147564	0.528527	0.0150116	0.965421	0.0547945	0.394163	7.7242e-05	0.111972	0.00433454	0.00141177	0.0304036	0.0056604	0.126214	0.00111425	0.0158254	0.000630896	0.147038	8.62456	9.48861	0.306248	0.00508589	0.0129862	0.107337	0.0155766	0.164434	14.8272	0.572719	0.0254922	0.00158408	0.00356972	0.00603939	0.378147	0.0757459	0.0798266	0.363317	0.0952874	0.0348397
						DiCre_-_3	0.434418	0.0867259	0.106266	0.90019	0.663522	0.427789	0.124733	0.448034	0.0102432	0.883486	0.0440642	0.323425	0.00028145	0.0889283	0.00324985	0.00180504	0.00938897	0.0122422	0.105897	0.00233494	0.0132891	0.00456832	0.145885	8.62127	9.87965	0.268634	0.00266083	0.00940075	0.0893197	0.01383	0.0908749	12.1223	0.471411	0.0183153	0.000831495	0.00250175	0.018615	0.313717	0.0519772	0.0772204	0.333722	0.0766897	0.0180414
						DiCre_+_1	0.422594	0.101622	0.14067	1.02611	0.973111	0.471558	0.124846	0.459868	0.0103529	0.720608	0.067247	0.332058	0.000431033	0.129523	0.00258276	0.00162581	0.00816724	#VALUE!	0.0965971	0.000360451	0.0135309	#VALUE!	0.171581	9.16691	9.04072	0.237185	0.00324018	0.00954709	0.0914676	0.00684256	0.0345309	11.3137	0.561213	0.0165969	0.00137148	0.00119482	0.0259204	0.144272	0.0678661	0.0451159	0.179317	0.0585418	0.0382724
						DiCre_+_2	0.399711	0.0827528	0.109905	0.921008	0.755341	0.398433	0.113934	0.457842	0.00682468	0.693584	0.0596331	0.323475	#VALUE!	0.0999756	0.00235542	0.00209516	0.0183897	0.0629422	0.0913056	0.00220715	0.0159075	0.00595494	0.141598	10.0115	10.3416	0.254182	0.00202421	0.00938243	0.0849699	0.0127836	0.0591217	11.3273	0.471915	0.0180239	0.000359321	0.00146303	0.00393151	0.303491	0.0614894	0.0862884	0.320475	0.0719347	0.0317673
						DiCre_+_3	0.424792	0.081586	0.111366	0.92294	0.728131	0.482871	0.11571	0.452429	0.00785619	0.752521	0.0423932	0.317586	0.000787175	0.0964268	0.00254824	0.00142474	0.0141331	0.164923	0.100845	0.000121932	0.013852	0.00710793	0.146029	10.6617	11.1053	0.237576	0.00264077	0.00964499	0.0873582	0.0156694	0.0997786	11.3935	0.445123	0.0229512	0.00061914	0.00165213	0.00330178	0.321333	0.058398	0.0727489	0.329143	0.0850428	0.0275047
						idATM_-_1	0.563766	0.125761	0.1257	1.06914	0.694291	0.54695	0.145894	0.612467	0.0112065	0.851791	0.0465414	0.394057	0.000537648	0.0976708	0.00418471	0.00163014	0.0316087	0.011699	0.170808	4.55585e-05	0.0217566	0.00112337	0.174166	12.2654	8.37756	0.395102	0.00456357	0.0137912	0.102364	0.014925	0.169449	13.4831	0.50014	0.0218752	0.000982798	0.00398954	0.0267085	0.363816	0.0954929	0.172125	0.414537	0.101361	0.0328973
						idATM_-_2	0.58912	0.120545	0.137115	1.08556	0.759983	0.523785	0.160444	0.619769	0.0156503	0.902291	0.062017	0.399365	0.000206268	0.106037	0.00553799	0.00151085	0.0167667	0.0137502	0.187899	#VALUE!	0.0127008	0.000292874	0.183822	11.9023	7.8532	0.413305	0.0066743	0.0146593	0.104871	0.0183745	0.12014	14.6331	0.482804	0.0228104	0.00125359	0.00385199	0.0340626	0.32083	0.140471	0.0960917	0.346908	0.100491	0.0380064
						idATM_-_3	0.600712	0.123641	0.129229	0.9623	0.661825	0.467538	0.164148	0.657109	0.0159263	1.00875	0.0531741	0.382355	0.000598584	0.0975485	0.0116368	0.00224626	0.0177379	0.239933	0.196763	#VALUE!	0.0197495	0.000217454	0.17613	12.9512	9.34468	0.44814	0.00471832	0.0160569	0.109077	0.0279862	0.132734	15.1294	0.492475	0.0300524	0.0027011	0.0045435	0.0349874	0.451761	0.112909	0.134881	0.460728	0.125706	0.0186443
						idATM_+_1	0.43694	0.1256	0.13418	0.977055	0.738423	0.39996	0.224623	0.598026	0.0104156	0.736017	0.043873	0.361169	0.000259872	0.123859	0.058072	0.00133518	0.0447813	0.285309	0.176101	0.000515935	0.0179299	0.0055014	0.16598	14.5883	5.72912	0.477521	0.00386858	0.00985256	0.0941266	0.0276722	0.137509	10.5394	0.436326	0.0352592	0.00163116	0.00553757	0.0288149	0.340483	0.0867366	0.0885577	0.301218	0.0920189	0.0379844
						idATM_+_2	0.482619	0.113968	0.133538	1.03333	0.731062	0.430006	0.231621	0.598379	0.014381	0.647696	0.0531747	0.378482	0.000185989	0.126894	0.0629233	0.00180381	0.0596939	0.132302	0.194602	#VALUE!	0.0221097	0.000407859	0.166628	14.5834	5.66658	0.451583	0.0018516	0.010101	0.0972811	0.0208829	0.165005	11.311	0.426323	0.0346333	0.00325337	0.00654439	0.0243297	0.360098	0.109916	0.172988	0.338329	0.105562	0.0407114
						idATM_+_3	0.423563	0.115284	0.121039	0.925122	0.67912	0.37542	0.232818	0.56636	0.0110738	0.711236	0.0508147	0.349314	0.00013403	0.117466	0.0576396	0.0022611	0.066639	0.27745	0.167984	0.0016538	0.0192676	0.00569649	0.0764139	17.259	6.49357	0.500673	0.00304653	0.00872966	0.081691	0.0121305	0.142632	9.96681	0.438693	0.0275556	0.00106733	0.00483468	0.00948756	0.303824	0.0919348	0.118526	0.301944	0.0958975	0.033681
						idATM_cPf_-_1	0.546416	0.126046	0.122881	1.01982	0.50359	0.503035	0.133473	0.598626	0.0142795	0.520818	0.0784074	0.437427	#VALUE!	0.0830385	0.0207187	0.00146984	0.0209919	0.259044	0.168926	0.00234791	0.0193568	0.00788963	0.166427	12.7852	8.98224	0.466658	0.0031374	0.010926	0.0829028	0.0165272	0.233451	9.34159	0.397614	0.027305	0.00067296	0.0028307	0.0135705	0.384979	0.0839453	0.0795171	0.454514	0.114282	0.0305859
						idATM_cPf_-_2	0.582687	0.114103	0.134435	1.09173	0.591326	0.528897	0.149432	0.659441	0.0136365	0.432052	0.0476554	0.421609	0.000345665	0.096432	0.0332861	0.00142729	0.0237302	0.372688	0.204847	#VALUE!	0.020607	0.000836917	0.178331	13.0045	7.61794	0.491749	0.00318337	0.00866398	0.070765	0.0104935	0.141213	9.53159	0.440677	0.0268722	#VALUE!	0.00264371	0.00984674	0.231525	0.096577	0.0824744	0.315348	0.084925	0.0288679
						idATM_cPf_-_3	0.606872	0.130156	0.136992	1.13537	0.569116	0.567195	0.171005	0.705195	0.00901662	0.675575	0.0600156	0.495139	0.00049967	0.0984895	0.0436202	0.00111608	0.0252838	0.403406	0.204756	0.000407618	0.0210485	0.00674119	0.19295	13.9185	8.47536	0.417261	0.0027012	0.00904743	0.073238	0.0160042	0.214881	9.52643	0.460174	0.0299153	0.00195325	0.00280005	0.0228584	0.329967	0.0841808	0.0863157	0.411035	0.0914379	0.0301653
						idATM_cPf_+_1	0.533243	0.0647429	0.0972203	0.823675	0.436946	0.418465	0.11459	0.557992	0.0112828	0.417676	0.0512596	0.344568	0.00027595	0.0680486	0.00576169	0.00116881	0.0140576	0.201457	0.156042	#VALUE!	0.0177481	0.00891198	0.10765	12.2909	10.0903	0.407564	0.00113553	0.00797708	0.071117	0.0106648	0.175744	7.33566	0.318707	0.0210305	0.00065305	0.00131206	0.0164265	0.289001	0.0694087	0.124439	0.416888	0.0732525	0.0294186
						idATM_cPf_+_2	0.539948	0.0646297	0.104423	0.827103	0.459136	0.387552	0.108823	0.58648	0.0109451	0.376485	0.0544654	0.348125	0.00036081	0.0712428	0.00423899	0.00137816	0.0133759	0.282951	0.180765	0.000340658	0.0196195	0.00913489	0.145756	12.8046	9.97136	0.408957	0.00235646	0.00858351	0.0696932	0.0133936	0.167512	7.17804	0.340077	0.02356	0.00191503	0.00171443	0.0151398	0.307731	0.0794314	0.117197	0.406858	0.0940139	0.0303768
						idATM_cPf_+_3	0.504571	0.0623647	0.104539	0.867142	0.490083	0.463763	0.111383	0.590178	0.00706229	0.420082	0.0460718	0.363389	0.000113808	0.0787524	0.00333423	0.00153963	0.0144617	0.282136	0.191471	#VALUE!	0.0182838	0.00632761	0.143613	12.2529	8.9064	0.378322	0.00241811	0.00932629	0.076868	0.0132003	0.16004	7.07341	0.389346	0.0255741	0.00029254	0.00160577	0.0175142	0.309615	0.0803336	0.0954863	0.441443	0.0918	0.0350549
						idATM_cSc_-_1	0.564766	0.141612	0.128789	1.01614	0.56605	0.452898	0.144204	0.63841	0.011751	0.468818	0.0550272	0.636027	0.000157412	0.0957358	0.00455614	0.00143565	0.0149732	0.126886	0.155816	0.000454157	0.0205026	0.000878939	0.172243	14.8656	9.68015	0.465793	0.00219283	0.0120304	0.0935056	0.0185145	0.206606	8.31586	0.392865	0.027989	0.00148268	0.0028626	0.0240431	0.399443	0.109391	0.130651	0.446597	0.0824494	0.0317462
						idATM_cSc_-_2	0.647122	0.149624	0.144354	1.24388	0.686809	0.594529	0.152235	0.738654	0.017172	0.407931	0.0652784	0.503678	0.000176787	0.101851	0.00665197	0.00293288	0.0197158	0.230523	0.21034	#VALUE!	0.0252167	#VALUE!	0.202898	15.8425	9.52135	0.540881	0.00298503	0.0139422	0.103711	0.024774	0.281184	10.6399	0.501611	0.0328616	0.00212608	0.00372154	0.024187	0.504467	0.148163	0.11489	0.530832	0.106173	0.035874
						idATM_cSc_-_3	0.591923	0.148038	0.12847	1.09726	0.615344	0.517614	0.153747	0.723241	0.0145431	0.432306	0.0555516	0.462359	0.000241186	0.0943156	0.014171	0.00148257	0.0162763	0.114619	0.200101	0.00171654	0.0213945	0.00409329	0.179749	16.6279	9.86007	0.689371	0.00289495	0.0130023	0.093197	0.0249498	0.276161	10.8878	0.508118	0.0337744	0.00270432	0.00373847	0.0199301	0.468059	0.15581	0.0830599	0.508256	0.112092	0.0395898
						idATM_cSc_+_1	0.499743	0.087077	0.114737	0.91653	0.514231	0.384862	0.140762	0.63798	0.0109866	0.366274	0.0505089	0.384352	0.000345988	0.0882393	0.0288491	0.00197298	0.0281555	0.281448	0.197684	0.00126236	0.0229507	0.0074907	0.156522	23.0271	8.49967	0.55283	0.00189923	0.00687703	0.0764412	0.0119362	0.163304	6.12124	0.330237	0.0230788	0.000512913	0.0023618	0.0159872	0.348922	0.115466	0.171261	0.38009	0.090952	0.0336319
						idATM_cSc_+_2	0.437104	0.0859397	0.102148	0.827702	0.461815	0.340436	0.12414	0.634957	0.0130867	0.374408	0.0497572	0.357619	0.000514601	0.082113	0.028093	0.00113175	0.0409059	0.271576	0.183296	0.000810614	0.0243766	0.00851743	0.0921472	21.0578	7.94624	0.481271	0.00127073	0.0063298	0.0766068	0.0116648	0.148466	5.50161	0.339022	0.025017	0.00251057	0.00202849	0.0200901	0.335714	0.100682	0.150592	0.363471	0.0890991	0.0313425
						idATM_cSc_+_3	0.359601	0.0831401	0.0901895	0.712331	0.411478	0.300653	0.122622	0.557339	0.00936632	0.3489	0.0643623	0.314542	#VALUE!	0.0732522	0.0276054	0.00167375	0.022805	0.259533	0.153157	0.000270038	0.0187809	0.00670379	0.081947	18.5094	7.06702	0.454878	0.00145471	0.00627262	0.0694372	0.00921849	0.126775	4.87219	0.327685	0.0203319	0.0022553	0.00273828	0.0177201	0.286883	0.0919313	0.10359	0.327793	0.0799677	0.026289
						idATM_cTg_-_1	0.698594	0.136712	0.145325	1.25583	0.688703	0.606692	0.161546	0.676087	0.0188393	0.500735	0.0493663	0.502615	0.000111454	0.107636	0.0180388	0.00102751	0.0367651	0.276927	0.179347	0.000693718	0.0251943	0.000547907	0.199405	12.0297	7.70949	0.48212	0.00594489	0.0145036	0.104737	0.0220645	0.264359	14.2128	0.421615	0.0347026	0.00168984	0.00413529	0.0237337	0.470311	0.0784847	0.113889	0.450962	0.107474	0.0395691
						idATM_cTg_-_2	0.617286	0.128765	0.132735	1.11827	0.613758	0.550871	0.158627	0.662667	0.0170387	0.495103	0.083171	0.433372	0.000336615	0.0977843	0.0278793	0.0017283	0.0234731	0.243372	0.174198	0.00159379	0.0210802	#VALUE!	0.187958	12.2395	7.52901	0.459568	0.00560761	0.0131942	0.105032	0.0249499	0.204676	13.7308	0.462008	0.0338137	0.00397611	0.00325692	0.0218969	0.430119	0.0877099	0.100513	0.430528	0.100892	0.0320835
						idATM_cTg_-_3	0.646077	0.132146	0.143665	1.23336	0.690755	0.611015	0.155704	0.707744	0.0214149	0.446451	0.067031	0.466468	0.00026811	0.106883	0.0197565	0.00189814	0.0294154	0.00349325	0.203778	0.000910881	0.0239537	#VALUE!	0.196817	12.4021	7.38096	0.551051	0.00562967	0.0141233	0.102702	0.0264172	0.260485	14.3991	0.487723	0.036775	0.000864127	0.00447274	0.0225175	0.4895	0.095993	0.143999	0.460584	0.11506	0.0375983
						idATM_cTg_+_1	0.587295	0.0777528	0.0964129	0.824889	0.485996	0.344867	0.12579	0.562492	0.011901	0.374018	0.0552323	0.336526	0.000828374	0.0728742	0.00296647	0.00139825	0.0163329	0.201038	0.139131	#VALUE!	0.01965	0.00731995	0.144231	15.7052	11.1607	0.418549	0.00138118	0.0102148	0.0857323	0.0108607	0.138674	9.243	0.359956	0.0218838	0.00295497	0.00179009	0.0245905	0.362564	0.0825344	0.11965	0.406222	0.10747	0.0358991
						idATM_cTg_+_2	0.541778	0.106974	0.116355	0.9923	0.618764	0.464805	0.13544	0.574257	0.0133129	0.398684	0.0634137	0.37046	0.000249921	0.0938989	0.00893051	0.0016564	0.0213654	0.235663	0.141868	#VALUE!	0.021036	0.00719354	0.155731	14.1904	8.91634	0.452258	0.00194478	0.0123716	0.0895114	0.0177788	0.212871	8.96919	0.516444	0.0313148	0.00172969	0.00226588	0.0233692	0.40195	0.0851148	0.112125	0.433179	0.0946473	0.0375984
						idATM_cTg_+_3	0.487153	0.0934938	0.0997166	0.868775	0.560104	0.418498	0.121664	0.560018	0.0113203	0.379638	0.04688	0.329478	#VALUE!	0.0803353	0.002754	0.00105534	0.0206726	0.230384	0.128667	0.000210933	0.0224696	0.00826989	0.142928	14.5279	9.65696	0.393566	0.00257901	0.0126363	0.0922364	0.0133781	0.194909	8.85356	0.515866	0.0257432	0.000384604	0.00131706	0.0199403	0.383374	0.078388	0.128208	0.441149	0.0966667	0.0407687
							0.503481	0.108071	0.129324	1.09217	0.792679	0.517359	0.138632	0.495917	0.013601	0.924238	0.0520988	0.366571	#VALUE!	0.104681	0.00352793	0.00167096	0.0221511	0.0662201	0.119604	#VALUE!	0.0146569	0.00388085	0.15991	9.25956	10.4004	0.29581	0.00346259	0.0114768	0.0992251	0.0155642	0.115966	13.7592	0.513945	0.0214663	0.00112275	0.00281101	0.00988666	0.33514	0.0648575	0.08714	0.351215	0.0858392	0.0314426
							Lactate Results	l-Alanine Results	l-Valine Results	l-Leucine Results	L-Isoleucine Results	l-Proline Results	l-Glycine Results	Succinate Results	Glycerate Results	Uracil Results	Nonanoic acid Results	l-Serine Results	Mevalonolactone Results	l-Threonine Results	beta-Alanine Results	Homoserine Results	Aminomanolate Results	Niacinamide Results	Malate Results	Pyroglutamate Results	3-Amino-2-Piperidone Results	N-acetyl-l-serine Results	l-Methionine Results	l-Aspartate Results	GABA Results	l-Cysteine Results	Methyl-Valerate Results	2,3,4-Trihydroxybutyric Acid Results	Glutarate Results	Phosphoethanolamine Results	l-Ornithine Results	l-Glutamate Results	l-Phenylalanine Results	l-Asparagine Results	Putrescine Results	5-Aminolevulinic Acid Results	l-Glutamine Results	Phosphorylethanolamine Results	Citrate Results	Myristate Results	l-Lysine Results	Adenine Results	Fructose Results
						DiCre_-_1	1.11508	1.07385	1.12139	1.11585	1.10854	1.15032	1.03583	1.03079	1.14316	0.999533	1.10248	1.04243	#VALUE!	1.08084	0.850183	1.07487	1.20358	2.72965	1.05933	#VALUE!	1.01359	1.66029	1.1682	1.13751	1.13773	1.05659	0.762739	1.04938	1.01807	1.11062	0.798414	1.04134	0.968402	0.959242	0.84851	0.84011	0.5063	0.935598	1.03071	1.19776	1.01535	0.996521	1.31817
						DiCre_-_2	1.02208	1.12366	1.0569	1.05993	1.0544	1.02281	1.06443	1.06576	1.10372	1.04456	1.05174	1.07527	#VALUE!	1.06964	1.22864	0.844886	1.37256	0.0854786	1.05527	#VALUE!	1.07972	0.162567	0.919504	0.931422	0.912333	1.03528	1.46881	1.13151	1.08175	1.0008	1.41795	1.07762	1.11436	1.18754	1.4109	1.26991	0.610862	1.12832	1.16788	0.916073	1.03446	1.11007	1.10804
						DiCre_-_3	0.862831	0.802489	0.821702	0.824218	0.837062	0.826871	0.89974	0.903447	0.753125	0.955907	0.845781	0.8823	#VALUE!	0.849516	0.92118	1.08024	0.42386	0.184871	0.885399	#VALUE!	0.906684	1.17715	0.912298	0.931066	0.949932	0.90813	0.76845	0.819107	0.900173	0.888578	0.783635	0.881036	0.917239	0.853213	0.74059	0.889982	1.88284	0.936078	0.801406	0.886164	0.950194	0.893411	0.573789
						DiCre_+_1	0.839344	0.940321	1.08774	0.939515	1.22762	0.911472	0.900558	0.927309	0.761186	0.779678	1.29076	0.90585	#VALUE!	1.2373	0.732091	0.97298	0.368706	#VALUE!	0.80764	#VALUE!	0.923182	#VALUE!	1.07299	0.989994	0.869268	0.801816	0.935766	0.831858	0.921819	0.439636	0.297768	0.822266	1.09197	0.773161	1.22154	0.425051	2.62175	0.430484	1.04639	0.51774	0.510563	0.681994	1.21722
						DiCre_+_2	0.793896	0.765725	0.84984	0.843279	0.952896	0.770129	0.821846	0.923225	0.501779	0.750439	1.14462	0.882435	#VALUE!	0.955048	0.667649	1.25386	0.830196	0.9505	0.763399	#VALUE!	1.08533	1.53444	0.885484	1.0812	0.994353	0.859272	0.584593	0.81751	0.856334	0.821346	0.50982	0.823257	0.918221	0.839635	0.320038	0.520464	0.397658	0.905563	0.948069	0.990227	0.912474	0.838016	1.01033
						DiCre_+_3	0.843711	0.754928	0.861139	0.845048	0.918569	0.933339	0.834655	0.912308	0.577621	0.814207	0.813708	0.86637	#VALUE!	0.921148	0.722306	0.852646	0.638031	2.49052	0.843156	#VALUE!	0.945084	1.83154	0.913199	1.15143	1.06778	0.803136	0.762656	0.840388	0.880404	1.00676	0.860414	0.828062	0.86609	1.06917	0.551451	0.587735	0.333963	0.958803	0.900404	0.834851	0.937154	0.990722	0.874761
						idATM_-_1	1.11974	1.16368	0.971976	0.978913	0.875878	1.0572	1.05238	1.23502	0.823948	0.921615	0.893329	1.07498	#VALUE!	0.933031	1.18617	0.975571	1.42696	0.176668	1.42811	#VALUE!	1.4844	0.289465	1.08915	1.32462	0.805505	1.33566	1.31796	1.20166	1.03163	0.958935	1.46119	0.979934	0.973138	1.01905	0.875352	1.41925	2.70147	1.08556	1.47235	1.97527	1.18029	1.18082	1.04627
						idATM_-_2	1.17009	1.11542	1.06025	0.99394	0.958752	1.01242	1.15734	1.24974	1.15067	0.976254	1.19037	1.08946	#VALUE!	1.01295	1.56976	0.904181	0.756922	0.207645	1.57101	#VALUE!	0.866545	0.0754665	1.14954	1.28541	0.755088	1.3972	1.92754	1.2773	1.0569	1.18056	1.03599	1.06352	0.939408	1.06262	1.11654	1.37032	3.44531	0.9573	2.16583	1.10273	0.987736	1.17069	1.20876
						idATM_-_3	1.19312	1.14407	0.999269	0.881086	0.834922	0.903702	1.18406	1.32504	1.17097	1.09144	1.02064	1.04306	#VALUE!	0.931863	3.29848	1.34429	0.800769	3.62327	1.64512	#VALUE!	1.34746	0.0560325	1.10143	1.39869	0.898494	1.51496	1.36266	1.39907	1.09929	1.79812	1.1446	1.09959	0.958226	1.39998	2.4058	1.61632	3.53884	1.34798	1.74087	1.54786	1.31181	1.46444	0.592964
						idATM_+_1	0.867838	1.16219	1.03755	0.894596	0.931553	0.773079	1.62029	1.2059	0.765802	0.796351	0.842112	0.985264	#VALUE!	1.1832	16.4607	0.799046	2.02163	4.30849	1.47236	#VALUE!	1.22331	1.41758	1.03796	1.57548	0.550857	1.61428	1.11725	0.858474	0.948616	1.77794	1.18577	0.765993	0.848975	1.64254	1.45283	1.96996	2.91452	1.01594	1.33734	1.01627	0.857646	1.07199	1.20806
						idATM_+_2	0.958565	1.05456	1.03258	0.946122	0.922267	0.831156	1.67076	1.20661	1.05735	0.700789	1.02065	1.0325	#VALUE!	1.21219	17.8358	1.07951	2.69485	1.99792	1.62705	#VALUE!	1.50849	0.105095	1.04201	1.57496	0.544844	1.52659	0.534744	0.880123	0.980408	1.34173	1.42287	0.822072	0.829511	1.61338	2.89769	2.32813	2.46086	1.07447	1.69473	1.98518	0.963311	1.22976	1.29479
						idATM_+_3	0.841269	1.06674	0.935939	0.847046	0.85674	0.725647	1.6794	1.14205	0.81419	0.769538	0.975353	0.952925	#VALUE!	1.12213	16.3381	1.35317	3.00838	4.18981	1.4045	#VALUE!	1.31458	1.46785	0.477856	1.86391	0.624359	1.69255	0.879839	0.760633	0.82329	0.779384	1.22994	0.724376	0.853579	1.28367	0.950644	1.71991	0.959632	0.906557	1.41749	1.36018	0.859713	1.11718	1.07119
						idATM_cPf_-_1	1.08528	1.16632	0.950177	0.933749	0.635301	0.972314	0.96279	1.20711	1.04989	0.563511	1.50497	1.1933	#VALUE!	0.793252	5.87277	0.879635	0.94767	3.91187	1.41237	#VALUE!	1.32066	2.03297	1.04075	1.38076	0.863645	1.57756	0.906084	0.952005	0.835502	1.06188	2.0131	0.678936	0.773652	1.272	0.599388	1.00701	1.37261	1.14871	1.2943	0.912521	1.29412	1.33135	0.972754
						idATM_cPf_-_2	1.15732	1.05581	1.03952	0.999593	0.745984	1.0223	1.07791	1.32974	1.00261	0.467468	0.914712	1.15014	#VALUE!	0.921197	9.43503	0.854175	1.07129	5.62803	1.71271	#VALUE!	1.40597	0.215653	1.1152	1.40444	0.732468	1.66238	0.919361	0.75491	0.713176	0.674211	1.21771	0.692744	0.857441	1.25183	#VALUE!	0.940483	0.995962	0.690829	1.48906	0.946459	0.897879	0.98935	0.918117
						idATM_cPf_-_3	1.20535	1.20436	1.0593	1.03955	0.717964	1.09633	1.23352	1.422	0.662941	0.730954	1.15196	1.35073	#VALUE!	0.940852	12.3643	0.667927	1.14143	6.0919	1.71195	#VALUE!	1.43608	1.73704	1.20662	1.50315	0.814909	1.41057	0.780108	0.788321	0.7381	1.02827	1.85297	0.69237	0.895375	1.3936	1.73971	0.9961	2.31205	0.984566	1.29793	0.99054	1.17032	1.06522	0.959379
						idATM_cPf_+_1	1.05911	0.599076	0.751758	0.75416	0.551227	0.808848	0.82658	1.12517	0.829562	0.451914	0.983892	0.939979	#VALUE!	0.650055	1.63317	0.699484	0.634624	3.04223	1.30466	#VALUE!	1.2109	2.2964	0.673192	1.32738	0.970182	1.37779	0.327943	0.695059	0.716724	0.685214	1.51548	0.533147	0.620118	0.979698	0.581654	0.466757	1.66148	0.862328	1.07017	1.42804	1.18699	0.853368	0.935632
						idATM_cPf_+_2	1.07243	0.598029	0.807453	0.757299	0.57922	0.749097	0.78498	1.18262	0.804733	0.407347	1.04542	0.94968	#VALUE!	0.680569	1.20155	0.824769	0.603847	4.27289	1.51136	#VALUE!	1.33859	2.35384	0.91149	1.38285	0.95875	1.3825	0.680549	0.747899	0.702374	0.86054	1.44449	0.521691	0.6617	1.09753	1.70566	0.609899	1.53134	0.918216	1.22471	1.34493	1.15843	1.09523	0.966106
						idATM_cPf_+_3	1.00217	0.577071	0.808347	0.793959	0.618262	0.896404	0.803446	1.19008	0.519249	0.454517	0.884315	0.99132	#VALUE!	0.752307	0.945097	0.921401	0.652868	4.26059	1.60087	#VALUE!	1.24746	1.63047	0.898088	1.32327	0.856354	1.27894	0.698352	0.812619	0.774683	0.848119	1.38006	0.514087	0.757563	1.19136	0.260558	0.571244	1.7715	0.923838	1.23862	1.09578	1.2569	1.06944	1.11489
						idATM_cSc_-_1	1.12172	1.31036	0.995862	0.930378	0.714097	0.875404	1.0402	1.28733	0.863984	0.507248	1.05621	1.73508	#VALUE!	0.914547	1.29145	0.859173	0.675957	1.91612	1.30276	#VALUE!	1.39884	0.226481	1.07713	1.60543	0.93075	1.57463	0.63329	1.04823	0.942358	1.18956	1.78161	0.604387	0.764411	1.30386	1.32058	1.01835	2.43187	1.19187	1.68664	1.49932	1.27158	0.960509	1.00966
						idATM_cSc_-_2	1.2853	1.3845	1.11622	1.13891	0.866439	1.14916	1.09813	1.48947	1.26256	0.44137	1.25297	1.37403	#VALUE!	0.972968	1.88552	1.75521	0.890061	3.48117	1.75863	#VALUE!	1.72047	#VALUE!	1.26883	1.71094	0.915481	1.82847	0.86208	1.21481	1.0452	1.59173	2.42471	0.773293	0.976001	1.53085	1.89364	1.32392	2.44643	1.50524	2.28444	1.31846	1.51142	1.23688	1.14094
						idATM_cSc_-_3	1.17566	1.36982	0.993396	1.00466	0.776284	1.00049	1.10903	1.45839	1.06927	0.467743	1.06627	1.26131	#VALUE!	0.90098	4.01682	0.887254	0.734785	1.73087	1.67303	#VALUE!	1.45969	1.05474	1.12406	1.79575	0.94805	2.33045	0.836063	1.13291	0.939248	1.60303	2.3814	0.791316	0.988663	1.57337	2.40867	1.32994	2.01586	1.39661	2.40234	0.953178	1.44714	1.30583	1.25912
						idATM_cSc_+_1	0.992577	0.805737	0.887207	0.839179	0.648725	0.743897	1.01537	1.28647	0.807784	0.396298	0.969482	1.04851	#VALUE!	0.842934	8.17735	1.18074	1.27107	4.2502	1.65282	#VALUE!	1.56587	1.93017	0.978811	2.48685	0.817246	1.86887	0.548499	0.599209	0.770381	0.766903	1.4082	0.444885	0.642554	1.07512	0.456837	0.840195	1.61705	1.04112	1.7803	1.96535	1.08222	1.05956	1.06963
						idATM_cSc_+_2	0.868165	0.795214	0.789863	0.757848	0.5826	0.658027	0.895468	1.28037	0.962187	0.405099	0.955054	0.975581	#VALUE!	0.78441	7.96305	0.677303	1.84667	4.10111	1.53252	#VALUE!	1.66315	2.19473	0.576245	2.27417	0.764034	1.62696	0.366987	0.551528	0.77205	0.749463	1.28025	0.39985	0.659646	1.16541	2.2361	0.721625	2.03204	1.00171	1.55236	1.72816	1.0349	1.03798	0.996817
						idATM_cSc_+_3	0.714231	0.769309	0.697391	0.652213	0.519097	0.58113	0.884514	1.12386	0.688652	0.3775	1.23539	0.858067	#VALUE!	0.699765	7.82483	1.00167	1.02952	3.91924	1.28054	#VALUE!	1.28137	1.7274	0.512457	1.99895	0.679497	1.53774	0.42012	0.546546	0.699795	0.592289	1.09321	0.354105	0.637587	0.947153	2.00873	0.974127	1.79233	0.856008	1.41743	1.18877	0.933311	0.931599	0.836098
						idATM_cTg_-_1	1.38753	1.26502	1.12372	1.14984	0.868829	1.17267	1.16529	1.36331	1.38515	0.541781	0.947552	1.37113	#VALUE!	1.02822	5.11315	0.614919	1.65974	4.18192	1.4995	#VALUE!	1.71894	0.141182	1.24698	1.29916	0.74127	1.62983	1.71689	1.26373	1.05555	1.41765	2.27963	1.03297	0.820351	1.61661	1.50509	1.4711	2.40057	1.40333	1.21011	1.30696	1.28401	1.25203	1.25846
						idATM_cTg_-_2	1.22604	1.19148	1.02638	1.0239	0.774283	1.06478	1.14423	1.33625	1.25276	0.535687	1.59641	1.18223	#VALUE!	0.934116	7.90246	1.03431	1.05968	3.67521	1.45645	#VALUE!	1.43825	#VALUE!	1.1754	1.32182	0.723917	1.55359	1.61948	1.14964	1.05853	1.60303	1.76497	0.997937	0.898944	1.5752	3.54141	1.15863	2.21479	1.2834	1.35235	1.15347	1.22583	1.17536	1.02039
						idATM_cTg_-_3	1.28322	1.22277	1.11089	1.12927	0.871418	1.18103	1.12315	1.42714	1.57452	0.483047	1.28661	1.27252	#VALUE!	1.02103	5.60004	1.13596	1.32794	0.0527521	1.70377	#VALUE!	1.6343	#VALUE!	1.2308	1.33938	0.709682	1.86285	1.62586	1.23059	1.03504	1.69731	2.24622	1.04651	0.948979	1.71315	0.769654	1.59115	2.27757	1.46058	1.48006	1.6525	1.3114	1.34041	1.19578
						idATM_cTg_+_1	1.16647	0.71946	0.745514	0.755272	0.613105	0.666592	0.90737	1.13425	0.875009	0.404678	1.06015	0.918039	#VALUE!	0.696154	0.840854	0.836792	0.737342	3.03591	1.16327	#VALUE!	1.34067	1.88617	0.901954	1.69611	1.07311	1.41492	0.398887	0.890036	0.864018	0.6978	1.19581	0.67177	0.700379	1.01945	2.63191	0.636816	2.48724	1.08183	1.27255	1.37308	1.15662	1.252	1.14174
						idATM_cTg_+_2	1.07607	0.989845	0.899719	0.908554	0.780599	0.898418	0.976974	1.15797	0.978822	0.431366	1.21718	1.01061	#VALUE!	0.896999	2.53138	0.991287	0.96453	3.55879	1.18615	#VALUE!	1.43523	1.8536	0.973867	1.53252	0.857309	1.52888	0.561654	1.07796	0.902104	1.14229	1.83563	0.65187	1.00486	1.45879	1.54059	0.806074	2.36371	1.19935	1.31233	1.28672	1.23337	1.10261	1.19578
						idATM_cTg_+_3	0.967571	0.865114	0.77106	0.795455	0.706596	0.808913	0.877606	1.12926	0.83232	0.410758	0.899828	0.898811	#VALUE!	0.767428	0.78063	0.631576	0.933254	3.47907	1.07577	#VALUE!	1.53305	2.13095	0.893802	1.56896	0.92852	1.33047	0.744819	1.10103	0.929567	0.859548	1.68074	0.643466	1.00374	1.19924	0.342556	0.468535	2.01689	1.14392	1.20862	1.47129	1.25607	1.12614	1.29661
[truncated: 37 more columns]

## Sheet: Summary
		Suc	Mal	Asp	GABA	Glu	Gln	Cit	5-ALA	Glucose	β-Ala								DiCreU1-	DiCreU1+	iATM-	iATM+	iATMTg-	iATMTg+	iATMPf-	iATMPf+	iATMSc-	iATMSc+
DiCreU1-	Rep1	1.0553	1.13552	1.02498	1.03311	1.0197	0.970687	0.90058	0.925473	0.915887	0.771159							Succinate	1.0553	1.18834	1.38907	1.2355	1.13481	1.11173	1.13145	0.797403	1.02789	1.01383
	Rep2	1.14027	1.12897	0.968935	1.04179	1.07113	1.20592	1.05569	1.35463	0.811595	1.39691								1.14027	1.35268	1.24267	1.37662	1.29696	1.14843	1.10775	1.00313	0.952614	0.944103					1	0.17461		1.2548	0.0865576		1.27161	0.105993		1.26767	0.0969502		1.17733	0.105039		1.16323	0.0602772
	Rep3	0.804437	0.735508	1.00609	0.925098	0.909173	0.823389	1.04373	0.719894	1.27252	0.831926								0.804437	1.22339	1.18309	1.1909	1.10022	1.22953	0.806427	0.971976	0.906816	0.986881
	Rep1	0.738791	0.791651	0.976316	0.953274	0.941885	0.991493	0.780869	0.670778	0.851154	0.666104								0.738791	0.454746	1.16172	0.950322	1.48976	1.20651	1.78078	1.3553	1.59609	1.12018
	Rep2	1.28625	1.22903	1.02347	1.06798	1.05099	0.914573	1.1571	1.1655	0.902931	1.2474								1.28625	0.68416	1.34406	1.20199	2.3892	1.64707	1.6034	1.85634	2.83944	1.43575					1	0.274589		0.616781	0.140988		1.26931	0.0955027		1.07572	0.125836		2.00615	0.464306		1.30751	0.302001
	Rep3	0.974957	0.979315	1.00022	0.978747	1.00713	1.09393	1.06203	1.16372	1.24592	1.0865								0.974957	0.711436	1.30214	1.07486	2.13949	1.06895	1.68371	1.10047	1.55925	0.982953
	Rep1	1.03079	1.05933	1.13751	1.13773	1.04134	0.5063	1.03071	0.84011	1.1724	0.850183								1.03079	0.927309	1.23502	1.2059	1.36331	1.13425	1.20711	1.12517	1.28733	1.28647
	Rep2	1.06576	1.05527	0.931422	0.912333	1.07762	0.610862	1.16788	1.26991	1.01332	1.22864								1.06576	0.923225	1.24974	1.20661	1.33625	1.15797	1.32974	1.18262	1.48947	1.28037					1	0.0854252		0.920947	0.00775513		1.26993	0.048287		1.18485	0.0370729		1.37557	0.0466713		1.14049	0.0153411
	Rep3	0.903447	0.885399	0.931066	0.949932	0.881036	1.88284	0.801406	0.889982	0.814284	0.92118								0.903447	0.912308	1.32504	1.14205	1.42714	1.12926	1.422	1.19008	1.45839	1.12386
DiCreU1+	Rep1	1.18834	1.19087	1.16713	0.947367	1.04537	0.800176	1.40838	0.778557	0.638445	0.663683								DiCreU1-	DiCreU1+	iATM-	iATM+	iATMTg-	iATMTg+	iATMPf-	iATMPf+	iATMSc-	iATMSc+
	Rep2	1.35268	1.39064	1.27176	1.15487	1.16979	0.997231	1.73835	1.28977	1.38599	1.22764							Malate	1.13552	1.19087	1.59453	1.80335	1.33599	1.44166	1.90442	1.32457	1.30016	1.25935
	Rep3	1.22339	1.31229	1.23866	1.14464	1.10394	0.918321	1.76309	1.10556	1.69895	1.18254								1.12897	1.39064	1.32297	1.90009	1.56322	1.37384	1.80743	1.70897	1.24148	1.22203					1	0.22908		1.29793	0.100659		1.51413	0.166237		1.84817	0.0487619		1.35456	0.200014		1.46119	0.0985768
	Rep1	0.454746	0.412233	0.896222	0.712576	0.696597	0.484067	0.532723	0.2228	0.144684	0.185577								0.735508	1.31229	1.62488	1.84108	1.16449	1.56807	1.32242	1.53972	1.43529	1.20417
	Rep2	0.68416	0.749012	0.967486	0.911602	0.927611	0.810061	0.765118	0.573619	0.56395	0.496356								0.791651	0.412233	1.13598	0.924711	1.20418	1.06824	1.3829	1.26504	1.06917	0.957602
	Rep3	0.711436	0.835897	0.964062	0.957458	0.974525	0.788512	0.945018	0.773055	0.519263	0.955966								1.22903	0.749012	1.13671	1.06376	1.70814	1.31993	1.26704	1.5809	1.72064	1.20164					1	0.219424		0.665714	0.223778		1.15478	0.0319357		1.01565	0.0787956		1.497	0.261719		1.13778	0.159212
	Rep1	0.927309	0.80764	0.989994	0.869268	0.822266	2.62175	1.04639	0.425051	0.975359	0.732091								0.979315	0.835897	1.19165	1.05847	1.57868	1.02517	1.34883	1.02116	1.15734	0.85649
	Rep2	0.923225	0.763399	1.0812	0.994353	0.823257	0.397658	0.948069	0.520464	0.906115	0.667649								1.05933	0.80764	1.42811	1.47236	1.4995	1.16327	1.41237	1.30466	1.30276	1.65282
	Rep3	0.912308	0.843156	1.15143	1.06778	0.828062	0.333963	0.900404	0.587735	1.17018	0.722306								1.05527	0.763399	1.57101	1.62705	1.45645	1.18615	1.71271	1.51136	1.75863	1.53252					1	0.0992682		0.804732	0.0399581		1.54808	0.110306		1.50131	0.114065		1.55324	0.132129		1.14173	0.0582541
																			0.885399	0.843156	1.64512	1.4045	1.70377	1.07577	1.71195	1.60087	1.67303	1.28054
iATM-	Rep1	1.38907	1.59453	1.44016	0.779676	1.18984	1.9626	3.90108	2.25164	3.10558	1.09917
	Rep2	1.24267	1.32297	1.45863	0.778708	1.12623	0.585922	2.43396	1.24156	2.395	0.67115								DiCreU1-	DiCreU1+	iATM-	iATM+	iATMTg-	iATMTg+	iATMPf-	iATMPf+	iATMSc-	iATMSc+
	Rep3	1.18309	1.62488	1.35779	0.883499	1.09909	0.575215	3.13325	2.0704	4.16988	1.81016							Aspartate	1.02498	1.16713	1.44016	1.63554	1.03522	1.15243	1.44261	1.27392	1.31915	1.25077
	Rep1	1.16172	1.13598	1.12113	0.807172	0.927797	0.564806	1.45089	1.11076	0.554175	0.944166								0.968935	1.27176	1.45863	1.87452	1.05795	1.36	1.44189	1.20923	1.22363	1.27219					1	0.0285127		1.22585	0.0534757		1.41886	0.0536839		1.72339	0.131459		1.05435	0.0176136		1.26809	0.105799
	Rep2	1.34406	1.13671	1.39489	0.885733	1.02021	0.678821	1.55859	1.09291	0.456199	0.786457								1.00609	1.23866	1.35779	1.66011	1.06989	1.29182	1.38711	1.23241	1.18851	1.3027
	Rep3	1.30214	1.19165	1.72909	1.21508	1.20173	0.434003	1.71777	1.48248	0.983524	1.43994								0.976316	0.896222	1.12113	1.31967	1.32633	1.32926	1.05129	1.32607	1.29809	1.23427
	Rep1	1.23502	1.42811	1.32462	0.805505	0.979934	2.70147	1.47235	1.41925	1.6871	1.18617								1.02347	0.967486	1.39489	1.26439	1.35548	1.26696	1.06206	1.10772	1.41443	1.40951					1	0.0235761		0.94259	0.0401923		1.41503	0.304479		1.31045	0.0422155		1.35635	0.030463		1.28811	0.0356435
	Rep2	1.24974	1.57101	1.28541	0.755088	1.06352	3.44531	2.16583	1.37032	1.34768	1.56976								1.00022	0.964062	1.72909	1.3473	1.38724	1.2681	1.13906	1.10341	1.0905	1.12128
	Rep3	1.32504	1.64512	1.39869	0.898494	1.09959	3.53884	1.74087	1.61632	1.99288	3.29848								1.13751	0.989994	1.32462	1.57548	1.29916	1.69611	1.38076	1.32738	1.60543	2.48685
																			0.931422	1.0812	1.28541	1.57496	1.32182	1.53252	1.40444	1.38285	1.71094	2.27417					1	0.119089		1.07421	0.0809452		1.33624	0.0575251		1.67145	0.166674		1.32012	0.020164		1.5992	0.085886
																			0.931066	1.15143	1.39869	1.86391	1.33938	1.56896	1.50315	1.32327	1.79575	1.99895
iATM+	Rep1	1.2355	1.80335	1.63554	0.511207	1.09143	3.12897	3.77401	3.93465	7.67176	27.9937
	Rep2	1.37662	1.90009	1.87452	0.623739	1.25679	3.88485	4.53161	3.42204	9.72332	30.1323
	Rep3	1.1909	1.84108	1.66011	0.521698	1.11639	1.58164	3.84974	3.73504	7.93571	35.2505								DiCreU1-	DiCreU1+	iATM-	iATM+	iATMTg-	iATMTg+	iATMPf-	iATMPf+	iATMSc-	iATMSc+
	Rep1	0.950322	0.924711	1.31967	0.789177	0.980598	0.497597	1.49793	0.782465	2.31746	0.826488							GABA	1.03311	0.947367	0.779676	0.511207	0.718427	0.757375	0.733008	0.722426	0.8394	0.537979
	Rep2	1.20199	1.06376	1.26439	0.739992	1.01428	0.466343	1.87959	0.822604	2.46719	1.01828								1.04179	1.15487	0.778708	0.623739	0.814659	0.877821	0.508012	0.777947	0.803813	0.460812					1	0.0650119		1.08229	0.116962		0.813961	0.0602233		0.552215	0.0621636		0.745803	0.0600467		0.831833	0.0650749
	Rep3	1.07486	1.05847	1.3473	0.828196	0.993722	0.383352	1.62671	0.898407	0.939369	1.23702								0.925098	1.14464	0.883499	0.521698	0.704323	0.860304	0.640931	0.702149	0.863757	0.559473
	Rep1	1.2059	1.47236	1.57548	0.550857	0.765993	2.91452	1.33734	1.96996	3.13649	16.4607								0.953274	0.712576	0.807172	0.789177	0.827657	0.881105	0.857214	1.0196	1.03314	0.727168
	Rep2	1.20661	1.62705	1.57496	0.544844	0.822072	2.46086	1.69473	2.32813	2.82317	17.8358								1.06798	0.911602	0.885733	0.739992	0.919605	0.842984	0.780058	1.09296	1.16618	0.72403					1	0.0602335		0.860546	0.13018		0.969327	0.21642		0.785789	0.0441996		0.883696	0.0491678		0.859232	0.0196733
	Rep3	1.14205	1.4045	1.86391	0.624359	0.724376	0.959632	1.41749	1.71991	2.56612	16.3381								0.978747	0.957458	1.21508	0.828196	0.903825	0.853608	0.794961	1.0436	0.826383	0.621158
																			1.13773	0.869268	0.805505	0.550857	0.74127	1.07311	0.863645	0.970182	0.93075	0.817246
																			0.912333	0.994353	0.755088	0.544844	0.723917	0.857309	0.732468	0.95875	0.915481	0.764034					1	0.120754		0.977134	0.100371		0.819696	0.0727486		0.573353	0.0442748		0.724956	0.0158195		0.952979	0.10996
TgiATM-	Rep1	1.13481	1.33599	1.03522	0.718427	1.2529	0.459514	2.98623	1.44215	0.916787	2.98933								0.949932	1.06778	0.898494	0.624359	0.709682	0.92852	0.814909	0.856354	0.94805	0.679497
	Rep2	1.29696	1.56322	1.05795	0.814659	1.35585	0.667349	2.98146	1.46213	0.897977	2.28644
	Rep3	1.10022	1.16449	1.06989	0.704323	1.1292	0.398777	2.12578	1.17454	0.271312	2.86843
	Rep1	1.48976	1.20418	1.32633	0.827657	0.945574	0.253948	1.74213	0.974964	0.319694	1.41908								DiCreU1-	DiCreU1+	iATM-	iATM+	iATMTg-	iATMTg+	iATMPf-	iATMPf+	iATMSc-	iATMSc+
	Rep2	2.3892	1.70814	1.35548	0.919605	1.04848	0.26277	2.31758	0.812568	0.500932	1.35269							Glu	1.0197	1.04537	1.18984	1.09143	1.2529	1.11452	1.12016	0.896448	1.08643	1.09125
	Rep3	2.13949	1.57868	1.38724	0.903825	1.09284	0.353424	2.08347	0.995347	0.797805	2.28207								1.07113	1.16979	1.12623	1.25679	1.35585	1.14604	1.01376	1.04226	1.0468	1.02188					1	0.0827551		1.10636	0.0622452		1.13839	0.046577		1.15487	0.0891464		1.24598	0.113483		1.1622	0.0574889
	Rep1	1.36331	1.4995	1.29916	0.74127	1.03297	2.40057	1.21011	1.4711	0.715011	5.11315								0.909173	1.10394	1.09909	1.11639	1.1292	1.22604	0.868175	1.06442	1.09757	1.04286
	Rep2	1.33625	1.45645	1.32182	0.723917	0.997937	2.21479	1.35235	1.15863	0.739417	7.90246								0.941885	0.696597	0.927797	0.980598	0.945574	0.93247	0.93586	1.08716	1.17944	1.03212
	Rep3	1.42714	1.70377	1.33938	0.709682	1.04651	2.27757	1.48006	1.59115	0.701785	5.60004								1.05099	0.927611	1.02021	1.01428	1.04848	0.961142	0.968531	1.14917	1.2957	1.15619					1	0.0548989		0.866244	0.14878		1.04991	0.139362		0.996201	0.0169778		1.02896	0.0755468		0.929892	0.0326154
																			1.00713	0.974525	1.20173	0.993722	1.09284	0.896064	0.962943	0.934393	1.02805	0.927037
																			1.04134	0.822266	0.979934	0.765993	1.03297	0.67177	0.678936	0.533147	0.604387	0.444885
TgiATM+	Rep1	1.11173	1.44166	1.15243	0.757375	1.11452	0.415802	2.75116	1.26901	3.01236	4.92097								1.07762	0.823257	1.06352	0.822072	0.997937	0.65187	0.692744	0.521691	0.773293	0.39985					1	0.104611		0.824528	0.00310042		1.04768	0.061379		0.770813	0.0490259		1.02581	0.0250666		0.655702	0.0145359
	Rep2	1.14843	1.37384	1.36	0.877821	1.14604	1.1849	2.54187	1.00656	1.54161	2.00967								0.881036	0.828062	1.09959	0.724376	1.04651	0.643466	0.69237	0.514087	0.791316	0.354105
	Rep3	1.22953	1.56807	1.29182	0.860304	1.22604	0.355756	3.74538	1.26712	1.93223	3.07049
	Rep1	1.20651	1.06824	1.32926	0.881105	0.93247	0.248234	1.68083	0.57425	0.599646	1.34867
	Rep2	1.64707	1.31993	1.26696	0.842984	0.961142	0.265486	2.02217	0.649911	1.02107	1.28329								DiCreU1-	DiCreU1+	iATM-	iATM+	iATMTg-	iATMTg+	iATMPf-	iATMPf+	iATMSc-	iATMSc+
	Rep3	1.06895	1.02517	1.2681	0.853608	0.896064	0.2203	1.6923	0.661791	0.382652	0.97737							Gln	0.970687	0.800176	1.9626	3.12897	0.459514	0.415802	0.369128	1.29754	0.513633	0.233433
	Rep1	1.13425	1.16327	1.69611	1.07311	0.67177	2.48724	1.27255	0.636816	0.889761	0.840854								1.20592	0.997231	0.585922	3.88485	0.667349	1.1849	1.74361	1.02269	0.346633	2.2165					1	0.192945		0.905243	0.0991761		1.04124	0.797932		2.86515	1.17405		0.508547	0.14084		0.652154	0.46235
	Rep2	1.15797	1.18615	1.53252	0.857309	0.65187	2.36371	1.31233	0.806074	1.42836	2.53138								0.823389	0.918321	0.575215	1.58164	0.398777	0.355756	0.243733	0.335434	0.486933	1.36591
	Rep3	1.12926	1.07577	1.56896	0.92852	0.643466	2.01689	1.20862	0.468535	1.31723	0.78063								0.991493	0.484067	0.564806	0.497597	0.253948	0.248234	0.214964	0.287825	0.455226	0.302501
																			0.914573	0.810061	0.678821	0.466343	0.26277	0.265486	0.177686	0.348984	0.386675	0.207632					1	0.0899821		0.694213	0.182311		0.55921	0.122505		0.449097	0.059043		0.290047	0.0550628		0.244673	0.0228024
																			1.09393	0.788512	0.434003	0.383352	0.353424	0.2203	0.25612	0.253029	0.304766	0.213329
PfiATM-	Rep1	1.13145	1.90442	1.44261	0.733008	1.12016	0.369128	3.90393	1.94301	0.540378	19.3466								0.5063	2.62175	2.70147	2.91452	2.40057	2.48724	1.37261	1.66148	2.43187	1.61705
	Rep2	1.10775	1.80743	1.44189	0.508012	1.01376	1.74361	3.95126	1.13334	1.32321	10.8957								0.610862	0.397658	3.44531	2.46086	2.21479	2.36371	0.995962	1.53134	2.44643	2.03204					1	0.766345		1.11779	1.30286		3.22854	0.458846		2.11167	1.02315		2.29764	0.0945046		2.28928	0.243847
	Rep3	0.806427	1.32242	1.38711	0.640931	0.868175	0.243733	2.89153	0.896394	0.74254	8.95704								1.88284	0.333963	3.53884	0.959632	2.27757	2.01689	2.31205	1.7715	2.01586	1.79233
	Rep1	1.78078	1.3829	1.05129	0.857214	0.93586	0.214964	1.43879	1.02873	0.286163	2.64319
	Rep2	1.6034	1.26704	1.06206	0.780058	0.968531	0.177686	1.47941	0.626686	0.200763	1.55482
	Rep3	1.68371	1.34883	1.13906	0.794961	0.962943	0.25612	1.56744	0.858505	0.335633	1.46203								DiCreU1-	DiCreU1+	iATM-	iATM+	iATMTg-	iATMTg+	iATMPf-	iATMPf+	iATMSc-	iATMSc+
	Rep1	1.20711	1.41237	1.38076	0.863645	0.678936	1.37261	1.2943	1.00701	0.203168	5.87277							Cit	0.90058	1.40838	3.90108	3.77401	2.98623	2.75116	3.90393	2.43851	3.6059	2.6788
	Rep2	1.32974	1.71271	1.40444	0.732468	0.692744	0.995962	1.48906	0.940483	0.278207	9.43503								1.05569	1.73835	2.43396	4.53161	2.98146	2.54187	3.95126	2.6765	3.30612	3.42741					1	0.0863075		1.63661	0.198037		3.1561	0.733826		4.05179	0.41726		2.69782	0.495414		3.0128	0.643001
	Rep3	1.422	1.71195	1.50315	0.814909	0.69237	2.31205	1.29793	0.9961	0.627479	12.3643								1.04373	1.76309	3.13325	3.84974	2.12578	3.74538	2.89153	2.62353	2.96379	2.64852
																			0.780869	0.532723	1.45089	1.49793	1.74213	1.68083	1.43879	1.50952	1.72765	1.82135
																			1.1571	0.765118	1.55859	1.87959	2.31758	2.02217	1.47941	1.74406	2.60409	2.33684					1	0.195636		0.74762	0.206704		1.57575	0.134263		1.66808	0.19416		2.04773	0.289384		1.79843	0.193847
PfiATM+	Rep1	0.797403	1.32457	1.27392	0.722426	0.896448	1.29754	2.43851	0.958274	0.784769	10.3954								1.06203	0.945018	1.71777	1.62671	2.08347	1.6923	1.56744	1.16229	1.93939	1.59733
	Rep2	1.00313	1.70897	1.20923	0.777947	1.04226	1.02269	2.6765	1.34703	0.624756	7.65449								1.03071	1.04639	1.47235	1.33734	1.21011	1.27255	1.2943	1.07017	1.68664	1.7803
	Rep3	0.971976	1.53972	1.23241	0.702149	1.06442	0.335434	2.62353	1.55196	0.880543	15.7995								1.16788	0.948069	2.16583	1.69473	1.35235	1.31233	1.48906	1.22471	2.28444	1.55236					1	0.185158		0.964953	0.0744414		1.79302	0.349671		1.48319	0.187536		1.34751	0.13504		1.2645	0.0523248
	Rep1	1.3553	1.26504	1.32607	1.0196	1.08716	0.287825	1.50952	0.745146	0.890912	0.920722								0.801406	0.900404	1.74087	1.41749	1.48006	1.20862	1.29793	1.23862	2.40234	1.41743
	Rep2	1.85634	1.5809	1.10772	1.09296	1.14917	0.348984	1.74406	1.03938	0.732616	1.61384
	Rep3	1.10047	1.02116	1.10341	1.0436	0.934393	0.253029	1.16229	0.566119	0.704786	1.11449
	Rep1	1.12517	1.30466	1.32738	0.970182	0.533147	1.66148	1.07017	0.466757	0.424947	1.63317								DiCreU1-	DiCreU1+	iATM-	iATM+	iATMTg-	iATMTg+	iATMPf-	iATMPf+	iATMSc-	iATMSc+
	Rep2	1.18262	1.51136	1.38285	0.95875	0.521691	1.53134	1.22471	0.609899	0.246141	1.20155							5-ALA	0.925473	0.778557	2.25164	3.93465	1.44215	1.26901	1.94301	0.958274	1.54597	1.94449
	Rep3	1.19008	1.60087	1.32327	0.856354	0.514087	1.7715	1.23862	0.571244	0.302642	0.945097								1.35463	1.28977	1.24156	3.42204	1.46213	1.00656	1.13334	1.34703	1.25487	2.02553					1	0.323866		1.05796	0.258908		1.85453	0.538532		3.69724	0.258388		1.35961	0.160583		1.1809	0.150986
																			0.719894	1.10556	2.0704	3.73504	1.17454	1.26712	0.896394	1.55196	1.58152	2.01941
																			0.670778	0.2228	1.11076	0.782465	0.974964	0.57425	1.02873	0.745146	0.932912	0.982054
SciATM-	Rep1	1.02789	1.30016	1.31915	0.8394	1.08643	0.513633	3.6059	1.54597	1.37016	1.42455								1.1655	0.573619	1.09291	0.822604	0.812568	0.649911	0.626686	1.03938	1.01	1.40785					1	0.285116		0.523158	0.278576		1.22872	0.219946		0.834492	0.058878		0.927626	0.100163		0.628651	0.0474851
	Rep2	0.952614	1.24148	1.22363	0.803813	1.0468	0.346633	3.30612	1.25487	1.45014	1.19031								1.16372	0.773055	1.48248	0.898407	0.995347	0.661791	0.858505	0.566119	1.13479	1.07588
	Rep3	0.906816	1.43529	1.18851	0.863757	1.09757	0.486933	2.96379	1.58152	1.1285	2.22833								0.84011	0.425051	1.41925	1.96996	1.4711	0.636816	1.00701	0.466757	1.01835	0.840195
	Rep1	1.59609	1.06917	1.29809	1.03314	1.17944	0.455226	1.72765	0.932912	0.473016	1.51684								1.26991	0.520464	1.37032	2.32813	1.15863	0.806074	0.940483	0.609899	1.32392	0.721625					1	0.235073		0.511083	0.0817468		1.46863	0.130222		2.006	0.305707		1.40696	0.223281		0.637142	0.168769
	Rep2	2.83944	1.72064	1.41443	1.16618	1.2957	0.386675	2.60409	1.01	0.521356	1.91442								0.889982	0.587735	1.61632	1.71991	1.59115	0.468535	0.9961	0.571244	1.32994	0.974127
	Rep3	1.55925	1.15734	1.0905	0.826383	1.02805	0.304766	1.93939	1.13479	0.454003	1.28109
	Rep1	1.28733	1.30276	1.60543	0.93075	0.604387	2.43187	1.68664	1.01835	0.460588	1.29145
	Rep2	1.48947	1.75863	1.71094	0.915481	0.773293	2.44643	2.28444	1.32392	0.616246	1.88552								DiCreU1-	DiCreU1+	iATM-	iATM+	iATMTg-	iATMTg+	iATMPf-	iATMPf+	iATMSc-	iATMSc+
	Rep3	1.45839	1.67303	1.79575	0.94805	0.791316	2.01586	2.40234	1.32994	0.536827	4.01682							Glc	0.915887	0.638445	3.10558	7.67176	0.916787	3.01236	0.540378	0.784769	1.37016	3.84099
																			0.811595	1.38599	2.395	9.72332	0.897977	1.54161	1.32321	0.624756	1.45014	3.32823					1	0.2417		1.24113	0.544893		3.22349	0.893297		8.4436	1.1161		0.695359	0.367355		2.16207	0.761836
																			1.27252	1.69895	4.16988	7.93571	0.271312	1.93223	0.74254	0.880543	1.1285	3.08509
SciATM+	Rep1	1.01383	1.25935	1.25077	0.537979	1.09125	0.233433	2.6788	1.94449	3.84099	24.6041								0.851154	0.144684	0.554175	2.31746	0.319694	0.599646	0.286163	0.890912	0.473016	0.634529
	Rep2	0.944103	1.22203	1.27219	0.460812	1.02188	2.2165	3.42741	2.02553	3.32823	28.605								0.902931	0.56395	0.456199	2.46719	0.500932	1.02107	0.200763	0.732616	0.521356	0.459056					1	0.214537		0.409299	0.23025		0.664632	0.280479		1.908	0.842198		0.539477	0.241375		0.667788	0.324616
	Rep3	0.986881	1.20417	1.3027	0.559473	1.04286	1.36591	2.64852	2.01941	3.08509	22.371								1.24592	0.519263	0.983524	0.939369	0.797805	0.382652	0.335633	0.704786	0.454003	1.0304
	Rep1	1.12018	0.957602	1.23427	0.727168	1.03212	0.302501	1.82135	0.982054	0.634529	3.37987								1.1724	0.975359	1.6871	3.13649	0.715011	0.889761	0.203168	0.424947	0.460588	1.28493
	Rep2	1.43575	1.20164	1.40951	0.72403	1.15619	0.207632	2.33684	1.40785	0.459056	7.95658								1.01332	0.906115	1.34768	2.82317	0.739417	1.42836	0.278207	0.246141	0.616246	1.16433					1	0.179427		1.01722	0.136919		1.67589	0.322747		2.84193	0.285645		0.718738	0.0190909		1.21179	0.284363
	Rep3	0.982953	0.85649	1.12128	0.621158	0.927037	0.213329	1.59733	1.07588	1.0304	4.98861								0.814284	1.17018	1.99288	2.56612	0.701785	1.31723	0.627479	0.302642	0.536827	1.24312
	Rep1	1.28647	1.65282	2.48685	0.817246	0.444885	1.61705	1.7803	0.840195	1.28493	8.17735
	Rep2	1.28037	1.53252	2.27417	0.764034	0.39985	2.03204	1.55236	0.721625	1.16433	7.96305
	Rep3	1.12386	1.28054	1.99895	0.679497	0.354105	1.79233	1.41743	0.974127	1.24312	7.82483
																			DiCreU1-	DiCreU1+	iATM-	iATM+	iATMTg-	iATMTg+	iATMPf-	iATMPf+	iATMSc-	iATMSc+
																		beta-Alanine	0.771159	0.663683	1.09917	27.9937	2.98933	4.92097	19.3466	10.3954	1.42455	24.6041
																			1.39691	1.22764	0.67115	30.1323	2.28644	2.00967	10.8957	7.65449	1.19031	28.605					1	0.345078		1.02462	0.313395		1.19349	0.575331		31.1255	3.72895		2.71473	0.375807		3.33371	1.47339
																			0.831926	1.18254	1.81016	35.2505	2.86843	3.07049	8.95704	15.7995	2.22833	22.371
																			0.666104	0.185577	0.944166	0.826488	1.41908	1.34867	2.64319	0.920722	1.51684	3.37987
																			1.2474	0.496356	0.786457	1.01828	1.35269	1.28329	1.55482	1.61384	1.91442	7.95658					1	0.300146		0.545966	0.387583		1.05685	0.341005		1.02726	0.205413		1.68462	0.518478		1.20311	0.198211
																			1.0865	0.955966	1.43994	1.23702	2.28207	0.97737	1.46203	1.11449	1.28109	4.98861
																			0.850183	0.732091	1.18617	16.4607	5.11315	0.840854	5.87277	1.63317	1.29145	8.17735
																			1.22864	0.667649	1.56976	17.8358	7.90246	2.53138	9.43503	1.20155	1.88552	7.96305					1	0.201163		0.707349	0.0347273		2.01814	1.12528		16.8782	0.831557		6.20522	1.48988		1.38429	0.993865
																			0.92118	0.722306	3.29848	16.3381	5.60004	0.78063	12.3643	0.945097	4.01682	7.82483

## Sheet: ValueList_Helper
Sample
Blank
Cal
QC
CC
DoubleBlank
MatrixSpike
MatrixSpikeDup
MatrixBlank
TuneCheck
ResponseCheck
