# Supplementary material for: ATM1, an essential conserved transporter in Apicomplexa, bridges mitochondrial and cytosolic [Fe-S] biogenesis
Source: PLoS Pathog. 2024 Sep 30;20(9):e1012593. doi: 10.1371/journal.ppat.1012593 (PMC11476691; doi:10.1371/journal.ppat.1012593)
Supplement: S5 Table — Note that the raw data has been deposited on the Yareta depository. It can be accessed under this doi: https://doi.org/10.26037/yareta:imf7o2y5kvghzefwecqsemjh3y (XLSX) [file ppat.1012593.s014.xlsx]

## Sheet: Condition names
Samples	ShortName
DiCreU1 +Rapa (72h)	Cond1
iKD-ATM -Rapa	Cond2
iKD-ATM +Rapa (48h)	Cond3
iKD-ATM +Rapa (72h)	Cond4

## Sheet: all_proteins
Protein	cond3vscond2 log2FC	cond3vscond2 FDR	is significant for cond3vs2	cond4vscond1 log2FC	cond4vscond1 FDR	is significant for cond4vscond1	cond4vscond2 log2FC	cond4vscond2 FDR	is significant for cond4vs2	cond4vscond3 log2FC	cond4vscond3 FDR	is significant for cond4vs3
transcript=TGGT1_320190-t26_1	0.423515	0.0815377	FALSE	-3.1096	0	TRUE	0.375946	0.150357	FALSE	-0.00278623	0.758821	FALSE
transcript=TGGT1_301170-t26_1	0.298317	0.233236	FALSE	-2.93981	8.00529e-16	TRUE	0.135256	0.612369	FALSE	-0.276011	0.50898	FALSE
transcript=TGGT1_292280-t26_1	-0.238264	0.520634	FALSE	-2.35389	0	TRUE	-0.206754	0.32142	FALSE	0.0346156	0.759922	FALSE
transcript=TGGT1_320200-t26_1	-1.54808	0.000292988	TRUE	-2.17399	1.5636e-14	TRUE	-1.11026	6.22489e-07	TRUE	0.399766	0.580009	FALSE
transcript=TGGT1_366480-t26_1	#N/A	#N/A	FALSE	-2.12243	7.1704e-06	TRUE	#N/A	#N/A	FALSE	#N/A	#N/A	FALSE
transcript=TGGT1_202550-t26_1	1.46705	0.000107029	TRUE	-1.76338	2.31775e-12	TRUE	0.478318	0.0683983	FALSE	-1.09677	0.0541307	FALSE
transcript=TGGT1_231640-t26_1	1.85493	2.38876e-10	TRUE	-1.71039	0	TRUE	0.690619	4.83936e-05	TRUE	-1.16431	1.60542e-05	TRUE
transcript=TGGT1_239400-t26_1	1.39835	8.8446e-05	TRUE	-1.63656	0	TRUE	0.602289	0.00907002	TRUE	-0.795103	0.0339462	TRUE
transcript=TGGT1_281400-t26_1	0.238688	0.573884	FALSE	-1.6123	1.13435e-05	TRUE	0.344354	0.496111	FALSE	0.126828	0.651624	FALSE
transcript=TGGT1_316255-t26_1	0.789258	0.435609	FALSE	-1.58798	0.000656501	TRUE	0.207263	0.653873	FALSE	-0.581995	0.518767	FALSE
transcript=TGGT1_292950-t26_1	1.88604	6.66601e-05	TRUE	-1.58566	2.18131e-14	TRUE	0.860182	0.0249141	TRUE	-0.887315	0.0780852	FALSE
transcript=TGGT1_221630-t26_1	#N/A	#N/A	FALSE	-1.53417	9.04218e-05	TRUE	#N/A	#N/A	FALSE	-0.127894	0.657289	FALSE
transcript=TGGT1_301160-t26_1	0.550596	0.00268751	FALSE	-1.51204	0	TRUE	0.416234	0.0579767	FALSE	-0.134362	0.612614	FALSE
transcript=TGGT1_208850-t26_1	-0.268046	0.36122	FALSE	-1.48934	1.33717e-10	TRUE	-0.196637	0.497908	FALSE	0.0714091	0.676448	FALSE
transcript=TGGT1_255930-t26_1	-0.0693454	0.700806	FALSE	-1.40314	0.584673	FALSE	-0.366345	0.497745	FALSE	-1.24359	0.610296	FALSE
transcript=TGGT1_305920-t26_1	-0.903314	4.39217e-06	TRUE	-1.4023	1.26127e-07	TRUE	-0.958106	0.000350912	TRUE	-0.0292738	0.680941	FALSE
transcript=TGGT1_228180-t26_1	#N/A	#N/A	FALSE	-1.39985	7.06532e-05	TRUE	#N/A	#N/A	FALSE	-0.2279	0.662549	FALSE
transcript=TGGT1_264430-t26_1	0.853596	0.00182148	TRUE	-1.39906	1.56199e-11	TRUE	0.102051	0.696617	FALSE	-0.828333	0.0163852	TRUE
transcript=TGGT1_231630-t26_1	1.62589	5.64145e-10	TRUE	-1.38213	8.37904e-18	TRUE	0.648918	0.000128645	TRUE	-1.04492	5.50277e-05	TRUE
transcript=TGGT1_231070-t26_1	1.09663	0.201236	FALSE	-1.37478	1.89376e-08	TRUE	0.224224	0.630218	FALSE	-0.767721	0.300305	FALSE
transcript=TGGT1_306670-t26_1	0.631815	0.262579	FALSE	-1.36837	1.33376e-08	TRUE	0.264855	0.488716	FALSE	-0.47591	0.496684	FALSE
transcript=TGGT1_260540-t26_1	1.73721	1.30467e-08	TRUE	-1.35115	3.21312e-15	TRUE	1.04515	5.53988e-07	TRUE	-0.692057	0.193024	FALSE
transcript=TGGT1_286530-t26_1	0.41877	0.408119	FALSE	-1.2797	1.72536e-06	TRUE	-0.0347936	0.723548	FALSE	-0.453563	0.420942	FALSE
transcript=TGGT1_240510-t26_1	#N/A	#N/A	FALSE	-1.27848	0.019135	TRUE	0.669338	0.38385	FALSE	-0.465863	0.620069	FALSE
transcript=TGGT1_258860-t26_1	0.943921	0.283387	FALSE	-1.2541	0.054703	FALSE	0.496215	0.53034	FALSE	-0.447705	0.608603	FALSE
transcript=TGGT1_311230-t26_1	1.4659	1.05916e-07	TRUE	-1.25257	9.84729e-11	TRUE	0.783433	3.82499e-06	TRUE	-0.684957	0.23933	FALSE
transcript=TGGT1_202500-t26_1	0.980798	0.0782222	FALSE	-1.24776	6.67617e-09	TRUE	0.212585	0.629277	FALSE	-0.885562	0.104701	FALSE
transcript=TGGT1_221590-t26_1	0.76981	0.029944	TRUE	-1.23178	4.16628e-06	TRUE	0.102475	0.711703	FALSE	-0.667335	0.217052	FALSE
transcript=TGGT1_230910-t26_1	1.12492	0.0874994	FALSE	-1.19874	5.56936e-06	TRUE	0.547486	0.217557	FALSE	-0.577432	0.461641	FALSE
transcript=TGGT1_294340-t26_1	1.49306	0.0595231	FALSE	-1.19773	0.0160792	TRUE	0.984481	0.0802857	FALSE	-0.814795	0.389763	FALSE
transcript=TGGT1_287230-t26_1	0.956918	0.237356	FALSE	-1.18051	3.4896e-05	TRUE	0.382095	0.387056	FALSE	-0.574824	0.472844	FALSE
transcript=TGGT1_209720-t26_1	1.17834	0.00281862	TRUE	-1.1652	4.36407e-11	TRUE	0.412032	0.208411	FALSE	-0.766312	0.132546	FALSE
transcript=TGGT1_297150-t26_1	0.79851	0.0263428	TRUE	-1.13965	2.27338e-11	TRUE	0.631101	0.0273311	TRUE	-0.198283	0.58241	FALSE
transcript=TGGT1_262640-t26_1	1.2768	0.0900937	FALSE	-1.12996	0.0767174	FALSE	0.408456	0.56439	FALSE	-0.868339	0.375279	FALSE
transcript=TGGT1_239610-t26_1	1.21272	8.5234e-05	TRUE	-1.12963	0.000285947	TRUE	0.544167	0.191136	FALSE	-0.553413	0.33632	FALSE
transcript=TGGT1_293690-t26_1	-0.539014	0.0274033	FALSE	-1.12098	0.0147164	TRUE	-0.591342	0.413723	FALSE	-0.052328	0.767586	FALSE
transcript=TGGT1_235690-t26_1	1.57572	0.00290003	TRUE	-1.11999	0.000847323	TRUE	1.04192	0.102142	FALSE	-0.533798	0.399128	FALSE
transcript=TGGT1_313930-t26_1	0.404071	0.470513	FALSE	-1.11734	3.54664e-10	TRUE	0.0633408	0.709067	FALSE	-0.3598	0.538708	FALSE
transcript=TGGT1_207910-t26_1	#N/A	#N/A	FALSE	-1.10071	0.00847042	TRUE	#N/A	#N/A	FALSE	-0.533694	0.568795	FALSE
transcript=TGGT1_220430-t26_1	0.287995	0.604405	FALSE	-1.09968	0.419125	FALSE	-0.446941	0.62995	FALSE	-0.734935	0.566848	FALSE
transcript=TGGT1_205680-t26_1	#N/A	#N/A	FALSE	-1.09223	0.000139476	TRUE	#N/A	#N/A	FALSE	-0.431859	0.485495	FALSE
transcript=TGGT1_309200-t26_1	-0.297315	3.18645e-09	FALSE	-1.09025	0	TRUE	-0.548104	0	FALSE	-0.250789	4.1748e-07	FALSE
transcript=TGGT1_293730-t26_1	1.77384	8.56752e-06	TRUE	-1.08131	1.07725e-07	TRUE	1.04851	0.000824407	TRUE	-0.699814	0.0407749	TRUE
transcript=TGGT1_243430-t26_1	-0.152554	0.498071	FALSE	-1.079	0.594293	FALSE	-0.890296	0.648701	FALSE	-0.737742	0.69296	FALSE
transcript=TGGT1_226590-t26_1	0.280952	0.567702	FALSE	-1.07629	0.000750649	TRUE	-0.0535347	0.674172	FALSE	-0.334487	0.548321	FALSE
transcript=TGGT1_285895-t26_1	#N/A	#N/A	FALSE	-1.07522	0.230754	FALSE	-0.503771	0.582921	FALSE	#N/A	#N/A	FALSE
transcript=TGGT1_254060-t26_1	-0.279329	0.468616	FALSE	-1.0728	7.75678e-08	TRUE	-0.219145	0.363999	FALSE	0.0601845	0.697159	FALSE
transcript=TGGT1_206690-t26_1	1.29764	0.0350622	TRUE	-1.06487	2.21054e-05	TRUE	0.631832	0.205337	FALSE	-0.510371	0.564019	FALSE
transcript=TGGT1_290620-t26_1	#N/A	#N/A	FALSE	-1.04521	0.035855	TRUE	#N/A	#N/A	FALSE	-0.842883	0.146276	FALSE
transcript=TGGT1_233540-t26_1	0.964919	0.370856	FALSE	-1.04489	0.0132792	TRUE	0.459556	0.421794	FALSE	-0.499665	0.605171	FALSE
transcript=TGGT1_273120-t26_1	-0.255348	0.0653502	FALSE	-1.0434	0	TRUE	-0.403008	1.67418e-09	FALSE	-0.14766	0.479287	FALSE
transcript=TGGT1_254365-t26_1	0.677345	0.0941592	FALSE	-1.03621	1.59338e-07	TRUE	0.293431	0.274784	FALSE	-0.383914	0.426539	FALSE
transcript=TGGT1_202350-t26_1	-0.522264	0.246534	FALSE	-1.03265	0.037312	TRUE	-0.833141	0.0661063	FALSE	-0.310877	0.611828	FALSE
transcript=TGGT1_290940-t26_1	1.05018	0.000269603	TRUE	-1.02718	0	TRUE	0.548669	0.0126424	FALSE	-0.501515	0.22643	FALSE
transcript=TGGT1_255310-t26_1	-0.354977	0.336726	FALSE	-1.02583	8.77339e-07	TRUE	-0.438556	0.126206	FALSE	-0.0835791	0.703131	FALSE
transcript=TGGT1_220930-t26_1	1.47699	2.61186e-06	TRUE	-1.02454	1.91154e-09	TRUE	0.856914	7.51812e-06	TRUE	-0.684761	0.10455	FALSE
transcript=TGGT1_267620-t26_1	1.71249	5.41538e-09	TRUE	-1.02451	1.55318e-08	TRUE	1.0973	1.1e-08	TRUE	-0.627596	0.17165	FALSE
transcript=TGGT1_222400-t26_1	1.58948	3.70143e-06	TRUE	-1.02433	2.87052e-06	TRUE	1.00251	0.00691676	TRUE	-0.539098	0.427688	FALSE
transcript=TGGT1_216660-t26_1	0.514453	0.439644	FALSE	-1.02335	6.94746e-05	TRUE	0.184873	0.615099	FALSE	-0.32958	0.598336	FALSE
transcript=TGGT1_230100-t26_1	0.101894	0.693913	FALSE	-1.01047	6.55948e-05	TRUE	-0.0580544	0.702727	FALSE	-0.159948	0.66184	FALSE
transcript=TGGT1_285240-t26_1	0.679453	0.335235	FALSE	-1.00952	2.4436e-05	TRUE	0.367063	0.405896	FALSE	-0.312391	0.606338	FALSE
transcript=TGGT1_202960-t26_1	#N/A	#N/A	FALSE	-1.00588	0.503065	FALSE	#N/A	#N/A	FALSE	-0.723297	0.578624	FALSE
transcript=TGGT1_276130-t26_1	0.761116	0.137611	FALSE	-1.00451	2.04225e-05	TRUE	0.242086	0.457711	FALSE	-0.51903	0.390699	FALSE
transcript=TGGT1_320460-t26_1	0.88535	0.00159142	TRUE	-0.999506	3.43859e-11	TRUE	0.359479	0.418374	FALSE	-0.516882	0.122272	FALSE
transcript=TGGT1_281520-t26_1	0.24183	0.59099	FALSE	-0.982033	0.251074	FALSE	0.176217	0.523005	FALSE	-0.561431	0.5505	FALSE
transcript=TGGT1_246178-t26_1	0.833249	0.365255	FALSE	-0.979629	0.0376868	TRUE	0.36008	0.472129	FALSE	-0.473169	0.546256	FALSE
transcript=TGGT1_254580-t26_1	0.736424	0.0505572	FALSE	-0.979093	5.10098e-06	TRUE	0.211256	0.624268	FALSE	-0.525169	0.30586	FALSE
transcript=TGGT1_261480-t26_1	0.686972	0.102593	FALSE	-0.975271	3.82836e-17	TRUE	0.20467	0.466432	FALSE	-0.483461	0.337402	FALSE
transcript=TGGT1_262610-t26_1	0.35162	0.635768	FALSE	-0.969377	0.00773578	TRUE	-0.0206845	0.710336	FALSE	-0.372305	0.625968	FALSE
transcript=TGGT1_215010-t26_1	1.34805	1.56141e-05	TRUE	-0.963404	2.59052e-16	TRUE	0.784894	0.00452955	TRUE	-0.546454	0.0742892	FALSE
transcript=TGGT1_248740-t26_1	0.967316	1.40021e-10	TRUE	-0.954856	0	TRUE	0.389167	0.00169512	FALSE	-0.578149	0.000205652	FALSE
transcript=TGGT1_299110-t26_1	0.871595	0.000784185	TRUE	-0.951797	0	TRUE	0.367006	0.0820985	FALSE	-0.504589	0.189592	FALSE
transcript=TGGT1_310000-t26_1	0.838495	0.00038091	TRUE	-0.95034	6.31193e-12	TRUE	0.359625	0.118582	FALSE	-0.527369	0.182882	FALSE
transcript=TGGT1_321680-t26_1	0.0668769	0.631422	FALSE	-0.940846	0	TRUE	-0.316915	2.52364e-07	FALSE	-0.383792	1.0284e-08	FALSE
transcript=TGGT1_262935-t26_1	0.0902396	0.699008	FALSE	-0.928968	0	TRUE	-0.198851	0.270588	FALSE	-0.289091	0.120656	FALSE
transcript=TGGT1_216060-t26_1	0.717145	8.90981e-05	TRUE	-0.92692	3.48119e-14	TRUE	0.192585	0.428208	FALSE	-0.559441	0.0198134	FALSE
transcript=TGGT1_267070-t26_1	1.06335	0.21722	FALSE	-0.926283	0.000865877	TRUE	0.719603	0.354826	FALSE	-0.343751	0.593594	FALSE
transcript=TGGT1_290920-t26_1	0.207431	0.453632	FALSE	-0.921168	0	TRUE	-0.106064	0.507103	FALSE	-0.313496	0.138966	FALSE
transcript=TGGT1_278990-t26_1	1.04797	1.79519e-06	TRUE	-0.918866	0	TRUE	0.506924	0.000100302	FALSE	-0.541044	0.0663592	FALSE
transcript=TGGT1_264040-t26_1	0.106976	0.689687	FALSE	-0.911026	0.000114289	TRUE	-0.279954	0.484042	FALSE	-0.356092	0.452292	FALSE
transcript=TGGT1_230940-t26_1	0.234346	0.00198939	FALSE	-0.910482	0	TRUE	-0.195671	0.0291746	FALSE	-0.430018	4.21229e-08	FALSE
transcript=TGGT1_232260-t26_1	1.81973	0.00108858	TRUE	-0.907628	0.000141519	TRUE	1.27267	0.000714622	TRUE	-0.547053	0.462754	FALSE
transcript=TGGT1_207150-t26_1	1.05652	0.0165402	TRUE	-0.903297	0.000842736	TRUE	1.05218	0.00642524	TRUE	-0.00434137	0.684628	FALSE
transcript=TGGT1_294330-t26_1	-0.509296	6.05896e-07	FALSE	-0.902605	1.61487e-17	TRUE	-0.591638	3.41857e-10	TRUE	-0.0823427	0.673266	FALSE
transcript=TGGT1_247770-t26_1	0.574876	0.444316	FALSE	-0.900516	0.000320695	TRUE	0.346535	0.608152	FALSE	-0.228341	0.639758	FALSE
transcript=TGGT1_266140-t26_1	0.735775	0.201919	FALSE	-0.892614	6.77079e-06	TRUE	0.3353	0.232244	FALSE	-0.400475	0.509214	FALSE
transcript=TGGT1_315500-t26_1	1.23296	0.0497967	TRUE	-0.891049	0.000340753	TRUE	0.902096	0.0140297	TRUE	-0.330868	0.564822	FALSE
transcript=TGGT1_299060-t26_1	0.645012	0.0427418	TRUE	-0.889397	1.21861e-10	TRUE	0.13701	0.656788	FALSE	-0.508002	0.157369	FALSE
transcript=TGGT1_220570-t26_1	0.767927	0.115419	FALSE	-0.888851	1.29968e-05	TRUE	0.270648	0.554408	FALSE	-0.497279	0.37209	FALSE
transcript=TGGT1_306195-t26_1	-0.234545	0.470693	FALSE	-0.881702	0.000280896	TRUE	-0.29985	0.293788	FALSE	-0.0229492	0.73545	FALSE
transcript=TGGT1_278850-t26_1	1.49371	0.000177586	TRUE	-0.881519	0.000134427	TRUE	0.781568	0.00219166	TRUE	-0.542405	0.446673	FALSE
transcript=TGGT1_219270-t26_1	1.24877	4.39629e-05	TRUE	-0.880278	2.77832e-05	TRUE	0.602673	0.000130563	TRUE	-0.735532	0.129862	FALSE
transcript=TGGT1_265250-t26_1	0.0449048	0.719485	FALSE	-0.878696	0	TRUE	-0.300836	8.64228e-11	FALSE	-0.345741	3.34989e-08	FALSE
transcript=TGGT1_320030-t26_1	1.29302	0.0109265	TRUE	-0.875105	0.000221907	TRUE	0.700844	0.0034665	TRUE	-0.592177	0.385397	FALSE
transcript=TGGT1_294040-t26_1	0.658779	0.274629	FALSE	-0.874158	0.000242137	TRUE	0.0979907	0.69562	FALSE	-0.520769	0.435202	FALSE
transcript=TGGT1_207710-t26_1	0.656999	0.526155	FALSE	-0.873463	0.017223	TRUE	0.351873	0.60461	FALSE	-0.305125	0.618172	FALSE
transcript=TGGT1_267090-t26_1	0.763387	0.206534	FALSE	-0.871951	0.0059506	TRUE	0.356308	0.465058	FALSE	-0.407079	0.517187	FALSE
transcript=TGGT1_304460-t26_1	0.788314	0.172861	FALSE	-0.870357	0.0313723	TRUE	0.347746	0.513079	FALSE	-0.440568	0.496848	FALSE
transcript=TGGT1_281640-t26_1	1.63515	0.120495	FALSE	-0.868265	1.85372e-05	TRUE	1.49547	0.0189679	TRUE	-0.295418	0.647932	FALSE
transcript=TGGT1_206540-t26_1	0.661672	0.00166043	TRUE	-0.868004	4.08477e-14	TRUE	0.271864	0.206705	FALSE	-0.389808	0.235052	FALSE
transcript=TGGT1_205570-t26_1	0.903323	0.000284264	TRUE	-0.866566	8.31527e-09	TRUE	0.46265	0.0945964	FALSE	-0.455679	0.258293	FALSE
transcript=TGGT1_213910-t26_1	0.744809	0.000313064	TRUE	-0.863868	7.90008e-11	TRUE	0.387891	0.159596	FALSE	-0.319433	0.366632	FALSE
transcript=TGGT1_245550-t26_1	0.608222	0.295575	FALSE	-0.862709	5.75807e-07	TRUE	0.246285	0.524328	FALSE	-0.361937	0.471053	FALSE
transcript=TGGT1_267730-t26_1	0.584239	0.297798	FALSE	-0.861049	8.45968e-05	TRUE	0.217105	0.538223	FALSE	-0.367134	0.472934	FALSE
transcript=TGGT1_246460-t26_1	0.979799	0.609949	FALSE	-0.852589	5.12667e-09	TRUE	0.66039	0.697488	FALSE	-0.210325	0.620681	FALSE
transcript=TGGT1_215610-t26_1	0.692398	0.00404524	TRUE	-0.850404	2.42106e-11	TRUE	0.301503	0.135748	FALSE	-0.390896	0.269807	FALSE
transcript=TGGT1_247050-t26_1	0.574876	0.434592	FALSE	-0.847645	0.0664856	FALSE	0.242285	0.599857	FALSE	-0.32224	0.636892	FALSE
transcript=TGGT1_202120-t26_1	-0.368369	0.00859989	FALSE	-0.845565	2.48477e-07	TRUE	-0.537176	0.000111847	FALSE	-0.168807	0.535997	FALSE
transcript=TGGT1_259000-t26_1	0.583503	0.151889	FALSE	-0.836429	4.90644e-06	TRUE	0.270721	0.442337	FALSE	-0.312782	0.478938	FALSE
transcript=TGGT1_261070-t26_1	0.787144	0.518016	FALSE	-0.835977	0.436319	FALSE	0.221848	0.656904	FALSE	-0.857724	0.520337	FALSE
transcript=TGGT1_275470-t26_1	-0.164477	0.642246	FALSE	-0.835609	2.11729e-06	TRUE	-0.37626	0.109703	FALSE	-0.211783	0.59765	FALSE
transcript=TGGT1_269290-t26_1	1.04915	7.18412e-05	TRUE	-0.83451	7.53664e-07	TRUE	0.907353	0.000107819	TRUE	-0.132587	0.740795	FALSE
transcript=TGGT1_258770-t26_1	1.07989	1.26604e-06	TRUE	-0.831646	1.90554e-12	TRUE	0.522857	0.00110045	FALSE	-0.557034	0.0756347	FALSE
transcript=TGGT1_242840-t26_1	0.426208	0.437936	FALSE	-0.830056	0.0168011	TRUE	0.235696	0.5263	FALSE	-0.190512	0.624176	FALSE
transcript=TGGT1_313270-t26_1	0.148772	0.202945	FALSE	-0.827753	0	TRUE	-0.166254	0.00153225	FALSE	-0.315026	3.74285e-07	FALSE
transcript=TGGT1_222310-t26_1	1.48496	0.279409	FALSE	-0.825206	0.22593	FALSE	0.971896	0.486516	FALSE	-0.513069	0.518091	FALSE
transcript=TGGT1_315210-t26_1	0.60915	0.0380656	TRUE	-0.822988	4.34573e-16	TRUE	0.294195	0.132377	FALSE	-0.314955	0.451812	FALSE
transcript=TGGT1_271888-t26_1	0.740784	2.46639e-05	TRUE	-0.821132	4.68412e-13	TRUE	0.34485	0.00683822	FALSE	-0.430859	0.11199	FALSE
transcript=TGGT1_263710-t26_1	0.85397	0.0312114	TRUE	-0.819986	1.63497e-05	TRUE	0.369374	0.300599	FALSE	-0.484596	0.359186	FALSE
transcript=TGGT1_267450-t26_1	0.217932	0.613885	FALSE	-0.819215	0.204995	FALSE	-0.0371195	0.67351	FALSE	-0.434472	0.5604	FALSE
transcript=TGGT1_209120-t26_1	0.866301	0.0991582	FALSE	-0.818377	0.00408002	TRUE	0.501219	0.348976	FALSE	-0.365082	0.527606	FALSE
transcript=TGGT1_297745-t26_1	1.05377	3.7499e-08	TRUE	-0.812188	1.53994e-07	TRUE	0.751438	0.000103228	TRUE	-0.276856	0.57341	FALSE
transcript=TGGT1_201150-t26_1	0.730116	0.000407148	TRUE	-0.809549	4.25233e-13	TRUE	0.373497	0.164232	FALSE	-0.369635	0.30615	FALSE
transcript=TGGT1_290720-t26_1	0.791309	1.08391e-05	TRUE	-0.809101	3.04897e-16	TRUE	0.406661	0.00295509	FALSE	-0.438746	0.0441442	FALSE
transcript=TGGT1_243760-t26_1	0.587761	0.376376	FALSE	-0.808208	0.00477642	TRUE	0.194416	0.601471	FALSE	-0.393345	0.513462	FALSE
transcript=TGGT1_202870-t26_1	0.051995	0.714851	FALSE	-0.807026	0	TRUE	-0.274696	8.0257e-05	FALSE	-0.326691	1.61188e-06	FALSE
transcript=TGGT1_318460-t26_1	0.843843	0.00230391	TRUE	-0.803144	1.13687e-12	TRUE	0.469235	0.0778113	FALSE	-0.374608	0.389528	FALSE
transcript=TGGT1_309850-t26_1	0.873221	0.000914218	TRUE	-0.802892	1.08591e-06	TRUE	0.467031	0.00401065	FALSE	-0.40619	0.303238	FALSE
transcript=TGGT1_229640-t26_1	1.10341	4.49158e-09	TRUE	-0.80184	1.97324e-09	TRUE	0.549823	0.000652779	FALSE	-0.551987	0.0886483	FALSE
transcript=TGGT1_312220-t26_1	1.01628	0.0951792	FALSE	-0.800185	0.00966422	TRUE	0.68374	0.113536	FALSE	-0.377673	0.5694	FALSE
transcript=TGGT1_295370-t26_1	-0.353203	0.0127672	FALSE	-0.798634	5.46825e-07	TRUE	-0.503389	0.00251391	FALSE	-0.150187	0.570063	FALSE
transcript=TGGT1_240400-t26_1	0.0266092	0.682433	FALSE	-0.798126	0.0201561	TRUE	-0.0195725	0.682268	FALSE	-0.0461817	0.679771	FALSE
transcript=TGGT1_275770-t26_1	0.314244	0.570484	FALSE	-0.794488	0.0448567	TRUE	-0.092988	0.663996	FALSE	-0.407232	0.525936	FALSE
transcript=TGGT1_256000-t26_1	0.981616	4.88119e-05	TRUE	-0.793774	9.41808e-06	TRUE	0.543605	0.00288635	FALSE	-0.413904	0.443625	FALSE
transcript=TGGT1_304900-t26_1	0.994401	0.0279824	TRUE	-0.793677	0.000227592	TRUE	0.457057	0.2709	FALSE	-0.537344	0.314206	FALSE
transcript=TGGT1_269885A-t26_1	1.08054	9.88316e-08	TRUE	-0.789769	2.72686e-17	TRUE	0.584332	5.16233e-12	TRUE	-0.496213	0.0883604	FALSE
transcript=TGGT1_320600-t26_1	-0.288148	0.0528869	FALSE	-0.785599	3.85389e-11	TRUE	-0.321148	0.0383511	FALSE	-0.0329999	0.759752	FALSE
transcript=TGGT1_310210-t26_1	0.618478	0.0239972	TRUE	-0.782903	9.38211e-08	TRUE	0.142446	0.653794	FALSE	-0.476032	0.18942	FALSE
transcript=TGGT1_249900-t26_1	1.02653	5.96583e-08	TRUE	-0.781825	5.42183e-12	TRUE	0.589814	3.04281e-06	TRUE	-0.43672	0.239494	FALSE
transcript=TGGT1_294290-t26_1	0.793532	0.123737	FALSE	-0.781421	0.000181228	TRUE	0.383021	0.405449	FALSE	-0.410511	0.409447	FALSE
transcript=TGGT1_206640-t26_1	0.156393	0.674241	FALSE	-0.781379	0.000378673	TRUE	-0.175172	0.672846	FALSE	-0.331565	0.384088	FALSE
transcript=TGGT1_218358-t26_1	-0.615635	0.00135622	TRUE	-0.778169	0.132209	FALSE	-1.03187	0.01021	TRUE	-0.480831	0.525206	FALSE
transcript=TGGT1_295090-t26_1	0.777974	0.0222762	TRUE	-0.774877	4.98772e-09	TRUE	0.435438	0.0622868	FALSE	-0.342536	0.469972	FALSE
transcript=TGGT1_315220-t26_1	0.665977	0.00080176	TRUE	-0.774764	0	TRUE	0.2535	0.0748262	FALSE	-0.456889	0.0809799	FALSE
transcript=TGGT1_230180-t26_1	0.051983	0.698146	FALSE	-0.773664	0	TRUE	-0.298131	3.92386e-07	FALSE	-0.350114	2.65352e-07	FALSE
transcript=TGGT1_265170-t26_1	0.682798	0.0108501	TRUE	-0.769932	0.00325351	TRUE	0.280103	0.525353	FALSE	-0.402696	0.415136	FALSE
transcript=TGGT1_208790-t26_1	0.883931	1.97223e-05	TRUE	-0.769419	1.37481e-11	TRUE	0.556617	0.000187471	FALSE	-0.331588	0.422961	FALSE
transcript=TGGT1_263300-t26_1	0.722037	1.39271e-05	TRUE	-0.767109	4.89251e-17	TRUE	0.33999	0.00195878	FALSE	-0.382048	0.181847	FALSE
transcript=TGGT1_313070-t26_1	0.529296	0.0316954	FALSE	-0.76534	9.16921e-09	TRUE	0.228991	0.456862	FALSE	-0.300305	0.468071	FALSE
transcript=TGGT1_220510-t26_1	0.300984	0.0435406	FALSE	-0.764833	7.55046e-11	TRUE	-0.024976	0.765802	FALSE	-0.32596	0.134566	FALSE
transcript=TGGT1_309390-t26_1	-0.298224	0.302214	FALSE	-0.764194	0.00597493	TRUE	-0.394413	0.26052	FALSE	-0.0961899	0.647363	FALSE
transcript=TGGT1_263630-t26_1	-0.230169	0.430592	FALSE	-0.763846	1.04145e-07	TRUE	-0.395225	0.0141655	FALSE	-0.165056	0.597544	FALSE
transcript=TGGT1_217510-t26_1	0.203969	0.425176	FALSE	-0.760774	2.28303e-10	TRUE	-0.0617908	0.741322	FALSE	-0.265759	0.407343	FALSE
transcript=TGGT1_205690-t26_1	1.10764	0.218734	FALSE	-0.760597	0.00552087	TRUE	0.611418	0.43121	FALSE	-0.496221	0.454014	FALSE
transcript=TGGT1_213610-t26_1	0.546849	0.000483398	FALSE	-0.757999	1.58565e-08	TRUE	0.232017	0.510844	FALSE	-0.314832	0.380373	FALSE
transcript=TGGT1_310360-t26_1	0.72387	0.000965331	TRUE	-0.757888	4.38309e-10	TRUE	0.419836	0.0287958	FALSE	-0.304035	0.414484	FALSE
transcript=TGGT1_226068-t26_1	0.705332	0.0699484	FALSE	-0.757613	2.75024e-05	TRUE	0.376329	0.256696	FALSE	-0.329003	0.532051	FALSE
transcript=TGGT1_238040B-t26_1	0.467234	0.0709918	FALSE	-0.75648	1.88724e-05	TRUE	0.160272	0.530769	FALSE	-0.306962	0.392681	FALSE
transcript=TGGT1_293740-t26_1	-0.245928	0.568552	FALSE	-0.754352	0.00275253	TRUE	-0.419681	0.459402	FALSE	-0.173753	0.668911	FALSE
transcript=TGGT1_216680-t26_1	0.417158	0.196278	FALSE	-0.75158	4.96546e-05	TRUE	0.0541055	0.764282	FALSE	-0.363053	0.337808	FALSE
transcript=TGGT1_231430-t26_1	1.10166	0.0515485	FALSE	-0.749661	0.000694974	TRUE	0.681403	0.186153	FALSE	-0.420257	0.489725	FALSE
transcript=TGGT1_291940-t26_1	0.808295	0.0753649	FALSE	-0.746694	0.135072	FALSE	0.42185	0.451138	FALSE	-0.386445	0.547191	FALSE
transcript=TGGT1_258820-t26_1	0.832458	0.285516	FALSE	-0.746495	0.0800095	FALSE	0.483275	0.548122	FALSE	-0.310709	0.636935	FALSE
transcript=TGGT1_262880-t26_1	#N/A	#N/A	FALSE	-0.742935	0.0158277	TRUE	#N/A	#N/A	FALSE	-0.240484	0.613836	FALSE
transcript=TGGT1_263750-t26_1	0.579992	0.477098	FALSE	-0.739556	4.75774e-05	TRUE	0.382798	0.541114	FALSE	-0.14416	0.715408	FALSE
transcript=TGGT1_305250-t26_1	0.555303	0.429454	FALSE	-0.739111	0.00292747	TRUE	0.268115	0.518392	FALSE	-0.287188	0.577638	FALSE
transcript=TGGT1_258540-t26_1	0.341113	0.348452	FALSE	-0.73797	5.83849e-08	TRUE	0.0353541	0.755556	FALSE	-0.228978	0.714397	FALSE
transcript=TGGT1_229920-t26_1	0.35236	0.443921	FALSE	-0.737005	7.85907e-07	TRUE	0.0667769	0.754434	FALSE	-0.275829	0.531269	FALSE
transcript=TGGT1_248100-t26_1	0.324692	0.373196	FALSE	-0.732777	4.92333e-05	TRUE	0.057033	0.741497	FALSE	-0.346522	0.409115	FALSE
transcript=TGGT1_207990-t26_1	-0.397764	0.531197	FALSE	-0.731375	0.0329294	TRUE	-0.631367	0.28582	FALSE	-0.174615	0.565315	FALSE
transcript=TGGT1_297430-t26_1	0.274501	0.335506	FALSE	-0.730707	4.25262e-12	TRUE	-0.133417	0.678186	FALSE	-0.407918	0.000169159	FALSE
transcript=TGGT1_230850-t26_1	0.974035	4.54755e-10	TRUE	-0.7303	7.18389e-10	TRUE	0.535266	0.00019778	FALSE	-0.438769	0.0987139	FALSE
transcript=TGGT1_267430-t26_1	0.763857	0.0370363	TRUE	-0.729747	5.26712e-09	TRUE	0.330869	0.337942	FALSE	-0.432988	0.383373	FALSE
transcript=TGGT1_278030-t26_1	0.456568	0.32394	FALSE	-0.729734	0.156511	FALSE	0.103364	0.698384	FALSE	-0.353204	0.565253	FALSE
transcript=TGGT1_219630-t26_1	0.838351	0.00024805	TRUE	-0.729126	1.21178e-09	TRUE	0.453192	0.0455758	FALSE	-0.378353	0.342369	FALSE
transcript=TGGT1_247960-t26_1	0.601148	0.357525	FALSE	-0.728273	1.80478e-05	TRUE	0.420497	0.367755	FALSE	-0.178746	0.636763	FALSE
transcript=TGGT1_230118-t26_1	0.249331	0.498234	FALSE	-0.726764	0.00931193	TRUE	-0.0621199	0.659541	FALSE	-0.311451	0.418803	FALSE
transcript=TGGT1_321400-t26_1	0.594877	0.214184	FALSE	-0.726078	0.000501226	TRUE	0.246783	0.506945	FALSE	-0.348094	0.494632	FALSE
transcript=TGGT1_272770-t26_1	-0.145778	0.566603	FALSE	-0.725822	2.92247e-05	TRUE	-0.337929	0.128861	FALSE	-0.192151	0.493559	FALSE
transcript=TGGT1_269620-t26_1	-0.328684	1.91385e-06	FALSE	-0.725427	0	TRUE	-0.419732	1.79733e-10	FALSE	-0.0910474	0.557041	FALSE
transcript=TGGT1_224730-t26_1	#N/A	#N/A	FALSE	-0.72452	0.0428413	TRUE	-0.74323	0.130363	FALSE	#N/A	#N/A	FALSE
transcript=TGGT1_220390-t26_1	0.817737	0.0127255	TRUE	-0.720126	0.00114829	TRUE	0.408167	0.282319	FALSE	-0.40957	0.413068	FALSE
transcript=TGGT1_231960-t26_1	-0.17542	0.180296	FALSE	-0.717707	0	TRUE	-0.502345	0	FALSE	-0.326925	3.04359e-05	FALSE
transcript=TGGT1_263450-t26_1	0.0427672	0.678288	FALSE	-0.717255	0.0265514	TRUE	-0.0177606	0.682235	FALSE	-0.0605278	0.671085	FALSE
transcript=TGGT1_210820-t26_1	0.603057	0.00340429	TRUE	-0.715551	1.1606e-11	TRUE	0.204084	0.382536	FALSE	-0.398973	0.0908192	FALSE
transcript=TGGT1_310790-t26_1	-0.506979	0.000113468	FALSE	-0.713654	7.45848e-08	TRUE	-0.64027	4.52905e-06	TRUE	-0.120807	0.689561	FALSE
transcript=TGGT1_235140-t26_1	0.183193	0.147127	FALSE	-0.712146	1.50226e-12	TRUE	-0.320398	0.0177056	FALSE	-0.479333	1.46685e-06	FALSE
transcript=TGGT1_232080-t26_1	0.618316	0.00110639	TRUE	-0.709052	5.53669e-11	TRUE	0.314184	0.114318	FALSE	-0.329229	0.356756	FALSE
transcript=TGGT1_270270-t26_1	0.784594	0.0940136	FALSE	-0.707758	0.000123879	TRUE	0.43978	0.160282	FALSE	-0.344814	0.459027	FALSE
transcript=TGGT1_226370-t26_1	0.389572	0.456579	FALSE	-0.707525	0.00247761	TRUE	-0.10476	0.660562	FALSE	-0.339192	0.558061	FALSE
transcript=TGGT1_236950-t26_1	0.808733	0.0979745	FALSE	-0.70702	9.81306e-05	TRUE	0.293953	0.189077	FALSE	-0.51478	0.406898	FALSE
transcript=TGGT1_283730-t26_1	0.78728	0.049043	TRUE	-0.706478	2.03908e-06	TRUE	0.382589	0.264157	FALSE	-0.403591	0.312063	FALSE
transcript=TGGT1_217530-t26_1	-0.657722	0.000683233	TRUE	-0.704708	4.40987e-08	TRUE	-0.582081	8.53528e-07	TRUE	0.0756407	0.749166	FALSE
transcript=TGGT1_232730-t26_1	0.708666	0.457334	FALSE	-0.704387	0.0464023	TRUE	0.410128	0.420302	FALSE	-0.298538	0.622273	FALSE
transcript=TGGT1_291300-t26_1	0.924173	0.00624785	TRUE	-0.702656	0.000792857	TRUE	0.465708	0.200382	FALSE	-0.458465	0.357269	FALSE
transcript=TGGT1_203970-t26_1	0.765063	0.00190855	TRUE	-0.701559	2.49582e-10	TRUE	0.409967	0.0488289	FALSE	-0.328772	0.419554	FALSE
transcript=TGGT1_288550-t26_1	-0.501578	0.312778	FALSE	-0.700297	0.406676	FALSE	-0.466157	0.185465	FALSE	0.0354212	0.679469	FALSE
transcript=TGGT1_248670-t26_1	0.859326	0.00145947	TRUE	-0.70024	1.94046e-11	TRUE	0.507014	0.0012114	FALSE	-0.376485	0.309765	FALSE
transcript=TGGT1_239800-t26_1	1.01769	0.000590497	TRUE	-0.698999	0.000294768	TRUE	0.571473	0.0328452	FALSE	-0.614059	0.165607	FALSE
transcript=TGGT1_305810-t26_1	0.521511	0.0837904	FALSE	-0.696147	0.000252604	TRUE	0.203518	0.606945	FALSE	-0.317993	0.492315	FALSE
transcript=TGGT1_235880-t26_1	0.79114	0.0237397	TRUE	-0.694282	0.00704875	TRUE	0.500894	0.109247	FALSE	-0.290246	0.568613	FALSE
transcript=TGGT1_266090-t26_1	0.787489	0.000541788	TRUE	-0.693729	2.90404e-14	TRUE	0.445788	0.574946	FALSE	-0.385263	0.315629	FALSE
transcript=TGGT1_281980-t26_1	0.925265	0.025862	TRUE	-0.693208	0.0143931	TRUE	0.475796	0.490563	FALSE	-0.449469	0.338751	FALSE
transcript=TGGT1_276890-t26_1	0.722586	0.0768537	FALSE	-0.692948	1.63396e-06	TRUE	0.550934	0.276639	FALSE	-0.246772	0.565745	FALSE
transcript=TGGT1_299168-t26_1	0.110772	0.647851	FALSE	-0.69199	0.0336062	TRUE	0.0774633	0.660223	FALSE	-0.0333086	0.677541	FALSE
transcript=TGGT1_214110-t26_1	0.793244	0.000894458	TRUE	-0.690474	1.74869e-06	TRUE	0.349581	0.204824	FALSE	-0.342503	0.492647	FALSE
transcript=TGGT1_253640-t26_1	0.523878	0.245883	FALSE	-0.686731	8.64828e-06	TRUE	0.166212	0.554473	FALSE	-0.357666	0.409888	FALSE
transcript=TGGT1_279370-t26_1	0.655094	0.269651	FALSE	-0.686051	6.45638e-05	TRUE	0.361624	0.352886	FALSE	-0.273853	0.536834	FALSE
transcript=TGGT1_299080-t26_1	1.38974	0.0362153	TRUE	-0.684943	0.00167772	TRUE	0.511674	0.163199	FALSE	-0.273919	0.600275	FALSE
transcript=TGGT1_320040-t26_1	-0.512954	0.364376	FALSE	-0.681883	0.000164446	TRUE	-0.285971	0.451908	FALSE	0.0847135	0.729161	FALSE
transcript=TGGT1_313430-t26_1	0.908244	2.69721e-07	TRUE	-0.681589	1.74104e-05	TRUE	0.691758	0.000196484	TRUE	-0.255532	0.585627	FALSE
transcript=TGGT1_226710-t26_1	1.3855	0.00117919	TRUE	-0.680875	0.000237736	TRUE	0.914166	0.0193031	TRUE	-0.550756	0.154283	FALSE
transcript=TGGT1_216435-t26_1	-0.358919	0.284605	FALSE	-0.680715	0.00543026	TRUE	-0.476231	0.0896585	FALSE	-0.117312	0.605933	FALSE
transcript=TGGT1_260180-t26_1	0.934023	0.000529127	TRUE	-0.677827	9.66875e-05	TRUE	0.634539	0.00527358	TRUE	-0.299484	0.528256	FALSE
transcript=TGGT1_258100-t26_1	-0.151468	0.540566	FALSE	-0.677706	0.000706708	TRUE	-0.226358	0.506631	FALSE	-0.0748902	0.700189	FALSE
transcript=TGGT1_220190-t26_1	0.685102	0.197134	FALSE	-0.677501	0.000419992	TRUE	0.344067	0.536904	FALSE	-0.278466	0.512926	FALSE
transcript=TGGT1_297245-t26_1	1.24893	0.0131928	TRUE	-0.677377	0.0162829	TRUE	0.709017	0.101693	FALSE	-0.440207	0.508434	FALSE
transcript=TGGT1_320170-t26_1	0.0524125	0.709399	FALSE	-0.676833	0.434693	FALSE	0.0486746	0.709317	FALSE	-0.00373793	0.711512	FALSE
transcript=TGGT1_212990-t26_1	0.618032	0.281248	FALSE	-0.67682	0.0494734	TRUE	0.341934	0.483184	FALSE	-0.276098	0.574179	FALSE
transcript=TGGT1_253170-t26_1	#N/A	#N/A	FALSE	-0.676741	0.0432401	TRUE	0.198254	0.582297	FALSE	#N/A	#N/A	FALSE
transcript=TGGT1_240280-t26_1	0.930901	1.28687e-05	TRUE	-0.675178	2.08183e-10	TRUE	0.5235	0.00204126	FALSE	-0.4074	0.273699	FALSE
transcript=TGGT1_253880-t26_1	0.791215	0.000435815	TRUE	-0.673132	1.44381e-07	TRUE	0.374483	0.204653	FALSE	-0.416732	0.167158	FALSE
transcript=TGGT1_305180-t26_1	0.446604	0.336455	FALSE	-0.67209	0.0158777	TRUE	0.0913993	0.647485	FALSE	-0.411527	0.523961	FALSE
transcript=TGGT1_280740-t26_1	0.543519	0.0708612	FALSE	-0.671136	2.60295e-10	TRUE	0.197856	0.54336	FALSE	-0.345663	0.304114	FALSE
transcript=TGGT1_204050-t26_1	0.333058	0.0657275	FALSE	-0.670509	0	TRUE	0.0292108	0.758018	FALSE	-0.303847	0.0750956	FALSE
transcript=TGGT1_214220-t26_1	0.557959	0.0850652	FALSE	-0.670278	0.0389236	TRUE	-0.0385063	0.744076	FALSE	-0.596466	0.226763	FALSE
transcript=TGGT1_260220-t26_1	0.758219	0.272612	FALSE	-0.670056	0.0386366	TRUE	0.371628	0.452579	FALSE	-0.38659	0.51779	FALSE
transcript=TGGT1_221170-t26_1	1.28129	0.000216394	TRUE	-0.669247	1.83438e-07	TRUE	0.807061	0.00331293	TRUE	-0.417219	0.432752	FALSE
transcript=TGGT1_315940-t26_1	0.823646	0.000135422	TRUE	-0.668512	2.77164e-06	TRUE	0.322611	0.315913	FALSE	-0.493357	0.0919802	FALSE
transcript=TGGT1_320020-t26_1	0.303122	0.0549332	FALSE	-0.668199	1.06387e-11	TRUE	0.0580869	0.721987	FALSE	-0.245035	0.287635	FALSE
transcript=TGGT1_310380-t26_1	-0.0954749	0.713943	FALSE	-0.667987	0.0486151	TRUE	-0.195408	0.639801	FALSE	-0.0999332	0.716017	FALSE
transcript=TGGT1_275670-t26_1	#N/A	#N/A	FALSE	-0.665467	0.0975314	FALSE	#N/A	#N/A	FALSE	-0.539838	0.435304	FALSE
transcript=TGGT1_240660-t26_1	-0.430061	0.0588081	FALSE	-0.664049	1.53246e-05	TRUE	-0.495831	0.00456684	FALSE	-0.0657697	0.675968	FALSE
transcript=TGGT1_224340-t26_1	0.387722	0.462847	FALSE	-0.662468	0.0023953	TRUE	0.264812	0.534665	FALSE	-0.12291	0.63004	FALSE
transcript=TGGT1_298630-t26_1	0.998688	4.30896e-08	TRUE	-0.662171	7.243e-15	TRUE	0.587013	1.14447e-05	TRUE	-0.411676	0.0957642	FALSE
transcript=TGGT1_212210-t26_1	-0.39432	6.88413e-08	FALSE	-0.659722	2.1809e-13	TRUE	-0.513836	5.85343e-10	FALSE	-0.119516	0.481199	FALSE
transcript=TGGT1_269650-t26_1	0.0914741	0.48711	FALSE	-0.658802	6.60133e-16	TRUE	-0.167545	0.190794	FALSE	-0.259019	0.000367722	FALSE
transcript=TGGT1_237150-t26_1	0.849072	0.18426	FALSE	-0.657583	0.150187	FALSE	0.41778	0.605374	FALSE	-0.431292	0.557679	FALSE
transcript=TGGT1_267840-t26_1	0.393423	0.325891	FALSE	-0.65698	0.00558959	TRUE	0.188486	0.533821	FALSE	-0.204937	0.566542	FALSE
transcript=TGGT1_246220-t26_1	0.614973	0.00359337	TRUE	-0.656937	2.1464e-07	TRUE	0.274927	0.35547	FALSE	-0.335045	0.352756	FALSE
transcript=TGGT1_237870-t26_1	0.566061	0.406787	FALSE	-0.656837	0.0511057	FALSE	0.257744	0.486771	FALSE	-0.308317	0.579663	FALSE
transcript=TGGT1_297520-t26_1	#N/A	#N/A	FALSE	-0.656828	0.33401	FALSE	0.485165	0.559075	FALSE	#N/A	#N/A	FALSE
transcript=TGGT1_269760-t26_1	0.191189	0.666016	FALSE	-0.655143	0.184604	FALSE	0.130383	0.660939	FALSE	-0.250757	0.596749	FALSE
transcript=TGGT1_225850-t26_1	0.632168	0.000332673	TRUE	-0.654519	6.58298e-13	TRUE	0.312038	0.0243883	FALSE	-0.32013	0.347665	FALSE
transcript=TGGT1_286510-t26_1	0.672996	0.0262048	TRUE	-0.654183	0.00043311	TRUE	0.344076	0.366382	FALSE	-0.37264	0.498964	FALSE
transcript=TGGT1_278070-t26_1;transcript=TGGT1_408760-t26_1	-0.373663	0.0365789	FALSE	-0.652277	0.000190038	TRUE	-0.433211	0.00522971	FALSE	-0.0595478	0.687434	FALSE
transcript=TGGT1_258970-t26_1	0.762982	1.98847e-06	TRUE	-0.652015	3.58025e-06	TRUE	0.562831	0.000274321	FALSE	-0.200151	0.633761	FALSE
transcript=TGGT1_311220-t26_1	0.316251	0.171997	FALSE	-0.651461	1.25553e-13	TRUE	0.114231	0.643331	FALSE	-0.202019	0.494137	FALSE
transcript=TGGT1_253420-t26_1	1.1515	0.153083	FALSE	-0.65119	0.101544	FALSE	0.642598	0.0691708	FALSE	-0.378594	0.604712	FALSE
transcript=TGGT1_242460-t26_1	0.797292	0.0229713	TRUE	-0.651096	0.0266212	TRUE	0.453987	0.175453	FALSE	-0.343305	0.485069	FALSE
transcript=TGGT1_286160B-t26_1	-0.346015	3.55418e-05	FALSE	-0.64896	1.48805e-08	TRUE	-0.394696	1.28334e-07	FALSE	-0.117219	0.596058	FALSE
transcript=TGGT1_222090-t26_1	0.825263	0.174071	FALSE	-0.648913	0.0772637	FALSE	0.543669	0.213846	FALSE	-0.281594	0.591861	FALSE
transcript=TGGT1_209190-t26_1	1.32939	6.51047e-10	TRUE	-0.648492	2.97313e-06	TRUE	0.894082	9.05412e-08	TRUE	-0.425438	0.0813981	FALSE
transcript=TGGT1_233450-t26_1	0.18223	0.468434	FALSE	-0.647841	0	TRUE	-0.0783057	0.59235	FALSE	-0.260536	0.173207	FALSE
transcript=TGGT1_234540-t26_1	#N/A	#N/A	FALSE	-0.647408	0.019247	TRUE	#N/A	#N/A	FALSE	-0.428938	0.436724	FALSE
transcript=TGGT1_286770-t26_1	0.769127	0.111532	FALSE	-0.645642	0.0011544	TRUE	0.500579	0.0416568	FALSE	-0.268548	0.552983	FALSE
transcript=TGGT1_276910-t26_1	#N/A	#N/A	FALSE	-0.645211	0.630174	FALSE	#N/A	#N/A	FALSE	-0.506469	0.585291	FALSE
transcript=TGGT1_270070-t26_1	0.844813	0.00104759	TRUE	-0.642565	0.00886588	TRUE	0.371566	0.430385	FALSE	-0.473247	0.326862	FALSE
transcript=TGGT1_276990-t26_1	0.492111	0.211474	FALSE	-0.642116	0.00399337	TRUE	0.13593	0.638523	FALSE	-0.35618	0.425596	FALSE
transcript=TGGT1_315740-t26_1	-0.321209	6.61236e-05	FALSE	-0.641505	1.2113e-14	TRUE	-0.37909	1.35101e-07	FALSE	-0.057881	0.703764	FALSE
transcript=TGGT1_300060-t26_1	0.557526	0.164575	FALSE	-0.641181	0.000159771	TRUE	0.274672	0.426225	FALSE	-0.282853	0.569158	FALSE
transcript=TGGT1_307605-t26_1	#N/A	#N/A	FALSE	-0.639956	0.0209204	TRUE	#N/A	#N/A	FALSE	-0.345389	0.477976	FALSE
transcript=TGGT1_254940-t26_1	0.0784932	0.632661	FALSE	-0.637815	0	TRUE	-0.16906	0.00497523	FALSE	-0.247553	0.00116669	FALSE
transcript=TGGT1_223790-t26_1	0.401376	0.50773	FALSE	-0.636325	0.283692	FALSE	0.34834	0.59483	FALSE	-0.516937	0.194395	FALSE
transcript=TGGT1_238040A-t26_1	0.547849	0.000224728	FALSE	-0.636323	1.80411e-16	TRUE	0.258422	0.0154811	FALSE	-0.289427	0.274164	FALSE
transcript=TGGT1_269180-t26_1	0.244505	0.00460423	FALSE	-0.636178	0	TRUE	-0.114515	0.127034	FALSE	-0.35902	3.05334e-07	FALSE
transcript=TGGT1_205350-t26_1	1.11157	9.42673e-07	TRUE	-0.635548	2.01993e-08	TRUE	0.610742	0.00276568	TRUE	-0.500831	0.0959109	FALSE
transcript=TGGT1_265260-t26_1	-0.249341	0.0213423	FALSE	-0.633402	3.45167e-13	TRUE	-0.248599	0.0181411	FALSE	0.000741328	0.771486	FALSE
transcript=TGGT1_297460-t26_1	0.654291	0.181503	FALSE	-0.630494	0.108487	FALSE	0.277262	0.552332	FALSE	-0.439435	0.440144	FALSE
transcript=TGGT1_254880-t26_1	0.934247	7.97e-07	TRUE	-0.630154	1.61626e-09	TRUE	0.539225	1.40629e-05	FALSE	-0.395023	0.20004	FALSE
transcript=TGGT1_234470-t26_1	-0.142216	0.646016	FALSE	-0.630122	4.72117e-09	TRUE	-0.0231138	0.765586	FALSE	0.058129	0.75056	FALSE
transcript=TGGT1_211420-t26_1	-0.0305051	0.754711	FALSE	-0.629843	3.92164e-05	TRUE	-0.246207	0.412631	FALSE	-0.30836	0.28186	FALSE
transcript=TGGT1_209420-t26_1	0.0472912	0.723897	FALSE	-0.628672	5.20206e-06	TRUE	-0.11746	0.629142	FALSE	-0.164751	0.523299	FALSE
transcript=TGGT1_218270-t26_1	0.877155	0.11874	FALSE	-0.628426	0.4562	FALSE	0.566937	0.199186	FALSE	-0.729889	0.415786	FALSE
transcript=TGGT1_273540-t26_1	1.00992	5.72095e-08	TRUE	-0.62788	3.39234e-09	TRUE	0.618265	0.000303704	TRUE	-0.460911	0.0405789	FALSE
transcript=TGGT1_289050-t26_1	0.175984	0.564575	FALSE	-0.627364	1.45642e-08	TRUE	-0.00303035	0.753323	FALSE	-0.159885	0.59006	FALSE
transcript=TGGT1_312100-t26_1	1.19387	1.39967e-09	TRUE	-0.626979	2.17953e-10	TRUE	0.788418	3.63325e-11	TRUE	-0.405454	0.253973	FALSE
transcript=TGGT1_229470-t26_1	0.00302755	0.770178	FALSE	-0.624885	1.18185e-16	TRUE	-0.29187	5.04491e-07	FALSE	-0.294898	4.12293e-06	FALSE
transcript=TGGT1_248420-t26_1	0.984197	0.00306702	TRUE	-0.62488	0.1272	FALSE	0.663258	0.00125819	TRUE	-0.606432	0.366257	FALSE
transcript=TGGT1_245620-t26_1	0.372433	0.194738	FALSE	-0.624618	0.285971	FALSE	-0.257813	0.638694	FALSE	-0.630247	0.3028	FALSE
transcript=TGGT1_209060-t26_1	0.453991	0.306441	FALSE	-0.624529	0.00518613	TRUE	0.11821	0.705903	FALSE	-0.41984	0.282013	FALSE
transcript=TGGT1_203290-t26_1	0.0144162	0.736931	FALSE	-0.623891	7.66271e-05	TRUE	-0.140232	0.624545	FALSE	-0.154648	0.64191	FALSE
transcript=TGGT1_260990-t26_1	1.11984	0.160796	FALSE	-0.623583	0.10606	FALSE	0.893212	0.206022	FALSE	-0.226629	0.619028	FALSE
transcript=TGGT1_263480-t26_1	0.500719	0.343302	FALSE	-0.622124	0.000110226	TRUE	0.222483	0.342902	FALSE	-0.278236	0.574592	FALSE
transcript=TGGT1_252340-t26_1	0.595353	0.0877864	FALSE	-0.61953	4.61598e-08	TRUE	0.345127	0.0856338	FALSE	-0.250922	0.602144	FALSE
transcript=TGGT1_316280-t26_1	0.789173	0.282777	FALSE	-0.61931	0.022718	TRUE	0.554512	0.296465	FALSE	-0.234661	0.61094	FALSE
transcript=TGGT1_263280-t26_1	0.788734	0.0135395	TRUE	-0.618589	0.0118259	TRUE	0.403581	0.247835	FALSE	-0.409856	0.41285	FALSE
transcript=TGGT1_225840-t26_1	0.734528	0.13541	FALSE	-0.617439	0.0784968	FALSE	#N/A	#N/A	FALSE	-0.434933	0.393029	FALSE
transcript=TGGT1_321480-t26_1	0.649904	0.0326791	TRUE	-0.617416	6.35486e-05	TRUE	0.62838	0.0199844	TRUE	-0.021524	0.707284	FALSE
transcript=TGGT1_294560-t26_1	-0.0164812	0.75979	FALSE	-0.616146	7.9469e-06	TRUE	-0.197979	0.252847	FALSE	-0.232086	0.174244	FALSE
transcript=TGGT1_247930-t26_1	0.520023	0.148827	FALSE	-0.614636	7.54254e-05	TRUE	0.288312	0.221922	FALSE	-0.231711	0.576238	FALSE
transcript=TGGT1_261760-t26_1	0.388339	0.521155	FALSE	-0.613585	0.00493474	TRUE	0.0617336	0.702147	FALSE	-0.326606	0.523888	FALSE
transcript=TGGT1_235700-t26_1	-0.113526	0.52804	FALSE	-0.613342	6.5125e-15	TRUE	0.0660879	0.728777	FALSE	0.100727	0.515825	FALSE
transcript=TGGT1_297810-t26_1	-0.525583	0	FALSE	-0.613091	0	TRUE	-0.54798	0	FALSE	-0.0223967	0.754217	FALSE
transcript=TGGT1_233850-t26_1	-0.218416	0.377592	FALSE	-0.61308	0.0859204	FALSE	-0.459443	0.127533	FALSE	-0.241027	0.486431	FALSE
transcript=TGGT1_224920-t26_1	#N/A	#N/A	FALSE	-0.612132	0.108791	FALSE	0.432229	0.490981	FALSE	#N/A	#N/A	FALSE
transcript=TGGT1_271970-t26_1	1.71103	5.11384e-07	TRUE	-0.610404	0.0171171	TRUE	1.03329	9.97863e-07	TRUE	-0.642039	0.11605	FALSE
transcript=TGGT1_244370-t26_1	0.62526	0.00284549	TRUE	-0.60953	5.14009e-05	TRUE	0.210797	0.467435	FALSE	-0.414464	0.220077	FALSE
transcript=TGGT1_295850-t26_1	0.865029	0.00425604	TRUE	-0.609525	2.89329e-05	TRUE	0.587373	0.0298661	TRUE	-0.238752	0.61099	FALSE
transcript=TGGT1_278370-t26_1;transcript=TGGT1_278390-t26_1	-0.145098	0.675486	FALSE	-0.607222	0.00132754	TRUE	-0.249799	0.560085	FALSE	-0.104701	0.722845	FALSE
transcript=TGGT1_230340-t26_1	0.5591	0.000182458	FALSE	-0.607178	9.82922e-09	TRUE	0.295081	0.0746915	FALSE	-0.264018	0.464323	FALSE
transcript=TGGT1_311290-t26_1	0.978344	0.0335213	TRUE	-0.605564	0.000569198	TRUE	0.583178	0.0480824	TRUE	-0.395166	0.559328	FALSE
transcript=TGGT1_210380-t26_1	0.602271	0.0915451	FALSE	-0.604532	0.010284	TRUE	0.299879	0.508043	FALSE	-0.302392	0.478501	FALSE
transcript=TGGT1_293440-t26_1	0.171344	0.366132	FALSE	-0.604448	1.50423e-09	TRUE	0.0377792	0.759145	FALSE	-0.133565	0.589181	FALSE
transcript=TGGT1_255190-t26_1	0.703702	5.96513e-06	TRUE	-0.60374	2.90096e-11	TRUE	0.354172	1.83734e-05	FALSE	-0.349529	0.230422	FALSE
transcript=TGGT1_213067-t26_1	-0.0239148	0.709786	FALSE	-0.6037	0.00246568	TRUE	-0.119838	0.686247	FALSE	-0.0959234	0.66689	FALSE
transcript=TGGT1_316350-t26_1	0.159511	0.561842	FALSE	-0.603464	0.000208307	TRUE	0.0568061	0.691379	FALSE	-0.102705	0.622646	FALSE
transcript=TGGT1_248320-t26_1	1.16128	0.0117861	TRUE	-0.599167	0.000975856	TRUE	0.730771	0.00556659	TRUE	-0.450095	0.424017	FALSE
transcript=TGGT1_293300-t26_1	0.573367	0.151718	FALSE	-0.598345	0.0267614	TRUE	0.250911	0.33902	FALSE	-0.306276	0.461455	FALSE
transcript=TGGT1_313970-t26_1	0.526376	0.170611	FALSE	-0.598161	0.0395043	TRUE	0.206292	0.64014	FALSE	-0.320084	0.555889	FALSE
transcript=TGGT1_233130-t26_1	0.501228	0.390348	FALSE	-0.597077	0.0247154	TRUE	0.061991	0.668012	FALSE	-0.439237	0.403094	FALSE
transcript=TGGT1_314295-t26_1	-0.385817	0.170438	FALSE	-0.596776	0.0178137	TRUE	-0.448508	0.164404	FALSE	-0.0657171	0.697788	FALSE
transcript=TGGT1_321590-t26_1	1.37353	0.0108118	TRUE	-0.596611	0.0301002	TRUE	0.79678	0.00209378	TRUE	-0.500489	0.491148	FALSE
transcript=TGGT1_316140-t26_1	0.832469	5.14676e-08	TRUE	-0.596071	3.24315e-11	TRUE	0.502572	1.06411e-05	FALSE	-0.310497	0.241301	FALSE
transcript=TGGT1_205320-t26_1	-0.0945485	0.385872	FALSE	-0.594805	0	TRUE	-0.199428	0.000257171	FALSE	-0.10488	0.375156	FALSE
transcript=TGGT1_261540-t26_1	-0.353024	0.061562	FALSE	-0.593503	2.72284e-05	TRUE	-0.397988	0.0236754	FALSE	-0.0449637	0.738777	FALSE
transcript=TGGT1_205500-t26_1	-0.117353	0.389997	FALSE	-0.592961	1.32837e-07	TRUE	-0.214845	0.028496	FALSE	-0.0974921	0.515598	FALSE
transcript=TGGT1_235150-t26_1	0.0152578	0.752402	FALSE	-0.592436	9.29003e-07	TRUE	-0.054881	0.731448	FALSE	-0.0701388	0.744312	FALSE
transcript=TGGT1_264130-t26_1	-0.0488702	0.746626	FALSE	-0.591575	4.90772e-07	TRUE	-0.235145	0.540635	FALSE	-0.186274	0.476658	FALSE
transcript=TGGT1_230420-t26_1	0.709698	5.25424e-06	TRUE	-0.591202	5.13666e-13	TRUE	0.350291	0.00188879	FALSE	-0.359407	0.162339	FALSE
transcript=TGGT1_272695-t26_1	0.450466	0.00538528	FALSE	-0.591173	4.24044e-07	TRUE	0.157658	0.589841	FALSE	-0.292807	0.316055	FALSE
transcript=TGGT1_318160-t26_1	0.567327	0.000346833	FALSE	-0.591093	5.27418e-15	TRUE	0.21701	0.150868	FALSE	-0.350317	0.112605	FALSE
transcript=TGGT1_289800-t26_1	0.982223	0.00215855	TRUE	-0.590238	8.81042e-06	TRUE	0.628861	0.0166444	TRUE	-0.353362	0.47701	FALSE
transcript=TGGT1_229450-t26_1	-0.0607994	0.701828	FALSE	-0.589828	0.00197904	TRUE	-0.209289	0.593971	FALSE	-0.14849	0.6078	FALSE
transcript=TGGT1_235470-t26_1	0.56374	2.19073e-05	FALSE	-0.589608	7.4337e-12	TRUE	0.295535	0.00227019	FALSE	-0.268205	0.36513	FALSE
transcript=TGGT1_223600-t26_1	0.853739	0.00316615	TRUE	-0.588424	0.000981157	TRUE	0.578123	0.11338	FALSE	-0.298036	0.463678	FALSE
transcript=TGGT1_310370-t26_1	0.798093	0.0318574	TRUE	-0.58682	0.000691057	TRUE	0.480918	0.0534502	FALSE	-0.317175	0.528184	FALSE
transcript=TGGT1_263440-t26_1	0.0576931	0.694647	FALSE	-0.583448	7.10207e-06	TRUE	-0.0420133	0.704252	FALSE	-0.0997064	0.597861	FALSE
transcript=TGGT1_270800-t26_1	0.306977	0.487364	FALSE	-0.58314	0.0283487	TRUE	0.0147649	0.68197	FALSE	-0.292212	0.500902	FALSE
transcript=TGGT1_209860-t26_1	0.11941	0.599281	FALSE	-0.582839	2.05987e-05	TRUE	-0.164405	0.694189	FALSE	-0.0834563	0.647648	FALSE
transcript=TGGT1_232830-t26_1	0.497461	0.000492224	FALSE	-0.582326	2.7597e-15	TRUE	0.237321	0.000645325	FALSE	-0.255179	0.299864	FALSE
transcript=TGGT1_203630-t26_1	0.234066	0.445005	FALSE	-0.579971	0.00718299	FALSE	0.0775106	0.702611	FALSE	-0.156555	0.639589	FALSE
transcript=TGGT1_261430-t26_1	0.855145	0.0290226	TRUE	-0.579675	9.52779e-05	FALSE	0.612269	0.18133	FALSE	-0.242875	0.605018	FALSE
transcript=TGGT1_211630-t26_1	0.0807031	0.657096	FALSE	-0.578738	7.92301e-09	FALSE	-0.0188311	0.740619	FALSE	-0.0995342	0.604252	FALSE
transcript=TGGT1_307830-t26_1	0.280767	0.276022	FALSE	-0.578623	0.0916902	FALSE	0.122614	0.64777	FALSE	-0.158153	0.596271	FALSE
transcript=TGGT1_203960-t26_1	0.0153063	0.708735	FALSE	-0.577561	0.622739	FALSE	-0.562761	0.625464	FALSE	-0.578068	0.620916	FALSE
transcript=TGGT1_321410-t26_1	0.0857876	0.688834	FALSE	-0.577498	3.52192e-05	FALSE	-0.0983125	0.650469	FALSE	-0.1841	0.400607	FALSE
transcript=TGGT1_236840-t26_1	0.120126	0.603586	FALSE	-0.577113	0.000399689	FALSE	-0.146993	0.623898	FALSE	-0.267119	0.323521	FALSE
transcript=TGGT1_306060-t26_1	0.599745	8.26999e-05	TRUE	-0.575629	5.87728e-09	FALSE	0.51647	1.71039e-10	FALSE	-0.0832757	0.740509	FALSE
transcript=TGGT1_244440-t26_1	0.749085	0.0165923	TRUE	-0.572175	3.38244e-06	FALSE	0.364289	0.146617	FALSE	-0.384796	0.29334	FALSE
transcript=TGGT1_249850-t26_1	0.89984	0.000510363	TRUE	-0.571383	2.20002e-06	FALSE	0.359139	0.276793	FALSE	-0.544166	0.0348021	FALSE
transcript=TGGT1_230440-t26_1	-0.396658	0.0392133	FALSE	-0.570721	7.13399e-07	FALSE	-0.424777	0.359313	FALSE	-0.0281188	0.762742	FALSE
transcript=TGGT1_284780-t26_1	0.0308736	0.762852	FALSE	-0.570169	1.0846e-15	FALSE	0.0610433	0.706129	FALSE	0.0301696	0.761536	FALSE
transcript=TGGT1_290160-t26_1	0.509442	0.000565743	FALSE	-0.567332	1.22642e-12	FALSE	0.241214	0.143552	FALSE	-0.268228	0.298685	FALSE
transcript=TGGT1_215390-t26_1	-0.350769	0.177875	FALSE	-0.56698	0.00338895	FALSE	-0.393795	0.1002	FALSE	-0.0430262	0.663107	FALSE
transcript=TGGT1_209020-t26_1	0.206596	0.620163	FALSE	-0.565045	0.367007	FALSE	0.118172	0.661727	FALSE	-0.0884238	0.671862	FALSE
transcript=TGGT1_263270-t26_1	0.785993	0.333601	FALSE	-0.564959	0.0404811	FALSE	0.653167	0.197305	FALSE	-0.132826	0.725436	FALSE
transcript=TGGT1_293570-t26_1	0.795891	1.82107e-05	TRUE	-0.564443	1.16592e-09	FALSE	0.473475	0.000103964	FALSE	-0.322415	0.346612	FALSE
transcript=TGGT1_312860-t26_1	0.41578	0.540292	FALSE	-0.564266	0.00126501	FALSE	0.215654	0.571563	FALSE	-0.200126	0.655938	FALSE
transcript=TGGT1_297400-t26_1	0.0909004	0.655006	FALSE	-0.563778	0.174589	FALSE	-0.235068	0.555504	FALSE	-0.325968	0.521526	FALSE
transcript=TGGT1_312820-t26_1	-0.0710696	0.735427	FALSE	-0.562888	4.93321e-08	FALSE	-0.108299	0.719047	FALSE	-0.0372289	0.734944	FALSE
transcript=TGGT1_251630-t26_1	1.232	3.56742e-07	TRUE	-0.562219	1.39024e-06	FALSE	0.742096	0.000687148	TRUE	-0.489907	0.126041	FALSE
transcript=TGGT1_238950-t26_1	1.21038	3.26439e-05	TRUE	-0.560459	9.70008e-07	FALSE	0.770954	0.0157282	TRUE	-0.436779	0.105909	FALSE
transcript=TGGT1_294190-t26_1	0.182171	0.469882	FALSE	-0.559817	0.000209641	FALSE	0.103013	0.646589	FALSE	-0.0791578	0.668876	FALSE
transcript=TGGT1_278740-t26_1	0.601714	0.238508	FALSE	-0.557981	0.020565	FALSE	0.198265	0.64441	FALSE	-0.363459	0.440944	FALSE
transcript=TGGT1_269770-t26_1	0.110374	0.659009	FALSE	-0.557818	0.000119333	FALSE	-0.109396	0.617886	FALSE	-0.21977	0.522414	FALSE
transcript=TGGT1_258110-t26_1	0.751865	0.22543	FALSE	-0.555829	0.266045	FALSE	0.203501	0.651941	FALSE	-0.534355	0.365631	FALSE
transcript=TGGT1_411760-t26_1	-0.316959	0.00984349	FALSE	-0.555483	2.72105e-13	FALSE	-0.360704	2.1112e-08	FALSE	-0.0437451	0.754592	FALSE
transcript=TGGT1_290240-t26_1	0.282048	0.533962	FALSE	-0.552606	0.00422054	FALSE	0.0770981	0.703937	FALSE	-0.20495	0.609551	FALSE
transcript=TGGT1_320100-t26_1	0.0789763	0.673615	FALSE	-0.551826	5.33524e-16	FALSE	0.0172374	0.763844	FALSE	-0.0617389	0.709427	FALSE
transcript=TGGT1_264870-t26_1	0.885276	0.0999013	FALSE	-0.551048	0.0385414	FALSE	0.256859	0.61563	FALSE	-0.572145	0.287937	FALSE
transcript=TGGT1_228150-t26_1	-0.167102	0.265102	FALSE	-0.5509	2.2759e-09	FALSE	-0.249436	0.034458	FALSE	-0.082334	0.695863	FALSE
transcript=TGGT1_263200-t26_1	0.188476	0.654382	FALSE	-0.550864	0.347139	FALSE	0.226422	0.631199	FALSE	0.0379459	0.68154	FALSE
transcript=TGGT1_324600-t26_1	0.146542	0.559833	FALSE	-0.550407	8.92165e-13	FALSE	-0.123894	0.411646	FALSE	-0.270437	0.215029	FALSE
transcript=TGGT1_310870-t26_1	1.31332	0.0624081	FALSE	-0.550334	0.0828022	FALSE	0.909399	0.0659798	FALSE	-0.403919	0.524987	FALSE
transcript=TGGT1_222210-t26_1	0.483464	0.158398	FALSE	-0.54848	0.314064	FALSE	0.100946	0.720895	FALSE	-0.420766	0.376984	FALSE
transcript=TGGT1_241000-t26_1	0.842968	0.0382559	TRUE	-0.548072	0.0170641	FALSE	0.424142	0.00206208	FALSE	-0.337629	0.545317	FALSE
transcript=TGGT1_249702-t26_1	0.546139	0.248322	FALSE	-0.547991	0.465425	FALSE	0.255005	0.62688	FALSE	-0.472031	0.533044	FALSE
transcript=TGGT1_224960-t26_1	0.432438	0.272922	FALSE	-0.546919	0.000698886	FALSE	0.106387	0.692775	FALSE	-0.24686	0.580869	FALSE
transcript=TGGT1_320588-t26_1	0.664502	0.492232	FALSE	-0.546637	0.154111	FALSE	0.44489	0.418911	FALSE	-0.219612	0.652337	FALSE
transcript=TGGT1_215400-t26_1	0.0206132	0.723598	FALSE	-0.545464	0.0391165	FALSE	-0.26644	0.459964	FALSE	-0.287053	0.488294	FALSE
transcript=TGGT1_309560-t26_1	0.904085	0.098862	FALSE	-0.545386	0.00243033	FALSE	0.594213	0.201577	FALSE	-0.309872	0.518241	FALSE
transcript=TGGT1_248870-t26_1	0.513615	0.355985	FALSE	-0.545247	0.0422461	FALSE	0.232569	0.569581	FALSE	-0.281046	0.511694	FALSE
transcript=TGGT1_255420-t26_1	0.260608	0.0472358	FALSE	-0.545147	9.07548e-15	FALSE	0.0864825	0.477888	FALSE	-0.174125	0.340095	FALSE
transcript=TGGT1_306890-t26_1	-0.185465	0.486346	FALSE	-0.5449	0.121948	FALSE	-0.27037	0.48215	FALSE	-0.0849056	0.654186	FALSE
transcript=TGGT1_295680-t26_1	0.0764353	0.695529	FALSE	-0.544531	0.000970591	FALSE	0.0297615	0.706073	FALSE	-0.0466738	0.702437	FALSE
transcript=TGGT1_201880-t26_1	0.613674	0.10788	FALSE	-0.543098	0.11016	FALSE	0.39104	0.459121	FALSE	-0.222634	0.57222	FALSE
transcript=TGGT1_224205-t26_1	0.912946	0.0902388	FALSE	-0.541754	0.149337	FALSE	0.476104	0.393841	FALSE	-0.436842	0.423595	FALSE
transcript=TGGT1_266810-t26_1	0.270811	0.52528	FALSE	-0.541512	0.00127182	FALSE	0.0210071	0.735701	FALSE	-0.249804	0.515674	FALSE
transcript=TGGT1_310750-t26_1	0.675794	5.62364e-06	TRUE	-0.541219	2.13319e-11	FALSE	0.327019	0.00662998	FALSE	-0.348776	0.119855	FALSE
transcript=TGGT1_247000-t26_1	0.251788	0.0994546	FALSE	-0.540196	3.92556e-09	FALSE	0.00570945	0.764373	FALSE	-0.246078	0.222759	FALSE
transcript=TGGT1_261740-t26_1	-0.354676	0.629771	FALSE	-0.54	0.530983	FALSE	-0.403062	0.633586	FALSE	-0.0483865	0.70879	FALSE
transcript=TGGT1_229480-t26_1	-0.450386	2.1013e-15	FALSE	-0.539678	6.66134e-17	FALSE	-0.499668	1.80651e-15	FALSE	-0.0492824	0.686118	FALSE
transcript=TGGT1_208990-t26_1	-0.139619	0.617169	FALSE	-0.538547	0.0255897	FALSE	-0.167625	0.527823	FALSE	-0.0280056	0.706553	FALSE
transcript=TGGT1_267590-t26_1	0.630617	0.0808408	FALSE	-0.537642	0.00369123	FALSE	0.288167	0.374667	FALSE	-0.292865	0.531553	FALSE
transcript=TGGT1_235340-t26_1	0.572604	7.01662e-09	FALSE	-0.537453	2.8295e-07	FALSE	0.238138	0.157884	FALSE	-0.334466	0.0551643	FALSE
transcript=TGGT1_318730-t26_1	0.707958	0.00357725	TRUE	-0.537434	0.000156303	FALSE	0.290841	0.391633	FALSE	-0.383972	0.315771	FALSE
transcript=TGGT1_300180-t26_1	-0.174951	0.55621	FALSE	-0.53693	1.70983e-07	FALSE	-0.331289	0.000438552	FALSE	-0.0726414	0.680006	FALSE
transcript=TGGT1_283580-t26_1	-0.401554	0.350936	FALSE	-0.53553	0.239166	FALSE	-0.445764	0.310772	FALSE	-0.0442104	0.67344	FALSE
transcript=TGGT1_243310-t26_1	0.00482611	0.737677	FALSE	-0.535505	0.00100269	FALSE	-0.152943	0.590389	FALSE	-0.157769	0.548785	FALSE
transcript=TGGT1_309250-t26_1	0.143634	0.51974	FALSE	-0.535388	3.00229e-12	FALSE	-0.0777226	0.660676	FALSE	-0.221356	0.0937226	FALSE
transcript=TGGT1_232120-t26_1	0.690685	0.0905291	FALSE	-0.535376	0.00385782	FALSE	0.436586	0.106362	FALSE	-0.254099	0.585963	FALSE
transcript=TGGT1_304500-t26_1	1.08672	0.318038	FALSE	-0.534565	0.26163	FALSE	1.14319	0.0255219	TRUE	0.0564653	0.680974	FALSE
transcript=TGGT1_242380-t26_1	0.639071	0.00240696	TRUE	-0.533516	0.0115491	FALSE	0.310222	0.393957	FALSE	-0.328849	0.412413	FALSE
transcript=TGGT1_249030-t26_1	0.253125	0.5041	FALSE	-0.533446	0.000145615	FALSE	-0.0570142	0.752663	FALSE	-0.310139	0.421688	FALSE
transcript=TGGT1_271360-t26_1	-0.037269	0.736704	FALSE	-0.532482	0.000909198	FALSE	-0.181217	0.551483	FALSE	-0.143948	0.607851	FALSE
transcript=TGGT1_275310-t26_1	-0.10465	0.437532	FALSE	-0.531557	3.38331e-12	FALSE	-0.175287	0.131704	FALSE	-0.070637	0.637624	FALSE
transcript=TGGT1_221700-t26_1	0.377299	0.443427	FALSE	-0.530976	0.0635021	FALSE	0.241508	0.532122	FALSE	-0.192048	0.615002	FALSE
transcript=TGGT1_259940-t26_1	0.919198	0.000856592	TRUE	-0.530505	0.112451	FALSE	0.467115	0.0159779	FALSE	-0.452084	0.248647	FALSE
transcript=TGGT1_205740-t26_1	0.617165	3.15282e-06	TRUE	-0.528076	6.5089e-09	FALSE	0.340228	0.0169059	FALSE	-0.276937	0.252686	FALSE
transcript=TGGT1_274060-t26_1	0.863413	3.18982e-06	TRUE	-0.527309	4.34647e-06	FALSE	0.563407	5.05129e-05	FALSE	-0.300005	0.49455	FALSE
transcript=TGGT1_223910-t26_1	0.56994	0.0108883	FALSE	-0.526673	0.00189866	FALSE	0.217812	0.580984	FALSE	-0.309012	0.432547	FALSE
transcript=TGGT1_249240-t26_1	-0.267586	0.0025628	FALSE	-0.526034	8.32255e-12	FALSE	-0.288777	0.000819832	FALSE	-0.021191	0.761908	FALSE
transcript=TGGT1_297160-t26_1	0.0888375	0.738643	FALSE	-0.525349	6.74835e-08	FALSE	0.0640858	0.736545	FALSE	0.0115249	0.745676	FALSE
transcript=TGGT1_216580-t26_1	0.607172	0.000357112	TRUE	-0.524022	0.000626807	FALSE	0.298088	0.30426	FALSE	-0.309085	0.227263	FALSE
transcript=TGGT1_220500-t26_1	-0.230568	0.000166793	FALSE	-0.521717	2.73623e-11	FALSE	-0.323191	1.37148e-06	FALSE	-0.0926233	0.551221	FALSE
transcript=TGGT1_244470-t26_1	0.606487	0.19799	FALSE	-0.519905	0.406007	FALSE	1.06922	0.00657857	TRUE	0.462734	0.396495	FALSE
transcript=TGGT1_319550-t26_1	0.700271	0.0686555	FALSE	-0.518796	0.190279	FALSE	0.199048	0.575064	FALSE	-0.621958	0.230588	FALSE
transcript=TGGT1_321660-t26_1	1.07528	0.173898	FALSE	-0.518527	0.257655	FALSE	0.819092	0.175626	FALSE	-0.256191	0.623436	FALSE
transcript=TGGT1_259200B-t26_1	0.0551834	0.747422	FALSE	-0.518449	1.61969e-08	FALSE	-0.124357	0.506079	FALSE	-0.174113	0.434999	FALSE
transcript=TGGT1_239410-t26_1	-0.183233	0.377956	FALSE	-0.518195	1.93478e-08	FALSE	-0.253074	0.0018596	FALSE	-0.0698402	0.699067	FALSE
transcript=TGGT1_238150-t26_1	0.329666	0.401061	FALSE	-0.518141	0.000170359	FALSE	0.138945	0.483441	FALSE	-0.190722	0.582183	FALSE
transcript=TGGT1_289350-t26_1	0.386287	0.367879	FALSE	-0.517285	0.0141201	FALSE	0.20309	0.466797	FALSE	-0.183188	0.557933	FALSE
transcript=TGGT1_242680-t26_1	-0.386919	0.59017	FALSE	-0.517275	0.521822	FALSE	-0.247155	0.61936	FALSE	0.139764	0.669842	FALSE
transcript=TGGT1_202690-t26_1	-0.451982	7.16229e-08	FALSE	-0.516889	4.97579e-07	FALSE	-0.383018	1.72533e-05	FALSE	0.0689639	0.697369	FALSE
transcript=TGGT1_243290-t26_1	0.495717	0.478239	FALSE	-0.516679	0.206363	FALSE	0.287126	0.598125	FALSE	-0.208592	0.602454	FALSE
transcript=TGGT1_266310-t26_1	0.456766	0.260202	FALSE	-0.514549	0.00821788	FALSE	0.353586	0.268242	FALSE	-0.206237	0.56946	FALSE
transcript=TGGT1_206590-t26_1	0.537272	3.11592e-06	FALSE	-0.512877	7.45683e-14	FALSE	0.229506	0.0259984	FALSE	-0.307766	0.0638687	FALSE
transcript=TGGT1_214190-t26_1	0.489996	0.22693	FALSE	-0.511076	0.00462306	FALSE	0.444549	0.252042	FALSE	-0.0454469	0.71767	FALSE
transcript=TGGT1_225540-t26_1	-0.455357	3.99388e-06	FALSE	-0.509676	1.21561e-06	FALSE	-0.439897	2.60996e-07	FALSE	0.0154599	0.76105	FALSE
transcript=TGGT1_306895-t26_1	0.477093	0.428104	FALSE	-0.509525	0.00602374	FALSE	0.180834	0.543564	FALSE	-0.35202	0.492398	FALSE
transcript=TGGT1_316230-t26_1	0.347877	0.524548	FALSE	-0.509059	0.107121	FALSE	0.171592	0.721962	FALSE	-0.176286	0.691939	FALSE
transcript=TGGT1_228360-t26_1	0.438633	0.102443	FALSE	-0.508072	1.93812e-05	FALSE	0.174691	0.617552	FALSE	-0.244918	0.451716	FALSE
transcript=TGGT1_251550-t26_1	-0.256632	0.383731	FALSE	-0.507474	0.0153341	FALSE	-0.246777	0.343833	FALSE	0.00985558	0.682466	FALSE
transcript=TGGT1_257580-t26_1	0.100459	0.514227	FALSE	-0.507291	6.20202e-06	FALSE	-0.0914957	0.688135	FALSE	-0.215915	0.269025	FALSE
transcript=TGGT1_304470-t26_1	0.345381	0.444809	FALSE	-0.506913	0.0585703	FALSE	0.18529	0.579202	FALSE	-0.160092	0.609501	FALSE
transcript=TGGT1_236930-t26_1	0.205992	0.470062	FALSE	-0.506474	0.00168639	FALSE	-0.0670617	0.721175	FALSE	-0.293801	0.410218	FALSE
transcript=TGGT1_206480-t26_1	0.616808	0.163543	FALSE	-0.505408	0.106969	FALSE	0.387671	0.519366	FALSE	-0.229137	0.612025	FALSE
transcript=TGGT1_311410-t26_1	-0.137123	0.348321	FALSE	-0.504897	1.32576e-05	FALSE	-0.197901	0.383014	FALSE	-0.0533973	0.719098	FALSE
transcript=TGGT1_312160-t26_1	-0.336039	0.284149	FALSE	-0.503984	0.00955783	FALSE	-0.472926	0.0214032	FALSE	-0.136887	0.57612	FALSE
transcript=TGGT1_245710-t26_1	0.244524	0.539467	FALSE	-0.503205	0.201748	FALSE	0.199341	0.528401	FALSE	-0.045183	0.676585	FALSE
transcript=TGGT1_214080-t26_1	0.0624909	0.674345	FALSE	-0.502011	1.04735e-14	FALSE	0.0810159	0.463862	FALSE	0.0459458	0.733998	FALSE
transcript=TGGT1_304990-t26_1	0.77268	4.82603e-08	TRUE	-0.501834	2.25689e-06	FALSE	0.531447	3.39285e-05	FALSE	-0.241233	0.495619	FALSE
transcript=TGGT1_311750-t26_1	0.0785455	0.671686	FALSE	-0.500865	0.0120265	FALSE	-0.16466	0.591916	FALSE	-0.243205	0.327277	FALSE
transcript=TGGT1_304760-t26_1	-0.24314	0.000336711	FALSE	-0.500797	3.85398e-13	FALSE	-0.353947	1.5656e-07	FALSE	-0.110808	0.388353	FALSE
transcript=TGGT1_258130-t26_1	0.185328	0.657365	FALSE	-0.49835	0.0189121	FALSE	0.103977	0.688294	FALSE	-0.0813516	0.715726	FALSE
transcript=TGGT1_310470-t26_1	-0.205246	0.540017	FALSE	-0.498107	0.0210996	FALSE	-0.526251	0.000229026	FALSE	-0.321005	0.340363	FALSE
transcript=TGGT1_215300-t26_1	-0.480016	0.0226548	FALSE	-0.497472	0.0135833	FALSE	-0.467159	0.0461952	FALSE	0.0128566	0.726003	FALSE
transcript=TGGT1_257430-t26_1	0.828874	0.235381	FALSE	-0.496524	0.00948733	FALSE	0.494882	0.334827	FALSE	-0.333992	0.554667	FALSE
transcript=TGGT1_315610-t26_1	-0.119805	0.43854	FALSE	-0.495976	5.79028e-06	FALSE	-0.268607	0.047658	FALSE	-0.148802	0.439844	FALSE
transcript=TGGT1_288400-t26_1	0.226135	0.250913	FALSE	-0.495516	1.22242e-08	FALSE	0.0354868	0.749845	FALSE	-0.163312	0.468978	FALSE
transcript=TGGT1_238380-t26_1	0.76173	0.156168	FALSE	-0.494691	0.222592	FALSE	0.437663	0.489305	FALSE	-0.314708	0.611335	FALSE
transcript=TGGT1_223668-t26_1	-0.219686	0.354439	FALSE	-0.493832	0.00390844	FALSE	-0.353811	0.0297113	FALSE	-0.134125	0.562902	FALSE
transcript=TGGT1_226980-t26_1	-0.270512	9.88528e-05	FALSE	-0.493765	8.30659e-13	FALSE	-0.329858	5.41083e-06	FALSE	-0.0593463	0.688485	FALSE
transcript=TGGT1_248390-t26_1	0.188899	0.28293	FALSE	-0.493601	9.15708e-07	FALSE	-0.103192	0.66407	FALSE	-0.292091	0.0807016	FALSE
transcript=TGGT1_212220-t26_1	-0.108074	0.552853	FALSE	-0.493394	1.24898e-05	FALSE	-0.291223	0.0126008	FALSE	-0.158771	0.518692	FALSE
transcript=TGGT1_293350-t26_1	0.49837	0.090384	FALSE	-0.49248	0.102893	FALSE	0.266367	0.476305	FALSE	-0.232003	0.556658	FALSE
transcript=TGGT1_225690-t26_1	1.1081	0	TRUE	-0.49112	9.83908e-07	FALSE	0.745346	6.52249e-11	TRUE	-0.362757	0.0330135	FALSE
transcript=TGGT1_227900-t26_1	0.384277	0.13053	FALSE	-0.49105	3.14495e-07	FALSE	0.0944371	0.723372	FALSE	-0.190489	0.423384	FALSE
transcript=TGGT1_268980-t26_1	0.563954	0.304406	FALSE	-0.490694	0.0704701	FALSE	0.129069	0.629636	FALSE	-0.434885	0.448331	FALSE
transcript=TGGT1_232390-t26_1	0.174416	0.625831	FALSE	-0.488878	0.00507873	FALSE	0.0927794	0.649868	FALSE	-0.0816365	0.689655	FALSE
transcript=TGGT1_260260-t26_1	-0.259635	0.0244537	FALSE	-0.487949	2.19738e-09	FALSE	-0.471543	3.09826e-07	FALSE	-0.211908	0.0312918	FALSE
transcript=TGGT1_260600-t26_1	-0.204726	0.0185254	FALSE	-0.487022	1.94955e-14	FALSE	-0.209049	0.000815277	FALSE	-0.00432312	0.769848	FALSE
transcript=TGGT1_253700-t26_1	0.361498	0.00141451	FALSE	-0.486776	2.44191e-13	FALSE	0.178397	0.059046	FALSE	-0.1831	0.352237	FALSE
transcript=TGGT1_258170-t26_1	-0.466431	0.00085196	FALSE	-0.48672	1.0759e-08	FALSE	-0.228188	0.0152858	FALSE	0.238243	0.377349	FALSE
transcript=TGGT1_250820-t26_1	0.608856	1.85097e-09	TRUE	-0.48493	4.9187e-11	FALSE	0.32918	0.000230458	FALSE	-0.279676	0.0553963	FALSE
transcript=TGGT1_312560-t26_1	-0.457821	0.216378	FALSE	-0.484034	0.46515	FALSE	-0.460655	0.469069	FALSE	-0.002834	0.685278	FALSE
transcript=TGGT1_359770-t26_1	-0.230527	0.394535	FALSE	-0.483621	0.0738876	FALSE	-0.163555	0.509681	FALSE	0.0669729	0.669449	FALSE
transcript=TGGT1_257060-t26_1	0.161167	0.73344	FALSE	-0.48328	6.48468e-07	FALSE	-0.152911	0.342102	FALSE	-0.0708153	0.638352	FALSE
transcript=TGGT1_233720-t26_1	-0.352086	0.250589	FALSE	-0.482523	0.15394	FALSE	-0.641458	0.0124347	TRUE	-0.289372	0.433366	FALSE
transcript=TGGT1_315980-t26_1	0.325381	0.381576	FALSE	-0.480854	0.000108617	FALSE	0.252718	0.453823	FALSE	-0.0726629	0.696406	FALSE
transcript=TGGT1_307810-t26_1	-0.156236	0.495948	FALSE	-0.479855	7.12466e-05	FALSE	-0.530697	0.00770734	FALSE	-0.176967	0.396724	FALSE
transcript=TGGT1_248520-t26_1	0.0518567	0.666235	FALSE	-0.478698	0.287484	FALSE	-0.128112	0.634811	FALSE	-0.179969	0.601627	FALSE
transcript=TGGT1_290030-t26_1	0.993715	4.79832e-05	TRUE	-0.478132	0.219574	FALSE	0.665616	0.0302571	TRUE	-0.328099	0.49389	FALSE
transcript=TGGT1_319620-t26_1	-0.140856	0.580525	FALSE	-0.478089	0.0990101	FALSE	0.0493823	0.697399	FALSE	0.190239	0.512541	FALSE
transcript=TGGT1_242070-t26_1	0.684819	3.58684e-05	TRUE	-0.477246	3.60078e-09	FALSE	0.385096	0.012809	FALSE	-0.299723	0.22142	FALSE
transcript=TGGT1_240810-t26_1	0.457812	0.000154063	FALSE	-0.476272	2.02463e-12	FALSE	0.231105	0.0198704	FALSE	-0.226706	0.188733	FALSE
transcript=TGGT1_278630-t26_1	0.176079	0.662735	FALSE	-0.47627	0.0303359	FALSE	0.0689245	0.726273	FALSE	-0.107155	0.714424	FALSE
transcript=TGGT1_214340-t26_1	-0.133153	0.358931	FALSE	-0.476096	3.05166e-10	FALSE	-0.211542	0.0133224	FALSE	-0.0783896	0.597703	FALSE
transcript=TGGT1_320180-t26_1	0.453069	3.86693e-06	FALSE	-0.475184	1.16528e-10	FALSE	0.383042	9.56341e-07	FALSE	-0.070027	0.695893	FALSE
transcript=TGGT1_211020-t26_1	-0.0623906	0.720102	FALSE	-0.474775	6.02366e-06	FALSE	-0.0245587	0.749228	FALSE	0.0378319	0.739779	FALSE
transcript=TGGT1_305800-t26_1	-0.383062	0.000734551	FALSE	-0.4747	9.02528e-07	FALSE	-0.294167	0.0506665	FALSE	0.0888949	0.704994	FALSE
transcript=TGGT1_292020-t26_1	0.449815	9.11035e-05	FALSE	-0.474647	1.81242e-08	FALSE	0.212977	0.266202	FALSE	-0.236838	0.23241	FALSE
transcript=TGGT1_294630-t26_1	-0.0361572	0.733067	FALSE	-0.474616	3.07242e-11	FALSE	-0.0620101	0.639971	FALSE	-0.0396405	0.734345	FALSE
transcript=TGGT1_264970-t26_1	-0.193211	0.534525	FALSE	-0.473733	0.255096	FALSE	-0.103141	0.636071	FALSE	0.0900705	0.630486	FALSE
transcript=TGGT1_234390-t26_1	-0.00649639	0.737564	FALSE	-0.473642	0.0260671	FALSE	-0.273297	0.308611	FALSE	-0.266801	0.394882	FALSE
transcript=TGGT1_282055-t26_1	-0.357193	0.00187901	FALSE	-0.473541	0.000188756	FALSE	-0.635956	1.12413e-08	TRUE	-0.278763	0.255897	FALSE
transcript=TGGT1_212130-t26_1	0.07191	0.728028	FALSE	-0.473454	0.0286455	FALSE	-0.109829	0.711485	FALSE	-0.181739	0.613299	FALSE
transcript=TGGT1_241880-t26_1	0.373023	0.233401	FALSE	-0.471823	4.09622e-05	FALSE	0.310157	0.120174	FALSE	-0.0628659	0.730761	FALSE
transcript=TGGT1_268640-t26_1	-0.228575	0.504973	FALSE	-0.471733	0.0776744	FALSE	-0.255183	0.342502	FALSE	-0.0266075	0.679099	FALSE
transcript=TGGT1_246940-t26_1	0.267872	0.659314	FALSE	-0.47147	0.00505764	FALSE	0.157743	0.649265	FALSE	-0.110128	0.755947	FALSE
transcript=TGGT1_313480-t26_1	0.0630195	0.663219	FALSE	-0.470209	2.33092e-07	FALSE	-0.0763231	0.646057	FALSE	-0.139343	0.290646	FALSE
transcript=TGGT1_291800-t26_1	0.26233	0.508278	FALSE	-0.469625	0.280789	FALSE	-0.161255	0.637881	FALSE	-0.423586	0.378804	FALSE
transcript=TGGT1_250800-t26_1	-0.127007	0.149507	FALSE	-0.469538	5.97043e-12	FALSE	-0.129394	0.213168	FALSE	-0.00238748	0.770385	FALSE
transcript=TGGT1_205600-t26_1	0.124255	0.648256	FALSE	-0.469387	0.000583353	FALSE	0.078258	0.679737	FALSE	-0.0459972	0.717252	FALSE
transcript=TGGT1_310320-t26_1	0.578878	0.00917322	FALSE	-0.466707	1.50373e-05	FALSE	0.332573	0.204141	FALSE	-0.246305	0.493062	FALSE
transcript=TGGT1_258030-t26_1	-0.343986	2.73919e-06	FALSE	-0.466668	5.56695e-09	FALSE	-0.340517	2.74142e-07	FALSE	0.00346841	0.770264	FALSE
transcript=TGGT1_275568-t26_1	0.596843	0.00035295	TRUE	-0.46644	5.4568e-05	FALSE	0.360164	0.0415585	FALSE	-0.236678	0.397298	FALSE
transcript=TGGT1_270360-t26_1	-0.122388	0.674865	FALSE	-0.466103	0.000934496	FALSE	-0.151547	0.652219	FALSE	-0.0291583	0.733277	FALSE
transcript=TGGT1_249325-t26_1	-0.209193	0.161995	FALSE	-0.465985	3.00792e-06	FALSE	-0.23984	0.0319388	FALSE	-0.0306467	0.708873	FALSE
transcript=TGGT1_280400-t26_1	0.443427	0.37098	FALSE	-0.46571	0.0569157	FALSE	0.206545	0.634549	FALSE	-0.233966	0.598441	FALSE
transcript=TGGT1_297730-t26_1	-0.21986	0.521006	FALSE	-0.464941	0.131201	FALSE	-0.243967	0.546523	FALSE	-0.00964869	0.752783	FALSE
transcript=TGGT1_203400-t26_1	0.736484	0.421368	FALSE	-0.464737	0.363243	FALSE	0.495568	0.506552	FALSE	-0.240916	0.630576	FALSE
transcript=TGGT1_318570-t26_1	#N/A	#N/A	FALSE	-0.464686	0.573054	FALSE	#N/A	#N/A	FALSE	-0.272557	0.651465	FALSE
transcript=TGGT1_249300-t26_1	1.62744	0.0310507	TRUE	-0.464667	0.101992	FALSE	0.946545	0.277564	FALSE	-0.648349	0.164747	FALSE
transcript=TGGT1_263660-t26_1	1.02623	0.010026	TRUE	-0.464009	0.161481	FALSE	0.707139	0.045782	TRUE	-0.319089	0.583601	FALSE
transcript=TGGT1_298030-t26_1	0.203834	0.600692	FALSE	-0.463941	0.206876	FALSE	-0.0716344	0.697458	FALSE	-0.275469	0.385279	FALSE
transcript=TGGT1_261080-t26_1	0.385017	0.00183096	FALSE	-0.463797	3.01849e-08	FALSE	0.150701	0.501866	FALSE	-0.234316	0.292593	FALSE
transcript=TGGT1_237260-t26_1	0.513434	0.0379706	FALSE	-0.461548	0.00154898	FALSE	0.210677	0.554989	FALSE	-0.302757	0.159254	FALSE
transcript=TGGT1_231130-t26_1	0.762546	1.81854e-06	TRUE	-0.460718	1.37916e-05	FALSE	0.475669	0.00568428	FALSE	-0.271446	0.351717	FALSE
transcript=TGGT1_219320-t26_1	0.737956	2.20919e-08	TRUE	-0.460244	2.96353e-07	FALSE	0.473427	2.95616e-08	FALSE	-0.264529	0.36875	FALSE
transcript=TGGT1_251840-t26_1	-0.359776	6.22226e-08	FALSE	-0.460117	2.65185e-12	FALSE	-0.431816	1.98715e-10	FALSE	-0.0720394	0.597279	FALSE
transcript=TGGT1_273110-t26_1	0.414148	0.207729	FALSE	-0.460114	2.03832e-07	FALSE	0.441886	0.000204333	FALSE	-0.11541	0.725486	FALSE
transcript=TGGT1_275860-t26_1	0.144439	0.638737	FALSE	-0.459737	1.62202e-07	FALSE	-0.087387	0.638566	FALSE	-0.231826	0.471232	FALSE
transcript=TGGT1_272520-t26_1	-0.0321518	0.743969	FALSE	-0.459098	0.0059019	FALSE	-0.0528054	0.739268	FALSE	-0.0206536	0.744975	FALSE
transcript=TGGT1_253090-t26_1	0.108153	0.685989	FALSE	-0.45895	0.362359	FALSE	-0.0757172	0.717069	FALSE	-0.18387	0.672706	FALSE
transcript=TGGT1_320220-t26_1	0.220487	0.0654759	FALSE	-0.458808	1.41074e-12	FALSE	0.128309	0.40072	FALSE	-0.0921784	0.635724	FALSE
transcript=TGGT1_298610-t26_1	-0.0179829	0.75996	FALSE	-0.458537	0	FALSE	-0.163723	5.82785e-05	FALSE	-0.14574	0.0429409	FALSE
transcript=TGGT1_285268-t26_1	-0.199179	0.0371282	FALSE	-0.45756	9.24135e-12	FALSE	-0.245109	0.0150944	FALSE	-0.0459295	0.721556	FALSE
transcript=TGGT1_315930-t26_1	0.740037	0.0304148	TRUE	-0.455903	0.118899	FALSE	0.403973	0.261313	FALSE	-0.290257	0.531696	FALSE
transcript=TGGT1_213280-t26_1	0.0126316	0.757826	FALSE	-0.455532	3.07481e-05	FALSE	-0.248512	0.0526633	FALSE	-0.261144	0.355084	FALSE
transcript=TGGT1_293190-t26_1	0.122492	0.710034	FALSE	-0.455474	0.0872123	FALSE	0.00691656	0.727348	FALSE	-0.252996	0.586354	FALSE
transcript=TGGT1_222050-t26_1	-0.582552	2.41126e-08	TRUE	-0.454381	2.51489e-05	FALSE	-0.565423	1.15531e-07	FALSE	0.0171293	0.767107	FALSE
transcript=TGGT1_211040-t26_1	0.513366	0.0715149	FALSE	-0.453962	0.336049	FALSE	0.129725	0.698889	FALSE	-0.372784	0.491315	FALSE
transcript=TGGT1_214600-t26_1	0.394235	9.38781e-05	FALSE	-0.453671	0.523814	FALSE	0.0402	0.763092	FALSE	-0.316769	0.655162	FALSE
transcript=TGGT1_246540-t26_1	0.626531	0.00139987	TRUE	-0.453197	0.00809373	FALSE	0.395486	0.261471	FALSE	-0.231045	0.524475	FALSE
transcript=TGGT1_276210-t26_1	0.156268	0.524255	FALSE	-0.453021	0.000746601	FALSE	-0.0337001	0.728825	FALSE	-0.189968	0.498315	FALSE
transcript=TGGT1_221980-t26_1	0.12559	0.674311	FALSE	-0.452449	0.0110032	FALSE	0.00962593	0.737406	FALSE	-0.115964	0.655123	FALSE
transcript=TGGT1_269430-t26_1	-0.00489806	0.6844	FALSE	-0.450981	0.556274	FALSE	-0.346323	0.604814	FALSE	-0.341425	0.603072	FALSE
transcript=TGGT1_289570-t26_1	0.317641	0.0343725	FALSE	-0.450018	0.00121798	FALSE	0.0729548	0.706214	FALSE	-0.22909	0.415894	FALSE
transcript=TGGT1_239890-t26_1	0.140005	0.636244	FALSE	-0.449861	7.90457e-05	FALSE	-0.0559807	0.740531	FALSE	-0.225449	0.3989	FALSE
transcript=TGGT1_207170-t26_1	0.0100516	0.736909	FALSE	-0.449518	0.000124827	FALSE	-0.0579185	0.705563	FALSE	-0.06797	0.705676	FALSE
transcript=TGGT1_251480-t26_1	-0.392627	0.492979	FALSE	-0.449286	0.360839	FALSE	-0.249775	0.614856	FALSE	-0.0804321	0.716043	FALSE
transcript=TGGT1_319920-t26_1	-0.244678	0.0220879	FALSE	-0.449143	8.65274e-07	FALSE	-0.261608	0.000344804	FALSE	-0.0272404	0.762464	FALSE
transcript=TGGT1_318140-t26_1	-0.277886	0.0037077	FALSE	-0.44792	7.35886e-09	FALSE	-0.264533	0.0115886	FALSE	0.0133524	0.767249	FALSE
transcript=TGGT1_229620-t26_1	-0.119691	0.596855	FALSE	-0.447666	0.219909	FALSE	-0.135211	0.620822	FALSE	-0.0155195	0.682334	FALSE
transcript=TGGT1_237250-t26_1	0.567871	0.0175976	FALSE	-0.44697	0.0700789	FALSE	0.256708	0.302067	FALSE	-0.335509	0.464783	FALSE
transcript=TGGT1_235380-t26_1	0.493558	0.000129603	FALSE	-0.446764	2.72436e-08	FALSE	0.277879	0.00196891	FALSE	-0.215679	0.4219	FALSE
transcript=TGGT1_281610-t26_1	0.187541	0.652653	FALSE	-0.444781	0.174416	FALSE	0.196952	0.648054	FALSE	0.00941083	0.683091	FALSE
transcript=TGGT1_231410-t26_1	0.401959	0.00123117	FALSE	-0.443241	1.44735e-06	FALSE	0.195612	0.349892	FALSE	-0.206346	0.457145	FALSE
transcript=TGGT1_224820-t26_1	0.364931	0.257176	FALSE	-0.443159	0.0535631	FALSE	0.256754	0.296169	FALSE	-0.108177	0.625556	FALSE
transcript=TGGT1_240860-t26_1	1.09848	0.000172765	TRUE	-0.443032	0.130196	FALSE	0.711768	0.0495812	TRUE	-0.376489	0.439142	FALSE
transcript=TGGT1_267810-t26_1	0.19709	0.256377	FALSE	-0.442528	1.435e-11	FALSE	0.00220533	0.770523	FALSE	-0.194884	0.215873	FALSE
transcript=TGGT1_225940-t26_1	0.406156	0.165435	FALSE	-0.442165	2.07778e-05	FALSE	0.308216	0.172515	FALSE	-0.135514	0.65992	FALSE
transcript=TGGT1_313290-t26_1	0.0427481	0.739178	FALSE	-0.441971	0.000246552	FALSE	-0.0800254	0.707508	FALSE	-0.122773	0.616642	FALSE
transcript=TGGT1_221230-t26_1	0.401915	0.00382411	FALSE	-0.441908	3.49621e-09	FALSE	0.159766	0.361727	FALSE	-0.242149	0.326168	FALSE
transcript=TGGT1_233190-t26_1	0.0405579	0.741476	FALSE	-0.440481	1.97606e-08	FALSE	-0.0805176	0.665175	FALSE	-0.121076	0.523226	FALSE
transcript=TGGT1_248790-t26_1	-0.172596	0.584785	FALSE	-0.439232	0.115262	FALSE	-0.0968069	0.644988	FALSE	0.0757888	0.642956	FALSE
transcript=TGGT1_319300-t26_1	0.469017	0.000133451	FALSE	-0.438755	5.48666e-08	FALSE	0.278581	0.0315338	FALSE	-0.190436	0.386109	FALSE
transcript=TGGT1_295410-t26_1	-0.114047	0.734113	FALSE	-0.43732	0.702524	FALSE	-0.035393	0.737451	FALSE	0.0786544	0.736158	FALSE
transcript=TGGT1_215380-t26_1	-0.306714	8.23971e-08	FALSE	-0.436873	1.11209e-11	FALSE	-0.315355	4.43787e-06	FALSE	-0.00864157	0.767798	FALSE
transcript=TGGT1_271930-t26_1	0.49595	0.000245076	FALSE	-0.436387	0.000157459	FALSE	0.278455	0.0592845	FALSE	-0.217495	0.47338	FALSE
transcript=TGGT1_270880-t26_1	0.057981	0.669055	FALSE	-0.436185	8.77809e-12	FALSE	-0.0560728	0.667325	FALSE	-0.114054	0.357653	FALSE
transcript=TGGT1_267300-t26_1	0.924244	0.0819583	FALSE	-0.435293	0.128197	FALSE	0.637989	0.0513269	FALSE	-0.286255	0.629816	FALSE
transcript=TGGT1_213800-t26_1	0.0294737	0.755614	FALSE	-0.435081	3.50991e-07	FALSE	-0.127591	0.550566	FALSE	-0.157065	0.379046	FALSE
transcript=TGGT1_260500-t26_1	1.0947	1.77087e-07	TRUE	-0.434678	0.0563282	FALSE	0.660959	3.61962e-05	TRUE	-0.433745	0.207217	FALSE
transcript=TGGT1_215350-t26_1	-0.260976	0.00785263	FALSE	-0.433827	4.30607e-07	FALSE	-0.340057	0.000597648	FALSE	-0.079081	0.624222	FALSE
transcript=TGGT1_271050-t26_1	0.0732083	0.762187	FALSE	-0.433489	1.0411e-06	FALSE	0.2157	0.725214	FALSE	-0.00708137	0.771109	FALSE
transcript=TGGT1_312580-t26_1	0.672169	0.407565	FALSE	-0.43337	0.392797	FALSE	0.543549	0.315061	FALSE	-0.128621	0.666162	FALSE
transcript=TGGT1_223800-t26_1	#N/A	#N/A	FALSE	-0.432685	0.22926	FALSE	#N/A	#N/A	FALSE	-0.33681	0.488041	FALSE
transcript=TGGT1_275650-t26_1	-0.141466	0.00889953	FALSE	-0.432512	9.19899e-16	FALSE	-0.223823	1.24926e-06	FALSE	-0.0823571	0.405114	FALSE
transcript=TGGT1_305590-t26_1	0.427947	0.208582	FALSE	-0.432413	0.0199274	FALSE	0.275232	0.260996	FALSE	-0.154348	0.694891	FALSE
transcript=TGGT1_293510-t26_1	0.463282	0.165091	FALSE	-0.432284	0.0173828	FALSE	0.387282	0.380012	FALSE	-0.0944249	0.728463	FALSE
transcript=TGGT1_231910-t26_1	0.143421	0.695347	FALSE	-0.432272	0.000660236	FALSE	0.155511	0.630353	FALSE	-0.0916854	0.735976	FALSE
transcript=TGGT1_243250-t26_1	0.26547	0.392332	FALSE	-0.431822	0.00748429	FALSE	0.600955	1.69439e-08	TRUE	0.335485	0.210795	FALSE
transcript=TGGT1_211300-t26_1	-0.0671094	0.68975	FALSE	-0.431765	0.118106	FALSE	-0.047224	0.701215	FALSE	0.0198855	0.708262	FALSE
transcript=TGGT1_226570-t26_1	0.262741	0.453537	FALSE	-0.431392	0.200894	FALSE	0.0550984	0.715753	FALSE	-0.207643	0.566052	FALSE
transcript=TGGT1_200250-t26_1	-0.32054	1.35238e-05	FALSE	-0.431374	4.02547e-05	FALSE	-0.395999	8.39584e-05	FALSE	-0.0754598	0.708651	FALSE
transcript=TGGT1_315320-t26_1	-0.0717878	0.694952	FALSE	-0.43134	7.04236e-12	FALSE	-0.189765	0.00670766	FALSE	-0.117977	0.533468	FALSE
transcript=TGGT1_233100-t26_1	0.550917	0.00201009	FALSE	-0.431168	0.00471853	FALSE	0.299854	0.24751	FALSE	-0.251063	0.539191	FALSE
transcript=TGGT1_214990-t26_1	-0.281691	0.192681	FALSE	-0.430158	0.025319	FALSE	-0.237707	0.447259	FALSE	0.0569582	0.717383	FALSE
transcript=TGGT1_320230-t26_1	-0.401468	5.68472e-07	FALSE	-0.429987	6.51305e-06	FALSE	-0.419029	3.92941e-08	FALSE	-0.0175603	0.748069	FALSE
transcript=TGGT1_226060-t26_1	0.91521	0.0649772	FALSE	-0.429264	0.497827	FALSE	-0.207202	0.693882	FALSE	-0.917017	0.401627	FALSE
transcript=TGGT1_262060-t26_1	0.134962	0.676174	FALSE	-0.428957	0.083932	FALSE	-0.0868904	0.718087	FALSE	-0.321177	0.284909	FALSE
transcript=TGGT1_254030-t26_1	0.321607	0.366007	FALSE	-0.42769	0.0332672	FALSE	0.0876809	0.679972	FALSE	-0.233926	0.514532	FALSE
transcript=TGGT1_232380-t26_1	0.0182839	0.762075	FALSE	-0.426836	0.00213673	FALSE	-0.0187202	0.761945	FALSE	0.00825752	0.769813	FALSE
transcript=TGGT1_210408-t26_1	0.328676	0.292444	FALSE	-0.426559	0.020272	FALSE	-0.170874	0.549446	FALSE	-0.49955	0.00184047	FALSE
transcript=TGGT1_312622-t26_1	1.12281	2.88989e-09	TRUE	-0.426417	0.00212589	FALSE	0.682635	6.14238e-06	TRUE	-0.440175	0.0487218	FALSE
transcript=TGGT1_215490-t26_1	0.808285	0.125545	FALSE	-0.426108	0.136087	FALSE	0.473853	0.123248	FALSE	-0.334432	0.528473	FALSE
transcript=TGGT1_214200-t26_1	0.118838	0.696587	FALSE	-0.42589	3.95133e-06	FALSE	-0.131814	0.514761	FALSE	-0.135347	0.55486	FALSE
transcript=TGGT1_238010-t26_1	0.403045	0.546323	FALSE	-0.425143	0.24294	FALSE	0.229335	0.719614	FALSE	-0.17371	0.680608	FALSE
transcript=TGGT1_222410-t26_1	0.667157	0.000667727	TRUE	-0.424789	0.0450611	FALSE	0.449334	0.0648534	FALSE	-0.272315	0.497011	FALSE
transcript=TGGT1_232180-t26_1	0.502555	5.9069e-06	FALSE	-0.424526	3.62559e-07	FALSE	0.305488	0.00791207	FALSE	-0.197067	0.417836	FALSE
transcript=TGGT1_264660-t26_1	0.650699	2.07411e-07	TRUE	-0.424352	9.76056e-14	FALSE	0.28696	4.03373e-12	FALSE	-0.363739	0.0300219	FALSE
transcript=TGGT1_204370-t26_1	1.17451	0.0146699	TRUE	-0.422452	0.294384	FALSE	0.905361	0.00349788	TRUE	-0.269152	0.604916	FALSE
transcript=TGGT1_202568-t26_1	-0.00856191	0.726616	FALSE	-0.422043	0.0791837	FALSE	0.0259576	0.722366	FALSE	0.0345195	0.719794	FALSE
transcript=TGGT1_254370-t26_1	0.403461	0.000212315	FALSE	-0.421501	1.86122e-11	FALSE	0.270033	0.00681205	FALSE	-0.133427	0.474269	FALSE
transcript=TGGT1_263320-t26_1	0.0191494	0.765441	FALSE	-0.421141	3.81554e-12	FALSE	-0.157577	0.00375708	FALSE	-0.176726	0.313778	FALSE
transcript=TGGT1_227000-t26_1	0.869736	0.0625293	FALSE	-0.41994	0.20397	FALSE	0.729707	0.0334365	TRUE	-0.140029	0.650788	FALSE
transcript=TGGT1_268660-t26_1	-0.454914	0.058214	FALSE	-0.419476	0.101096	FALSE	-0.464554	0.0398942	FALSE	-0.00963942	0.682861	FALSE
transcript=TGGT1_260310-t26_1	0.74707	2.1191e-09	TRUE	-0.418239	8.26163e-11	FALSE	0.57511	1.69215e-12	FALSE	-0.17196	0.493807	FALSE
transcript=TGGT1_246550-t26_1	0.473395	0.007129	FALSE	-0.417803	0.000513458	FALSE	0.215779	0.376863	FALSE	-0.257616	0.154797	FALSE
transcript=TGGT1_202470-t26_1	-0.0366098	0.732272	FALSE	-0.41767	0.620257	FALSE	-0.42887	0.617313	FALSE	-0.356549	0.645729	FALSE
transcript=TGGT1_285190-t26_1	-0.121046	0.449496	FALSE	-0.417324	9.69652e-06	FALSE	-0.187697	0.367381	FALSE	-0.0666509	0.716675	FALSE
transcript=TGGT1_301180-t26_1	0.386112	0.0164882	FALSE	-0.41721	1.11761e-06	FALSE	0.309837	0.00445613	FALSE	-0.0762748	0.697099	FALSE
transcript=TGGT1_217870-t26_1	0.524706	0.34727	FALSE	-0.416429	0.138457	FALSE	0.248861	0.415352	FALSE	-0.275845	0.561529	FALSE
transcript=TGGT1_309590-t26_1	0.380087	0.0025018	FALSE	-0.415729	0.00140718	FALSE	0.205224	0.309332	FALSE	-0.174863	0.467617	FALSE
transcript=TGGT1_290650-t26_1	-0.17152	0.612712	FALSE	-0.414789	0.309476	FALSE	-0.193688	0.591208	FALSE	-0.0221682	0.681871	FALSE
transcript=TGGT1_256980-t26_1	0.32785	0.00127869	FALSE	-0.414686	5.00315e-06	FALSE	0.117279	0.601937	FALSE	-0.210571	0.32156	FALSE
transcript=TGGT1_214870-t26_1	-0.181466	0.507652	FALSE	-0.414673	0.0190793	FALSE	-0.163847	0.528689	FALSE	0.0176185	0.707787	FALSE
transcript=TGGT1_248180-t26_1	-0.117384	0.524621	FALSE	-0.41446	0.0224022	FALSE	-0.123157	0.644327	FALSE	-0.0057724	0.746289	FALSE
transcript=TGGT1_290580-t26_1	0.204626	0.539329	FALSE	-0.413277	0.456768	FALSE	-0.0433963	0.674067	FALSE	-0.207395	0.670055	FALSE
transcript=TGGT1_223150-t26_1	#N/A	#N/A	FALSE	-0.412307	0.604508	FALSE	-0.199221	0.659047	FALSE	#N/A	#N/A	FALSE
transcript=TGGT1_292120-t26_1	-0.10413	0.678423	FALSE	-0.412175	8.9509e-09	FALSE	-0.175039	0.116682	FALSE	-0.0709087	0.729545	FALSE
transcript=TGGT1_257340-t26_1	0.362117	0.131033	FALSE	-0.411379	0.0217121	FALSE	0.0431268	0.747485	FALSE	-0.318991	0.318885	FALSE
transcript=TGGT1_265460-t26_1	0.0276277	0.705392	FALSE	-0.410741	0.00587755	FALSE	-0.0266	0.703563	FALSE	-0.0542277	0.692218	FALSE
transcript=TGGT1_359190-t26_1	-0.370781	0.572994	FALSE	-0.410628	0.375645	FALSE	-0.378245	0.458088	FALSE	-0.00746412	0.72747	FALSE
transcript=TGGT1_266460-t26_1	0.129861	0.704423	FALSE	-0.410314	0.529982	FALSE	-0.0244321	0.726567	FALSE	-0.154293	0.695802	FALSE
transcript=TGGT1_244280-t26_1	0.0119506	0.768063	FALSE	-0.410304	5.60317e-08	FALSE	-0.181274	0.344894	FALSE	-0.193225	0.174762	FALSE
transcript=TGGT1_202572-t26_1	0.497981	0.170784	FALSE	-0.410119	0.151208	FALSE	0.272113	0.482409	FALSE	-0.247173	0.56476	FALSE
transcript=TGGT1_258950-t26_1	0.295056	0.0119458	FALSE	-0.408298	0.00210443	FALSE	0.0118077	0.768679	FALSE	-0.283248	0.21823	FALSE
transcript=TGGT1_230510-t26_1	0.201259	0.274319	FALSE	-0.407666	4.37152e-07	FALSE	0.103486	0.546122	FALSE	-0.113058	0.627062	FALSE
transcript=TGGT1_268570-t26_1	0.18439	0.687561	FALSE	-0.407115	0.00192851	FALSE	0.200255	0.656132	FALSE	0.0158641	0.76838	FALSE
transcript=TGGT1_268720-t26_1	0.861792	0.0301784	TRUE	-0.40651	0.0609604	FALSE	0.574962	0.0911095	FALSE	-0.199798	0.617982	FALSE
transcript=TGGT1_270790-t26_1	0.258735	0.488125	FALSE	-0.40587	0.270744	FALSE	0.123886	0.639035	FALSE	-0.134849	0.615486	FALSE
transcript=TGGT1_267750-t26_1	0.131946	0.560022	FALSE	-0.404435	0.00109451	FALSE	0.000536426	0.738082	FALSE	-0.131409	0.534736	FALSE
transcript=TGGT1_290980-t26_1	0.925002	4.71718e-05	TRUE	-0.402471	0.0184704	FALSE	0.617423	0.0195287	TRUE	-0.307579	0.302946	FALSE
transcript=TGGT1_312050-t26_1	0.270059	0.0847812	FALSE	-0.401633	1.48643e-06	FALSE	-0.0501583	0.741585	FALSE	-0.320217	0.0168535	FALSE
transcript=TGGT1_243950-t26_1	0.431132	0.00148327	FALSE	-0.400148	0.00016093	FALSE	0.246116	0.139306	FALSE	-0.185016	0.541182	FALSE
transcript=TGGT1_205040-t26_1	0.423118	9.78935e-06	FALSE	-0.400044	0.000763045	FALSE	0.191079	0.456389	FALSE	-0.232039	0.326029	FALSE
transcript=TGGT1_270310-t26_1	-0.273985	0.421049	FALSE	-0.399305	0.283844	FALSE	-0.226266	0.53375	FALSE	0.0477191	0.670482	FALSE
transcript=TGGT1_240570-t26_1	0.652115	2.80693e-05	TRUE	-0.39924	0.000702799	FALSE	0.416944	0.0054528	FALSE	-0.235172	0.483098	FALSE
transcript=TGGT1_207690-t26_1	-0.270426	0.0172763	FALSE	-0.398518	0.00142188	FALSE	-0.174009	0.398786	FALSE	0.0797349	0.657404	FALSE
transcript=TGGT1_265220-t26_1	-0.292305	0.00334319	FALSE	-0.39782	1.55955e-09	FALSE	-0.268644	0.00645074	FALSE	0.0236613	0.757691	FALSE
transcript=TGGT1_226670-t26_1	-0.116538	0.604047	FALSE	-0.396717	0.0736214	FALSE	-0.125873	0.588409	FALSE	-0.009335	0.682565	FALSE
transcript=TGGT1_234310-t26_1	0.112185	0.621666	FALSE	-0.396631	0.0840736	FALSE	-0.0303927	0.70488	FALSE	-0.142578	0.561967	FALSE
transcript=TGGT1_269980-t26_1	0.532879	2.83725e-06	FALSE	-0.396215	3.00841e-07	FALSE	0.274482	0.0531119	FALSE	-0.258397	0.141344	FALSE
transcript=TGGT1_263840-t26_1	-0.292219	0.328245	FALSE	-0.394296	0.324359	FALSE	-0.290415	0.426957	FALSE	0.00180401	0.685213	FALSE
transcript=TGGT1_217665-t26_1	0.231772	0.473914	FALSE	-0.394051	0.230091	FALSE	0.100032	0.647729	FALSE	-0.13174	0.581955	FALSE
transcript=TGGT1_289970-t26_1	0.328855	0.236534	FALSE	-0.393914	2.90429e-06	FALSE	0.144821	0.645194	FALSE	-0.184034	0.451331	FALSE
transcript=TGGT1_230430-t26_1	1.30662	7.23117e-07	TRUE	-0.393001	0.0853493	FALSE	0.777868	5.78112e-05	TRUE	-0.528753	0.261946	FALSE
transcript=TGGT1_267700-t26_1	0.242293	0.503703	FALSE	-0.392853	0.0721725	FALSE	0.0877733	0.64618	FALSE	-0.15452	0.62176	FALSE
transcript=TGGT1_215600-t26_1	0.111732	0.628827	FALSE	-0.392675	0.430488	FALSE	-0.136463	0.63433	FALSE	-0.248195	0.554796	FALSE
transcript=TGGT1_243350-t26_1	-0.29514	0.00652733	FALSE	-0.392051	0.0010708	FALSE	-0.236616	0.185637	FALSE	0.0585233	0.715382	FALSE
transcript=TGGT1_259830-t26_1	-0.41494	0.445497	FALSE	-0.391683	0.0304936	FALSE	-0.231295	0.373442	FALSE	0.183645	0.639886	FALSE
transcript=TGGT1_251950-t26_1	-0.37502	0.000263351	FALSE	-0.390878	1.23913e-07	FALSE	-0.360562	0.000120213	FALSE	0.0144579	0.742544	FALSE
transcript=TGGT1_227830-t26_1	-0.531794	2.53933e-05	FALSE	-0.390809	0.00267477	FALSE	-0.469212	9.31792e-05	FALSE	0.0625823	0.712002	FALSE
transcript=TGGT1_212310-t26_1	0.548683	0.214353	FALSE	-0.390367	0.192166	FALSE	0.190764	0.556594	FALSE	-0.357919	0.465792	FALSE
transcript=TGGT1_205240-t26_1	0.554216	1.00703e-05	FALSE	-0.389399	0.000875311	FALSE	0.271147	0.217388	FALSE	-0.287058	0.247023	FALSE
transcript=TGGT1_238250-t26_1	0.130664	0.487703	FALSE	-0.389377	0.000477567	FALSE	-0.0175543	0.743388	FALSE	-0.148218	0.485751	FALSE
transcript=TGGT1_225125-t26_1	0.23721	0.232741	FALSE	-0.389211	2.98894e-09	FALSE	0.169	0.30236	FALSE	-0.0682105	0.729497	FALSE
transcript=TGGT1_232800-t26_1	0.220348	0.0372201	FALSE	-0.388685	1.17577e-07	FALSE	-0.0365975	0.747777	FALSE	-0.256946	0.00107672	FALSE
transcript=TGGT1_272390-t26_1	0.790134	1.54686e-05	TRUE	-0.388332	0.0119057	FALSE	0.495293	0.000522812	FALSE	-0.294841	0.392913	FALSE
transcript=TGGT1_278975-t26_1	0.336824	0.517715	FALSE	-0.387526	0.0866381	FALSE	0.253689	0.570724	FALSE	-0.0920711	0.692867	FALSE
transcript=TGGT1_230570-t26_1	0.534191	0.334419	FALSE	-0.387523	0.451234	FALSE	0.289688	0.600483	FALSE	-0.244503	0.600588	FALSE
transcript=TGGT1_319695-t26_1	-0.402712	0.265259	FALSE	-0.387204	0.322822	FALSE	-0.317953	0.37977	FALSE	0.0847593	0.683584	FALSE
transcript=TGGT1_208440-t26_1	0.397074	0.287031	FALSE	-0.386163	0.259725	FALSE	0.218461	0.527244	FALSE	-0.215713	0.64667	FALSE
transcript=TGGT1_290300-t26_1	-0.107207	0.433775	FALSE	-0.386106	6.03248e-09	FALSE	-0.22364	0.0101731	FALSE	-0.116432	0.300893	FALSE
transcript=TGGT1_314740-t26_1	-0.0524602	0.698295	FALSE	-0.385969	1.73292e-08	FALSE	-0.0973782	0.543089	FALSE	-0.044918	0.730571	FALSE
transcript=TGGT1_224490-t26_1	-0.265745	0.504656	FALSE	-0.385915	0.386701	FALSE	-0.251438	0.324638	FALSE	0.0143075	0.710281	FALSE
transcript=TGGT1_209280-t26_1	-0.106634	0.429765	FALSE	-0.385236	2.51344e-08	FALSE	-0.174716	0.0542451	FALSE	-0.0680824	0.679637	FALSE
transcript=TGGT1_232440-t26_1	0.263434	0.0002233	FALSE	-0.385013	3.57867e-08	FALSE	0.0641664	0.699836	FALSE	-0.199268	0.031453	FALSE
transcript=TGGT1_286230-t26_1	0.833733	9.60831e-09	TRUE	-0.384863	0.0439425	FALSE	0.644656	6.06252e-05	TRUE	-0.189078	0.62232	FALSE
transcript=TGGT1_273130-t26_1	-0.1635	0.111227	FALSE	-0.384509	4.27009e-18	FALSE	-0.184003	2.01358e-06	FALSE	-0.0205032	0.759809	FALSE
transcript=TGGT1_262710-t26_1	0.696075	0.00037207	TRUE	-0.383752	0.00765107	FALSE	0.367696	0.0862075	FALSE	-0.32838	0.290796	FALSE
transcript=TGGT1_237820-t26_1	0.385958	0.0947421	FALSE	-0.383376	0.0005386	FALSE	0.143027	0.600848	FALSE	-0.242932	0.364753	FALSE
transcript=TGGT1_288750-t26_1	0.299509	0.0309707	FALSE	-0.383083	5.32051e-05	FALSE	0.088815	0.65675	FALSE	-0.210694	0.313921	FALSE
transcript=TGGT1_310420-t26_1	0.0497816	0.731235	FALSE	-0.382742	0.047131	FALSE	-0.00216265	0.746773	FALSE	-0.0519442	0.725634	FALSE
transcript=TGGT1_202890-t26_1	-0.202855	0.255417	FALSE	-0.382656	0.00143675	FALSE	-0.261867	0.150698	FALSE	-0.0590116	0.705818	FALSE
transcript=TGGT1_247520-t26_1	-0.198886	0.339424	FALSE	-0.382591	0.321139	FALSE	-0.330877	0.100797	FALSE	-0.13199	0.588795	FALSE
transcript=TGGT1_248950-t26_1	0.599146	0.589511	FALSE	-0.382569	0.553243	FALSE	0.270188	0.657672	FALSE	-0.328958	0.620446	FALSE
transcript=TGGT1_293390-t26_1	0.0281834	0.750417	FALSE	-0.382526	0.0257939	FALSE	0.0273793	0.750377	FALSE	-0.000804139	0.753562	FALSE
transcript=TGGT1_253940-t26_1	0.191699	0.552593	FALSE	-0.382495	0.201065	FALSE	0.0915884	0.647607	FALSE	-0.100111	0.669556	FALSE
transcript=TGGT1_260470-t26_1	0.204684	0.416435	FALSE	-0.382314	0.0443472	FALSE	0.128906	0.568492	FALSE	-0.0920263	0.653441	FALSE
transcript=TGGT1_283850-t26_1	-0.323251	1.78235e-11	FALSE	-0.381959	6.39098e-14	FALSE	-0.315364	5.68418e-12	FALSE	0.00788742	0.766608	FALSE
transcript=TGGT1_253030-t26_1	0.0153148	0.682532	FALSE	-0.380527	0.381096	FALSE	0.0894004	0.655589	FALSE	0.0740856	0.655705	FALSE
transcript=TGGT1_249370-t26_1	-0.177197	0.3495	FALSE	-0.379894	0.139136	FALSE	-0.198792	0.461269	FALSE	-0.0215949	0.722442	FALSE
transcript=TGGT1_203150-t26_1	-0.108448	0.513539	FALSE	-0.37955	6.83648e-06	FALSE	-0.161808	0.324498	FALSE	-0.0533605	0.713567	FALSE
transcript=TGGT1_266800-t26_1	0.764017	0.396035	FALSE	-0.378655	0.667723	FALSE	0.24335	0.529049	FALSE	-0.466045	0.506473	FALSE
transcript=TGGT1_296950-t26_1	0.206129	0.492564	FALSE	-0.377054	0.00634897	FALSE	0.0634234	0.733091	FALSE	-0.0504149	0.747067	FALSE
transcript=TGGT1_264600-t26_1	1.0829	0.183226	FALSE	-0.376681	0.421262	FALSE	0.792217	0.0976792	FALSE	-0.290683	0.608753	FALSE
transcript=TGGT1_251850-t26_1	0.16208	0.355599	FALSE	-0.376459	2.66829e-05	FALSE	-0.0234848	0.763917	FALSE	-0.185565	0.384327	FALSE
transcript=TGGT1_258500-t26_1	0.328156	0.455821	FALSE	-0.374213	0.121625	FALSE	0.216235	0.609601	FALSE	-0.0892483	0.680474	FALSE
transcript=TGGT1_300020-t26_1	0.17195	0.620963	FALSE	-0.373578	0.310053	FALSE	0.0551635	0.675624	FALSE	-0.116787	0.634287	FALSE
transcript=TGGT1_280700-t26_1	-0.123894	0.21907	FALSE	-0.373332	1.5955e-12	FALSE	-0.138251	0.0470267	FALSE	-0.0143571	0.762372	FALSE
transcript=TGGT1_209240-t26_1	-0.0786926	0.729089	FALSE	-0.373149	0.0880732	FALSE	-0.0321898	0.740685	FALSE	0.0572131	0.738844	FALSE
transcript=TGGT1_213040-t26_1	0.796437	0.0184155	TRUE	-0.371878	0.21266	FALSE	0.322228	0.478326	FALSE	-0.474209	0.261154	FALSE
transcript=TGGT1_235540-t26_1	-0.319605	0.0106972	FALSE	-0.371403	0.180468	FALSE	-0.360277	0.195936	FALSE	-0.0406712	0.762668	FALSE
transcript=TGGT1_319730-t26_1	-0.246042	0.00647621	FALSE	-0.36994	0.00122458	FALSE	-0.26154	0.063624	FALSE	-0.0154977	0.766644	FALSE
transcript=TGGT1_253000-t26_1	0.415559	0.298242	FALSE	-0.36933	0.129361	FALSE	0.0933718	0.647201	FALSE	-0.17054	0.658476	FALSE
transcript=TGGT1_216620-t26_1	0.605329	8.40323e-08	TRUE	-0.369075	1.62018e-05	FALSE	0.328111	0.00179354	FALSE	-0.277219	0.19371	FALSE
transcript=TGGT1_263220-t26_1	0.0797156	0.66124	FALSE	-0.368867	0.133387	FALSE	0.0804899	0.676756	FALSE	0.00077432	0.746962	FALSE
transcript=TGGT1_259950-t26_1	-0.404654	4.27979e-05	FALSE	-0.368783	0.000184938	FALSE	-0.37402	0.00049521	FALSE	0.0306339	0.761834	FALSE
transcript=TGGT1_294220-t26_1	0.463966	5.84857e-06	FALSE	-0.368326	1.0739e-05	FALSE	0.213724	0.190107	FALSE	-0.250242	0.19148	FALSE
transcript=TGGT1_234230-t26_1	-0.112267	0.383969	FALSE	-0.368146	8.4395e-10	FALSE	-0.0547636	0.677881	FALSE	0.057503	0.653244	FALSE
transcript=TGGT1_205550-t26_1	-0.0541985	0.731377	FALSE	-0.368085	0.148997	FALSE	-0.0166049	0.737044	FALSE	0.0375935	0.732084	FALSE
transcript=TGGT1_318490-t26_1	0.313494	0.23785	FALSE	-0.366721	0.0832253	FALSE	0.335167	0.152059	FALSE	0.021673	0.705705	FALSE
transcript=TGGT1_258080-t26_1	-0.318318	0.00164312	FALSE	-0.366661	2.64172e-05	FALSE	-0.293331	0.00218058	FALSE	0.0249867	0.760054	FALSE
transcript=TGGT1_301130-t26_1	0.36512	0.452388	FALSE	-0.365819	0.348714	FALSE	0.209922	0.469611	FALSE	-0.155198	0.624637	FALSE
transcript=TGGT1_229780-t26_1	0.0697615	0.667035	FALSE	-0.365537	0.36538	FALSE	0.00437818	0.684531	FALSE	-0.0653834	0.661615	FALSE
transcript=TGGT1_269260-t26_1	0.0862111	0.730309	FALSE	-0.364726	0.00447446	FALSE	0.0771658	0.689907	FALSE	-0.00904537	0.752603	FALSE
transcript=TGGT1_232370-t26_1	-0.195647	0.0539029	FALSE	-0.363253	5.72125e-09	FALSE	-0.0866717	0.528545	FALSE	0.108975	0.479897	FALSE
transcript=TGGT1_295110-t26_1	0.501801	8.97548e-06	FALSE	-0.36295	4.10144e-11	FALSE	0.237237	7.84396e-05	FALSE	-0.264563	0.105758	FALSE
transcript=TGGT1_246590-t26_1	-0.0695914	0.728801	FALSE	-0.362582	0.250266	FALSE	-0.123046	0.642789	FALSE	-0.0699081	0.717801	FALSE
transcript=TGGT1_313830-t26_1	0.295584	0.547058	FALSE	-0.361945	0.00485477	FALSE	0.183563	0.638181	FALSE	-0.112021	0.694739	FALSE
transcript=TGGT1_244460-t26_1	-0.259966	8.08611e-05	FALSE	-0.361075	4.60628e-09	FALSE	-0.304586	8.32751e-06	FALSE	-0.0446201	0.716096	FALSE
transcript=TGGT1_267040-t26_1	-0.171499	0.564452	FALSE	-0.36095	0.243759	FALSE	-0.213833	0.47981	FALSE	-0.0423338	0.669949	FALSE
transcript=TGGT1_308020-t26_1	0.264235	0.0276919	FALSE	-0.36086	6.67536e-12	FALSE	0.158027	0.0363056	FALSE	-0.106208	0.578971	FALSE
transcript=TGGT1_203080-t26_1	0.30766	0.291546	FALSE	-0.360119	0.154969	FALSE	0.110897	0.657711	FALSE	-0.196763	0.475068	FALSE
transcript=TGGT1_237520-t26_1	0.130714	0.411537	FALSE	-0.360044	1.01358e-09	FALSE	0.10071	0.444612	FALSE	-0.030004	0.75473	FALSE
transcript=TGGT1_227850-t26_1	0.00296442	0.685051	FALSE	-0.360003	0.382176	FALSE	-0.121415	0.642371	FALSE	-0.0321563	0.706609	FALSE
transcript=TGGT1_245650-t26_1	-0.375736	0.130866	FALSE	-0.359794	0.27741	FALSE	-0.33643	0.226097	FALSE	0.0393054	0.71933	FALSE
transcript=TGGT1_249580-t26_1	#N/A	#N/A	FALSE	-0.359728	0.322122	FALSE	#N/A	#N/A	FALSE	-0.188371	0.621713	FALSE
transcript=TGGT1_219250-t26_1	0.73121	3.34337e-06	TRUE	-0.359068	3.29642e-05	FALSE	0.413263	5.64156e-05	FALSE	-0.317947	0.19508	FALSE
transcript=TGGT1_315700-t26_1	0.162412	0.338617	FALSE	-0.358479	2.02462e-05	FALSE	-0.0515736	0.729425	FALSE	-0.213986	0.132882	FALSE
transcript=TGGT1_316900-t26_1	-0.118342	0.668084	FALSE	-0.358362	0.0025874	FALSE	-0.107072	0.686954	FALSE	0.00106149	0.77152	FALSE
transcript=TGGT1_291630-t26_1	-0.276157	0.257016	FALSE	-0.35806	0.155483	FALSE	-0.307449	0.23092	FALSE	-0.0312918	0.731754	FALSE
transcript=TGGT1_293700-t26_1	-0.144439	0.581727	FALSE	-0.357875	0.409998	FALSE	-0.241357	0.564328	FALSE	-0.0969179	0.688897	FALSE
transcript=TGGT1_213392-t26_1	0.171215	0.378319	FALSE	-0.357177	0.010136	FALSE	0.231221	0.29602	FALSE	0.182703	0.54084	FALSE
transcript=TGGT1_232050-t26_1	0.212011	0.0967927	FALSE	-0.35684	4.03655e-06	FALSE	0.053616	0.731164	FALSE	-0.158395	0.464415	FALSE
transcript=TGGT1_244000-t26_1	-0.238626	0.558188	FALSE	-0.35684	0.126869	FALSE	-0.340049	0.391516	FALSE	-0.101423	0.69425	FALSE
transcript=TGGT1_286650-t26_1	-0.286908	0.388	FALSE	-0.356711	0.534243	FALSE	-0.505087	0.320295	FALSE	-0.218179	0.638822	FALSE
transcript=TGGT1_217900-t26_1	-0.0804329	0.643289	FALSE	-0.355736	0.00111827	FALSE	-0.098306	0.582865	FALSE	-0.017873	0.748173	FALSE
transcript=TGGT1_242790B-t26_1	-0.124798	0.269494	FALSE	-0.35555	1.1482e-08	FALSE	-0.151226	0.101842	FALSE	-0.0264277	0.751717	FALSE
transcript=TGGT1_312400-t26_1	0.363033	0.491232	FALSE	-0.355374	0.590662	FALSE	0.210209	0.667651	FALSE	-0.152823	0.691347	FALSE
transcript=TGGT1_308860-t26_1	0.746942	1.05115e-12	TRUE	-0.354954	0.000376441	FALSE	0.507688	6.35239e-08	FALSE	-0.239254	0.290346	FALSE
transcript=TGGT1_310900-t26_1	0.0848014	0.510302	FALSE	-0.354795	1.35131e-09	FALSE	0.00352499	0.764263	FALSE	-0.0812765	0.524035	FALSE
transcript=TGGT1_252220-t26_1	-0.114493	0.495783	FALSE	-0.354308	4.26278e-09	FALSE	-0.097078	0.558505	FALSE	0.0174149	0.761443	FALSE
transcript=TGGT1_207720-t26_1	0.0308592	0.757614	FALSE	-0.354152	8.72875e-08	FALSE	-0.046826	0.736113	FALSE	-0.0776851	0.662475	FALSE
transcript=TGGT1_214960-t26_1	0.157596	0.646302	FALSE	-0.353797	0.390816	FALSE	0.140311	0.663922	FALSE	-0.0172851	0.709896	FALSE
transcript=TGGT1_214590-t26_1	-0.226394	0.144574	FALSE	-0.352717	0.0225916	FALSE	-0.240406	0.273078	FALSE	-0.014012	0.73577	FALSE
transcript=TGGT1_288710-t26_1	-0.0101412	0.745612	FALSE	-0.352565	0.0969402	FALSE	-0.00273325	0.746689	FALSE	0.00740791	0.746035	FALSE
transcript=TGGT1_246730-t26_1	0.247184	0.426644	FALSE	-0.352281	0.0045855	FALSE	0.143994	0.627335	FALSE	-0.215966	0.60374	FALSE
transcript=TGGT1_208540-t26_1	0.0977484	0.648822	FALSE	-0.351243	0.00487449	FALSE	-0.0207417	0.741978	FALSE	-0.11849	0.607599	FALSE
transcript=TGGT1_226240-t26_1	-0.169345	0.610643	FALSE	-0.35124	0.469701	FALSE	-0.171688	0.515065	FALSE	-0.00234357	0.727543	FALSE
transcript=TGGT1_203240-t26_1	0.127587	0.480853	FALSE	-0.351078	6.95506e-10	FALSE	0.00113238	0.771212	FALSE	-0.126454	0.460804	FALSE
transcript=TGGT1_363030-t26_1	0.380274	0.000548509	FALSE	-0.350533	3.17321e-10	FALSE	0.105057	0.337132	FALSE	-0.275217	0.0374052	FALSE
transcript=TGGT1_242570-t26_1	0.325057	0.00614756	FALSE	-0.350451	3.21108e-08	FALSE	0.16188	0.177702	FALSE	-0.163177	0.420623	FALSE
transcript=TGGT1_207830-t26_1	0.203541	0.455441	FALSE	-0.350214	0.0179227	FALSE	0.0614345	0.729641	FALSE	-0.142106	0.566113	FALSE
transcript=TGGT1_262560-t26_1	-0.150698	0.582069	FALSE	-0.349965	0.43398	FALSE	-0.124527	0.570544	FALSE	0.00306898	0.746857	FALSE
transcript=TGGT1_280440-t26_1	0.720009	0.102292	FALSE	-0.349915	0.311489	FALSE	0.350125	0.431725	FALSE	-0.369884	0.373319	FALSE
transcript=TGGT1_219120-t26_1	0.0456062	0.671227	FALSE	-0.348623	0.41719	FALSE	-0.0561975	0.672074	FALSE	-0.101804	0.65352	FALSE
transcript=TGGT1_202850-t26_1	-0.267056	0.416543	FALSE	-0.348405	0.44638	FALSE	-0.243498	0.553891	FALSE	0.0235583	0.709372	FALSE
transcript=TGGT1_236190-t26_1	0.558107	0.3089	FALSE	-0.348307	0.224262	FALSE	0.447215	0.245393	FALSE	-0.110893	0.651067	FALSE
transcript=TGGT1_308090-t26_1	0.460604	5.05148e-06	FALSE	-0.348073	7.92162e-10	FALSE	0.23433	0.000771424	FALSE	-0.226273	0.126537	FALSE
transcript=TGGT1_285660A-t26_1	-0.209087	0.430695	FALSE	-0.346488	0.112143	FALSE	-0.0519537	0.691472	FALSE	0.157134	0.53198	FALSE
transcript=TGGT1_283878-t26_1	-0.154169	0.546055	FALSE	-0.345681	0.0327621	FALSE	-0.178277	0.446086	FALSE	-0.0241077	0.704481	FALSE
transcript=TGGT1_312150-t26_1	0.645999	1.10166e-06	TRUE	-0.344706	3.01273e-05	FALSE	0.401307	2.83562e-05	FALSE	-0.244692	0.358803	FALSE
transcript=TGGT1_229140-t26_1	-0.00927484	0.766751	FALSE	-0.343461	7.12691e-13	FALSE	0.0755787	0.505448	FALSE	0.0848535	0.381816	FALSE
transcript=TGGT1_200430-t26_1	-0.246606	0.441143	FALSE	-0.34346	0.20807	FALSE	-0.272122	0.29898	FALSE	-0.0255158	0.70734	FALSE
transcript=TGGT1_315490-t26_1	-0.121415	0.212321	FALSE	-0.342781	3.08165e-08	FALSE	-0.192039	0.0249815	FALSE	-0.0706243	0.597068	FALSE
transcript=TGGT1_213790-t26_1	0.37604	0.0107354	FALSE	-0.342712	0.00660427	FALSE	0.225492	0.328798	FALSE	-0.150548	0.612418	FALSE
transcript=TGGT1_265840-t26_1	-0.0596012	0.67893	FALSE	-0.342554	5.68811e-05	FALSE	-0.107322	0.619549	FALSE	-0.00812551	0.762261	FALSE
transcript=TGGT1_204310-t26_1	0.767662	0.0081865	TRUE	-0.341705	0.0543594	FALSE	0.514759	0.00395909	FALSE	-0.297391	0.535927	FALSE
transcript=TGGT1_244550-t26_1	0.645412	0.110922	FALSE	-0.341493	0.265731	FALSE	0.360172	0.267458	FALSE	-0.28524	0.491399	FALSE
transcript=TGGT1_222880-t26_1	0.0530765	0.668264	FALSE	-0.341404	0.24572	FALSE	0.0327541	0.676961	FALSE	-0.0203224	0.680039	FALSE
transcript=TGGT1_255410-t26_1	0.83587	0.16251	FALSE	-0.341136	0.299716	FALSE	0.554491	0.399812	FALSE	-0.28138	0.493476	FALSE
transcript=TGGT1_202630-t26_1	0.395479	0.00046346	FALSE	-0.340691	6.2557e-05	FALSE	0.197419	0.308178	FALSE	-0.19806	0.361093	FALSE
transcript=TGGT1_305540-t26_1	0.429145	0.362612	FALSE	-0.340069	0.293937	FALSE	0.267291	0.437229	FALSE	-0.161853	0.619738	FALSE
transcript=TGGT1_220250-t26_1	-0.16561	0.394651	FALSE	-0.339501	0.00607299	FALSE	-0.231437	0.262895	FALSE	-0.0644396	0.764245	FALSE
transcript=TGGT1_262980-t26_1	0.411379	0.114004	FALSE	-0.338744	0.254775	FALSE	0.367977	0.175108	FALSE	-0.0434019	0.748691	FALSE
transcript=TGGT1_286720-t26_1	-0.140936	0.147637	FALSE	-0.338264	9.82199e-10	FALSE	-0.121132	0.267929	FALSE	0.019804	0.751008	FALSE
transcript=TGGT1_202480-t26_1	-0.0159214	0.722265	FALSE	-0.337794	0.0922706	FALSE	-0.12592	0.57874	FALSE	-0.109998	0.615968	FALSE
transcript=TGGT1_276180-t26_1	-0.21505	0.647282	FALSE	-0.337767	0.382775	FALSE	-0.306391	0.575769	FALSE	-0.23692	0.632131	FALSE
transcript=TGGT1_318510-t26_1	0.460797	0.00014874	FALSE	-0.337151	0.000471869	FALSE	0.238716	0.186325	FALSE	-0.222081	0.412194	FALSE
transcript=TGGT1_278540-t26_1	-0.125376	0.629905	FALSE	-0.336822	0.173034	FALSE	-0.170299	0.562715	FALSE	-0.0449231	0.739512	FALSE
transcript=TGGT1_254930-t26_1	0.915469	0.0552802	FALSE	-0.335971	0.452675	FALSE	0.692592	0.241629	FALSE	-0.407262	0.443328	FALSE
transcript=TGGT1_222910-t26_1	0.351889	0.0284222	FALSE	-0.335606	0.0454726	FALSE	0.220236	0.418052	FALSE	-0.131653	0.655822	FALSE
transcript=TGGT1_228200-t26_1	0.0887413	0.692249	FALSE	-0.335242	0.0159277	FALSE	0.0610681	0.74341	FALSE	-0.0148253	0.768046	FALSE
transcript=TGGT1_203370-t26_1	-0.239199	0.0190236	FALSE	-0.334417	1.03537e-05	FALSE	-0.253624	9.17935e-05	FALSE	0.00288383	0.764645	FALSE
transcript=TGGT1_258826-t26_1	-0.0190395	0.763606	FALSE	-0.333505	1.78848e-05	FALSE	-0.160614	0.311059	FALSE	-0.141575	0.429247	FALSE
transcript=TGGT1_320450-t26_1	0.090329	0.699126	FALSE	-0.332725	0.12114	FALSE	-0.081369	0.704595	FALSE	-0.171698	0.487618	FALSE
transcript=TGGT1_209680-t26_1	-0.223626	0.22743	FALSE	-0.332024	0.55977	FALSE	-0.274413	0.268085	FALSE	0.0341033	0.735472	FALSE
transcript=TGGT1_290630-t26_1	0.276811	0.436623	FALSE	-0.331859	0.24425	FALSE	0.225799	0.408008	FALSE	-0.0526624	0.694066	FALSE
transcript=TGGT1_271120-t26_1	-0.269856	0.52271	FALSE	-0.331287	0.521896	FALSE	-0.172985	0.615389	FALSE	0.0968711	0.655395	FALSE
transcript=TGGT1_260630-t26_1	0.64054	4.7196e-08	TRUE	-0.331213	0.00920784	FALSE	0.407	0.00178441	FALSE	-0.233539	0.432239	FALSE
transcript=TGGT1_289210-t26_1	-0.224307	0.223594	FALSE	-0.330519	0.129695	FALSE	-0.298933	0.0712531	FALSE	-0.0746259	0.701303	FALSE
transcript=TGGT1_300380-t26_1	0.347848	0.37381	FALSE	-0.329759	0.257974	FALSE	0.136816	0.663033	FALSE	-0.211032	0.585347	FALSE
transcript=TGGT1_305930-t26_1	-0.0339066	0.715143	FALSE	-0.328624	0.0153825	FALSE	0.00781529	0.72588	FALSE	0.0417219	0.710391	FALSE
transcript=TGGT1_246600-t26_1	0.276829	0.515749	FALSE	-0.328408	0.202432	FALSE	0.351017	0.396839	FALSE	0.0741881	0.675141	FALSE
transcript=TGGT1_289680-t26_1	0.209823	0.304988	FALSE	-0.32835	7.42226e-05	FALSE	0.0259163	0.75884	FALSE	-0.183907	0.40253	FALSE
transcript=TGGT1_295340-t26_1	-0.233445	0.0308909	FALSE	-0.328078	0.00259972	FALSE	-0.262348	0.0130213	FALSE	-0.0289028	0.758535	FALSE
transcript=TGGT1_213030-t26_1	-0.234087	0.00420286	FALSE	-0.327634	0.000132489	FALSE	-0.23876	0.0276197	FALSE	-0.00467333	0.769779	FALSE
transcript=TGGT1_272670-t26_1	-0.0199893	0.680641	FALSE	-0.327505	0.255737	FALSE	-0.107676	0.626013	FALSE	-0.0876868	0.632485	FALSE
transcript=TGGT1_297650-t26_1	0.709666	1.23663e-05	TRUE	-0.327353	0.0022252	FALSE	0.457305	0.00257508	FALSE	-0.28101	0.253812	FALSE
transcript=TGGT1_208710-t26_1	#N/A	#N/A	FALSE	-0.327219	0.418159	FALSE	#N/A	#N/A	FALSE	-0.250528	0.450463	FALSE
transcript=TGGT1_242790A-t26_1	-0.134902	0.632441	FALSE	-0.3272	0.148657	FALSE	-0.127281	0.547391	FALSE	0.00762089	0.710912	FALSE
transcript=TGGT1_263860-t26_1	0.0555374	0.691441	FALSE	-0.327027	0.107577	FALSE	-0.0777522	0.678322	FALSE	-0.13329	0.560148	FALSE
transcript=TGGT1_308840-t26_1	0.0585044	0.727664	FALSE	-0.326122	3.29458e-07	FALSE	-0.0358359	0.734275	FALSE	-0.0943403	0.629591	FALSE
transcript=TGGT1_239530-t26_1	-0.449209	0.383134	FALSE	-0.325698	0.179432	FALSE	-0.564181	0.30731	FALSE	-0.114972	0.755693	FALSE
transcript=TGGT1_280660-t26_1	0.464744	0.00945208	FALSE	-0.324839	0.0598817	FALSE	0.287486	0.281401	FALSE	-0.106053	0.696678	FALSE
transcript=TGGT1_246530-t26_1	-0.381533	0.000767226	FALSE	-0.324623	0.00299694	FALSE	-0.411534	0.000348872	FALSE	-0.0300009	0.744911	FALSE
transcript=TGGT1_208780-t26_1	0.204659	0.606034	FALSE	-0.324401	0.586521	FALSE	0.111505	0.650108	FALSE	-0.093154	0.651703	FALSE
transcript=TGGT1_253470-t26_1	-0.0930349	0.636504	FALSE	-0.323956	0.0375924	FALSE	-0.101429	0.647241	FALSE	0.0768318	0.720384	FALSE
transcript=TGGT1_313180-t26_1	-0.384627	0.00547543	FALSE	-0.323913	0.379891	FALSE	-0.409702	0.119057	FALSE	-0.0235441	0.723848	FALSE
transcript=TGGT1_203990-t26_1	-0.0872955	0.64866	FALSE	-0.323383	5.27517e-05	FALSE	-0.0525238	0.736067	FALSE	0.0347717	0.744119	FALSE
transcript=TGGT1_310950-t26_1	0.119834	0.221755	FALSE	-0.322998	2.57868e-11	FALSE	0.0935694	0.431828	FALSE	-0.026265	0.738351	FALSE
transcript=TGGT1_240700-t26_1	-0.204403	0.101394	FALSE	-0.322657	0.17217	FALSE	-0.298005	0.00374061	FALSE	-0.103754	0.714744	FALSE
transcript=TGGT1_223940-t26_1	0.328569	0.124228	FALSE	-0.32176	0.0010081	FALSE	0.0816077	0.72827	FALSE	-0.246961	0.331687	FALSE
transcript=TGGT1_318150-t26_1	0.882866	0.0367616	TRUE	-0.321354	0.400266	FALSE	0.59558	0.01613	TRUE	-0.287286	0.543902	FALSE
transcript=TGGT1_229940-t26_1	0.085582	0.637323	FALSE	-0.32115	0.366507	FALSE	-0.0276803	0.678997	FALSE	-0.164777	0.575005	FALSE
transcript=TGGT1_236270-t26_1	-0.196981	0.279563	FALSE	-0.320937	0.0058048	FALSE	-0.213382	0.163887	FALSE	-0.016401	0.734414	FALSE
transcript=TGGT1_270220-t26_1	0.41762	0.000186202	FALSE	-0.320343	0.0187457	FALSE	0.225799	0.300011	FALSE	-0.191821	0.452004	FALSE
transcript=TGGT1_270060-t26_1	-0.0673389	0.700454	FALSE	-0.320089	0.178048	FALSE	-0.0580077	0.701798	FALSE	0.00933122	0.710419	FALSE
transcript=TGGT1_258470-t26_1	0.506199	1.10404e-05	FALSE	-0.319214	0.0271875	FALSE	0.331521	0.0133656	FALSE	-0.174678	0.525499	FALSE
transcript=TGGT1_250330-t26_1	0.439563	0.341701	FALSE	-0.319021	0.442436	FALSE	0.289049	0.492149	FALSE	-0.150514	0.634898	FALSE
transcript=TGGT1_243390-t26_1	0.698531	0.158911	FALSE	-0.318869	0.486856	FALSE	0.402855	0.443031	FALSE	-0.295676	0.527751	FALSE
transcript=TGGT1_205340-t26_1	-0.313231	4.67676e-05	FALSE	-0.318746	1.54598e-06	FALSE	-0.452333	1.63397e-11	FALSE	-0.139103	0.321701	FALSE
transcript=TGGT1_249170-t26_1	0.166348	0.555568	FALSE	-0.317598	0.13406	FALSE	-0.0153227	0.74474	FALSE	-0.18167	0.460337	FALSE
transcript=TGGT1_306030-t26_1	0.235392	0.240151	FALSE	-0.316431	0.000555407	FALSE	-0.113707	0.597755	FALSE	-0.311557	0.0347156	FALSE
transcript=TGGT1_202200-t26_1	0.126158	0.582524	FALSE	-0.316266	1.42809e-06	FALSE	0.00961931	0.767692	FALSE	-0.116539	0.589895	FALSE
transcript=TGGT1_294250-t26_1	0.385284	0.00432798	FALSE	-0.316174	0.00160855	FALSE	0.199904	0.270119	FALSE	-0.18538	0.465517	FALSE
transcript=TGGT1_278530-t26_1	0.223503	0.35714	FALSE	-0.315806	0.236698	FALSE	0.0881354	0.64577	FALSE	-0.135368	0.563213	FALSE
transcript=TGGT1_257440-t26_1	0.943127	0.0400897	TRUE	-0.31578	0.589566	FALSE	0.475897	0.537669	FALSE	-0.46723	0.516885	FALSE
transcript=TGGT1_311470-t26_1	0.389308	0.000206972	FALSE	-0.315426	8.8975e-07	FALSE	0.212474	0.0458851	FALSE	-0.176834	0.373565	FALSE
transcript=TGGT1_274120-t26_1	0.432709	0.376011	FALSE	-0.314939	0.520262	FALSE	0.736874	0.00137075	TRUE	0.304165	0.545451	FALSE
transcript=TGGT1_219690-t26_1	-0.0442596	0.699156	FALSE	-0.314475	0.185809	FALSE	-0.123205	0.626698	FALSE	-0.0789456	0.661277	FALSE
transcript=TGGT1_231080-t26_1	0.419805	0.196107	FALSE	-0.314382	0.596165	FALSE	0.0280679	0.682598	FALSE	-0.391737	0.555053	FALSE
transcript=TGGT1_205300-t26_1	0.214256	0.512311	FALSE	-0.314339	0.0882168	FALSE	0.0478065	0.690096	FALSE	-0.16645	0.566481	FALSE
transcript=TGGT1_266080-t26_1	1.29745	1.24892e-08	TRUE	-0.313919	0.195594	FALSE	1.00186	2.1102e-07	TRUE	-0.298047	0.526954	FALSE
transcript=TGGT1_247195-t26_1	0.181667	0.262105	FALSE	-0.31233	0.000144588	FALSE	0.0376544	0.750967	FALSE	-0.144013	0.512849	FALSE
transcript=TGGT1_261780-t26_1	0.694813	0.000397231	TRUE	-0.312247	0.405561	FALSE	0.361176	0.399698	FALSE	-0.333637	0.433059	FALSE
transcript=TGGT1_310290-t26_1	-0.181043	0.535507	FALSE	-0.311874	0.154626	FALSE	-0.0914332	0.627698	FALSE	0.0896101	0.659655	FALSE
transcript=TGGT1_289320-t26_1	0.714691	0.231748	FALSE	-0.311509	0.516053	FALSE	0.340743	0.581784	FALSE	-0.404077	0.507965	FALSE
transcript=TGGT1_286590-t26_1	0.570084	0.000296546	FALSE	-0.311123	1.02647e-06	FALSE	0.317766	0.000390084	FALSE	-0.252318	0.378925	FALSE
transcript=TGGT1_218280-t26_1	0.571271	0.00175719	FALSE	-0.311098	0.0647299	FALSE	0.37752	0.0289467	FALSE	-0.193752	0.613544	FALSE
transcript=TGGT1_267680-t26_1	-0.663844	0	TRUE	-0.310811	1.00606e-07	FALSE	-0.68305	0	TRUE	-0.0192055	0.759544	FALSE
transcript=TGGT1_243960-t26_1	0.235861	0.00133468	FALSE	-0.310716	2.93671e-10	FALSE	0.130983	0.121463	FALSE	-0.104878	0.388471	FALSE
transcript=TGGT1_242700-t26_1	0.0707889	0.703793	FALSE	-0.310537	0.297058	FALSE	-0.0672222	0.70408	FALSE	-0.138011	0.644534	FALSE
transcript=TGGT1_286580-t26_1	0.437784	4.0233e-08	FALSE	-0.310528	7.00643e-05	FALSE	0.22049	0.0478702	FALSE	-0.217294	0.15223	FALSE
transcript=TGGT1_232660-t26_1	-0.116692	0.373074	FALSE	-0.310312	3.68361e-07	FALSE	-0.136885	0.288541	FALSE	-0.0201923	0.760657	FALSE
transcript=TGGT1_315150-t26_1	-0.181511	0.133723	FALSE	-0.30933	0.0449588	FALSE	-0.312228	0.0155798	FALSE	-0.130717	0.587855	FALSE
transcript=TGGT1_229740-t26_1	-0.310155	0.243104	FALSE	-0.307687	0.128363	FALSE	-0.222217	0.313636	FALSE	0.0879377	0.69116	FALSE
transcript=TGGT1_316730-t26_1	0.277625	0.237192	FALSE	-0.306656	0.351327	FALSE	0.0711912	0.697907	FALSE	-0.206433	0.470783	FALSE
transcript=TGGT1_217010-t26_1	-0.165353	0.601886	FALSE	-0.306248	0.00028258	FALSE	-0.255129	0.468253	FALSE	-0.0556398	0.743474	FALSE
transcript=TGGT1_251810-t26_1	-0.314922	0.0041325	FALSE	-0.306137	0.0149515	FALSE	-0.449752	3.99051e-05	FALSE	-0.134829	0.534103	FALSE
transcript=TGGT1_244110-t26_1	-0.20558	0.000409704	FALSE	-0.306017	8.09804e-06	FALSE	-0.155087	0.149167	FALSE	0.0504933	0.699422	FALSE
transcript=TGGT1_245560-t26_1	0.181047	0.256856	FALSE	-0.305568	0.086064	FALSE	0.0472702	0.749804	FALSE	-0.170825	0.443724	FALSE
transcript=TGGT1_229630-t26_1	0.2842	0.039992	FALSE	-0.30493	0.00264948	FALSE	0.100996	0.643164	FALSE	-0.183204	0.437027	FALSE
transcript=TGGT1_242020-t26_1	0.258734	0.00483511	FALSE	-0.304348	0.000427812	FALSE	0.150744	0.221587	FALSE	-0.13824	0.465975	FALSE
transcript=TGGT1_213670-t26_1	0.0455241	0.742913	FALSE	-0.303715	0.0676298	FALSE	-0.0809935	0.73088	FALSE	-0.126518	0.613787	FALSE
transcript=TGGT1_271240-t26_1	0.00126151	0.685342	FALSE	-0.303452	0.481026	FALSE	-0.178001	0.571922	FALSE	-0.179262	0.597808	FALSE
transcript=TGGT1_253370-t26_1	-0.0332019	0.756628	FALSE	-0.303376	5.35845e-06	FALSE	-0.0537161	0.706581	FALSE	-0.0205142	0.764935	FALSE
transcript=TGGT1_240220-t26_1	-0.230488	0.0783594	FALSE	-0.3033	0.0607203	FALSE	-0.208712	0.290496	FALSE	0.0156041	0.767816	FALSE
transcript=TGGT1_280480-t26_1	0.66503	0.0216498	TRUE	-0.303191	0.184087	FALSE	0.422423	0.363117	FALSE	-0.257481	0.478851	FALSE
transcript=TGGT1_285510-t26_1	-0.175334	0.0795964	FALSE	-0.302733	9.51088e-06	FALSE	-0.271949	0.00102478	FALSE	-0.0966157	0.487534	FALSE
transcript=TGGT1_216210-t26_1	-0.0644206	0.749578	FALSE	-0.302709	0.000838148	FALSE	-0.0944838	0.67638	FALSE	-0.0300632	0.765062	FALSE
transcript=TGGT1_214750-t26_1	-0.228209	0.113225	FALSE	-0.302589	0.119376	FALSE	-0.275328	0.127699	FALSE	-0.0471189	0.756142	FALSE
transcript=TGGT1_227990-t26_1	-0.152668	0.508902	FALSE	-0.30256	0.213507	FALSE	-0.0726154	0.63071	FALSE	-0.0284364	0.749145	FALSE
transcript=TGGT1_238190-t26_1	-0.250012	2.67527e-06	FALSE	-0.301927	1.21159e-11	FALSE	-0.169647	0.00253829	FALSE	0.080365	0.31733	FALSE
transcript=TGGT1_288630-t26_1	-0.393723	0.0469223	FALSE	-0.300988	0.247185	FALSE	-0.340658	0.00214759	FALSE	0.0354304	0.762963	FALSE
transcript=TGGT1_286710-t26_1	-0.0977633	0.603689	FALSE	-0.300919	0.0681412	FALSE	-0.11077	0.547989	FALSE	-0.0130069	0.707955	FALSE
transcript=TGGT1_243690-t26_1	0.556329	0.00186925	FALSE	-0.300151	0.172343	FALSE	0.209382	0.502906	FALSE	-0.346948	0.183915	FALSE
transcript=TGGT1_221675B-t26_1	-0.0974764	0.624452	FALSE	-0.300053	0.417621	FALSE	-0.107149	0.618553	FALSE	-0.00967224	0.682894	FALSE
transcript=TGGT1_254410-t26_1	-0.205935	0.623204	FALSE	-0.299901	0.474447	FALSE	-0.340189	0.539879	FALSE	-0.134254	0.707368	FALSE
transcript=TGGT1_213940-t26_1	-0.229931	0.0364876	FALSE	-0.299727	3.68512e-05	FALSE	-0.248268	0.0062983	FALSE	-0.0183376	0.754019	FALSE
transcript=TGGT1_310330-t26_1	-0.0571693	0.741672	FALSE	-0.299538	0.405002	FALSE	-0.0720002	0.74031	FALSE	0.0330895	0.749393	FALSE
transcript=TGGT1_218600-t26_1	-0.0434032	0.724445	FALSE	-0.299022	0.0230983	FALSE	-0.0951649	0.619974	FALSE	-0.0517617	0.717775	FALSE
transcript=TGGT1_217550-t26_1	-0.0304461	0.720665	FALSE	-0.29861	0.219238	FALSE	-0.0434323	0.718009	FALSE	-0.0129862	0.725535	FALSE
transcript=TGGT1_215360-t26_1	-0.243002	0.520783	FALSE	-0.29843	0.412303	FALSE	-0.371467	0.267615	FALSE	-0.128465	0.635464	FALSE
transcript=TGGT1_215430-t26_1	0.4869	0.00134186	FALSE	-0.298166	0.125051	FALSE	0.268067	0.289444	FALSE	-0.218833	0.502186	FALSE
transcript=TGGT1_236030-t26_1	-0.389802	0.176491	FALSE	-0.297635	0.362486	FALSE	-0.348527	0.330589	FALSE	0.0412748	0.703218	FALSE
transcript=TGGT1_409720-t26_1	#N/A	#N/A	FALSE	-0.297159	0.539673	FALSE	#N/A	#N/A	FALSE	-0.406488	0.563771	FALSE
transcript=TGGT1_305030-t26_1	0.0807942	0.522636	FALSE	-0.29608	1.17235e-08	FALSE	0.124469	0.203116	FALSE	0.0436745	0.660789	FALSE
transcript=TGGT1_235130-t26_1	0.689917	0.206193	FALSE	-0.295807	0.419232	FALSE	0.519396	0.0835077	FALSE	-0.309175	0.294235	FALSE
transcript=TGGT1_232760-t26_1	-0.0513768	0.702814	FALSE	-0.295347	0.249781	FALSE	-0.118237	0.62101	FALSE	-0.0668603	0.691129	FALSE
transcript=TGGT1_258730-t26_1	0.106385	0.655239	FALSE	-0.29517	0.45056	FALSE	0.0112981	0.683747	FALSE	-0.0950867	0.654147	FALSE
transcript=TGGT1_225730-t26_1	0.689361	0.0801474	FALSE	-0.295144	0.325473	FALSE	0.485483	0.24523	FALSE	-0.203877	0.57524	FALSE
transcript=TGGT1_301450-t26_1	1.14588	0.00665578	TRUE	-0.294521	0.519141	FALSE	0.882903	0.0223392	TRUE	-0.262975	0.606642	FALSE
transcript=TGGT1_270650-t26_1	0.0695955	0.654343	FALSE	-0.29435	0.180986	FALSE	0.113398	0.557233	FALSE	0.0438027	0.701653	FALSE
transcript=TGGT1_252630-t26_1	0.261019	0.123901	FALSE	-0.294217	0.17528	FALSE	0.11631	0.569943	FALSE	-0.144709	0.51764	FALSE
transcript=TGGT1_246950-t26_1	0.32121	0.062651	FALSE	-0.293238	0.0128936	FALSE	0.148328	0.50859	FALSE	-0.172883	0.46789	FALSE
transcript=TGGT1_227790-t26_1	0.28657	0.553178	FALSE	-0.293088	0.520932	FALSE	-0.186027	0.639928	FALSE	-0.275251	0.543631	FALSE
transcript=TGGT1_293360-t26_1	-0.286497	5.73461e-05	FALSE	-0.293011	2.37287e-06	FALSE	-0.303282	0.000109415	FALSE	-0.0167851	0.761125	FALSE
transcript=TGGT1_260190-t26_1	0.464686	2.9521e-05	FALSE	-0.292849	0.0217744	FALSE	0.469984	1.04494e-05	FALSE	0.00529852	0.737384	FALSE
transcript=TGGT1_300100-t26_1	0.452187	2.5901e-05	FALSE	-0.29269	8.20871e-05	FALSE	0.263811	0.00800262	FALSE	-0.188376	0.344099	FALSE
transcript=TGGT1_304630-t26_1	0.00173868	0.771143	FALSE	-0.292537	0.00341974	FALSE	-0.0259833	0.758248	FALSE	-0.027722	0.759392	FALSE
transcript=TGGT1_314000-t26_1	-0.129625	0.615437	FALSE	-0.292302	0.466888	FALSE	-0.10991	0.633366	FALSE	0.0197153	0.681074	FALSE
transcript=TGGT1_241830-t26_1	-0.0306753	0.720716	FALSE	-0.292138	0.427062	FALSE	-0.228659	0.482236	FALSE	-0.197984	0.579721	FALSE
transcript=TGGT1_245490-t26_1	0.564405	7.03378e-06	FALSE	-0.29198	2.18265e-07	FALSE	0.310987	0.00163448	FALSE	-0.253418	0.156854	FALSE
transcript=TGGT1_299030-t26_1	-0.199075	0.399584	FALSE	-0.291953	0.0046802	FALSE	-0.102028	0.632352	FALSE	0.0970469	0.557424	FALSE
transcript=TGGT1_253520-t26_1	0.188636	0.44765	FALSE	-0.291164	0.23604	FALSE	0.0539546	0.745887	FALSE	-0.153037	0.652574	FALSE
transcript=TGGT1_282180-t26_1	0.360095	0.462291	FALSE	-0.291132	0.592892	FALSE	0.0264887	0.75773	FALSE	-0.435642	0.413505	FALSE
transcript=TGGT1_278640-t26_1	-0.24439	0.368874	FALSE	-0.291057	0.203287	FALSE	-0.312085	0.188046	FALSE	-0.0676949	0.675693	FALSE
transcript=TGGT1_253750-t26_1	0.222947	0.00360954	FALSE	-0.290172	2.25561e-07	FALSE	0.114609	0.314491	FALSE	-0.108338	0.470333	FALSE
transcript=TGGT1_230700-t26_1	-0.106463	0.631865	FALSE	-0.290015	0.473201	FALSE	-0.262122	0.492813	FALSE	-0.155659	0.608102	FALSE
transcript=TGGT1_221200B-t26_1	-0.153245	0.641701	FALSE	-0.289277	0.0396987	FALSE	-0.134308	0.527678	FALSE	-0.0626406	0.707648	FALSE
transcript=TGGT1_284190-t26_1	-0.413099	1.93407e-07	FALSE	-0.2889	0.012067	FALSE	-0.364015	0.000102494	FALSE	0.0490843	0.749084	FALSE
transcript=TGGT1_252440-t26_1	0.542838	0.0057323	FALSE	-0.288716	0.404778	FALSE	0.229055	0.587578	FALSE	-0.293401	0.463401	FALSE
transcript=TGGT1_297690-t26_1	-0.13936	0.654811	FALSE	-0.288432	0.352367	FALSE	-0.053297	0.717043	FALSE	0.045104	0.703073	FALSE
transcript=TGGT1_261060-t26_1	-0.426083	0.0706004	FALSE	-0.288424	0.301921	FALSE	-0.529956	0.000417398	FALSE	-0.103873	0.641112	FALSE
transcript=TGGT1_316490-t26_1	0.286649	0.549116	FALSE	-0.28825	0.400493	FALSE	0.229098	0.60649	FALSE	-0.0575509	0.68721	FALSE
transcript=TGGT1_246560-t26_1	-0.171126	0.665064	FALSE	-0.287538	0.179951	FALSE	0.0356973	0.744055	FALSE	0.0833525	0.695286	FALSE
transcript=TGGT1_271270-t26_1	0.356291	0.168538	FALSE	-0.28747	0.0892245	FALSE	0.164562	0.571743	FALSE	-0.19173	0.443823	FALSE
transcript=TGGT1_249380-t26_1	0.237603	0.171131	FALSE	-0.28722	2.70697e-06	FALSE	0.15539	0.346744	FALSE	-0.0822123	0.632617	FALSE
transcript=TGGT1_221870-t26_1	0.0762366	0.633322	FALSE	-0.286805	0.541524	FALSE	-0.0823945	0.670766	FALSE	-0.152419	0.708512	FALSE
transcript=TGGT1_247700-t26_1	0.287657	0.138119	FALSE	-0.286538	0.00756752	FALSE	0.0204757	0.761032	FALSE	-0.278742	0.0826614	FALSE
transcript=TGGT1_315920-t26_1	-0.0544556	0.697608	FALSE	-0.286523	0.0618031	FALSE	0.0473674	0.702379	FALSE	0.101823	0.592079	FALSE
transcript=TGGT1_259710-t26_1	-0.334357	0.00481554	FALSE	-0.284867	0.0103581	FALSE	-0.354524	0.00803299	FALSE	-0.0201667	0.765369	FALSE
transcript=TGGT1_219720-t26_1	0.179171	0.483613	FALSE	-0.284054	0.308755	FALSE	0.100584	0.596377	FALSE	-0.078587	0.658667	FALSE
transcript=TGGT1_313390-t26_1	0.00892982	0.767922	FALSE	-0.283501	0.00479598	FALSE	-0.110376	0.576997	FALSE	-0.119305	0.572697	FALSE
transcript=TGGT1_212850-t26_1	0.161907	0.71493	FALSE	-0.283377	0.588519	FALSE	0.166918	0.715647	FALSE	0.00501136	0.727445	FALSE
transcript=TGGT1_257070-t26_1	-0.0789933	0.674102	FALSE	-0.282553	0.381936	FALSE	-0.0898909	0.674623	FALSE	-0.0108976	0.73709	FALSE
transcript=TGGT1_411770-t26_1	-0.421434	4.76177e-06	FALSE	-0.282309	0.0196424	FALSE	-0.481822	8.24982e-06	FALSE	-0.0603882	0.704937	FALSE
transcript=TGGT1_258930-t26_1	-0.201227	0.235711	FALSE	-0.281525	0.0637459	FALSE	-0.220282	0.157198	FALSE	-0.0190556	0.721683	FALSE
transcript=TGGT1_207140-t26_1	0.161221	0.41611	FALSE	-0.28113	1.70197e-06	FALSE	0.0852614	0.624867	FALSE	-0.0444088	0.733928	FALSE
transcript=TGGT1_314750-t26_1	0.00136346	0.758917	FALSE	-0.280712	0.613397	FALSE	-0.0921529	0.752241	FALSE	-0.100675	0.748027	FALSE
transcript=TGGT1_310780-t26_1	0.36613	0.0083747	FALSE	-0.280347	0.000446781	FALSE	0.184813	0.107273	FALSE	-0.181318	0.45027	FALSE
transcript=TGGT1_218240-t26_1	-0.0642354	0.638481	FALSE	-0.277823	9.54649e-08	FALSE	-0.152482	0.0787713	FALSE	-0.0882471	0.457429	FALSE
transcript=TGGT1_258410-t26_1	-0.0912887	0.511772	FALSE	-0.276582	0.000519668	FALSE	-0.138649	0.353275	FALSE	-0.0473606	0.703851	FALSE
transcript=TGGT1_232280-t26_1	-0.0829287	0.502426	FALSE	-0.276201	7.03848e-07	FALSE	-0.0153749	0.760582	FALSE	0.0675538	0.585907	FALSE
transcript=TGGT1_204060-t26_1	0.634081	6.84834e-07	TRUE	-0.276142	0.0716463	FALSE	0.438352	0.00173037	FALSE	-0.195729	0.493145	FALSE
transcript=TGGT1_315270-t26_1	-0.144594	0.38741	FALSE	-0.27609	0.00384096	FALSE	-0.150483	0.28354	FALSE	0.0184911	0.755516	FALSE
transcript=TGGT1_249910-t26_1	0.218552	0.541387	FALSE	-0.276038	0.552006	FALSE	0.0815503	0.664844	FALSE	-0.137002	0.644616	FALSE
transcript=TGGT1_289630-t26_1	0.441085	0.168192	FALSE	-0.275694	0.327139	FALSE	0.173511	0.578797	FALSE	-0.267573	0.409005	FALSE
transcript=TGGT1_232020-t26_1	0.252718	0.495044	FALSE	-0.27515	0.555375	FALSE	-0.0040699	0.746605	FALSE	-0.276212	0.562777	FALSE
transcript=TGGT1_225010-t26_1	0.313264	0.573232	FALSE	-0.274845	0.550697	FALSE	0.355897	0.476922	FALSE	0.0426329	0.707536	FALSE
transcript=TGGT1_224000-t26_1	0.250506	0.512695	FALSE	-0.274782	0.353534	FALSE	0.118789	0.704395	FALSE	-0.131717	0.632087	FALSE
transcript=TGGT1_263730-t26_1	-0.204612	0.204482	FALSE	-0.274741	0.00277886	FALSE	-0.291361	0.0149991	FALSE	-0.0867491	0.685957	FALSE
transcript=TGGT1_252380-t26_1	-0.12425	0.427375	FALSE	-0.274335	0.085777	FALSE	-0.213171	0.286425	FALSE	-0.0889206	0.674206	FALSE
transcript=TGGT1_288830-t26_1	0.141461	0.558568	FALSE	-0.27359	0.00161719	FALSE	0.0956874	0.702929	FALSE	-0.0457734	0.742479	FALSE
transcript=TGGT1_250710-t26_1	-0.187551	0.118423	FALSE	-0.273487	0.145936	FALSE	-0.315307	0.000117618	FALSE	-0.127756	0.349369	FALSE
transcript=TGGT1_226220-t26_1	0.137071	0.510535	FALSE	-0.272983	0.035677	FALSE	0.0722315	0.717487	FALSE	-0.0648395	0.720461	FALSE
transcript=TGGT1_226910-t26_1	-0.350587	1.79825e-12	FALSE	-0.27142	7.66564e-10	FALSE	-0.239373	1.36338e-08	FALSE	0.111214	0.180641	FALSE
transcript=TGGT1_225550-t26_1	0.578015	4.4368e-07	FALSE	-0.271014	0.342769	FALSE	0.385082	0.00356127	FALSE	-0.231794	0.501465	FALSE
transcript=TGGT1_273640-t26_1	0.228601	0.60173	FALSE	-0.270922	0.513845	FALSE	0.0210104	0.708206	FALSE	-0.20759	0.620399	FALSE
transcript=TGGT1_294800A-t26_1	-0.170497	0.666672	FALSE	-0.270439	0.177183	FALSE	-0.256129	0.108335	FALSE	-0.164378	0.438238	FALSE
transcript=TGGT1_314690-t26_1	0.152774	0.565622	FALSE	-0.270175	0.388118	FALSE	0.0655189	0.65348	FALSE	-0.0872551	0.637065	FALSE
transcript=TGGT1_211720-t26_1	-0.0567876	0.721607	FALSE	-0.270008	0.498152	FALSE	0.0858861	0.667759	FALSE	0.142674	0.619265	FALSE
transcript=TGGT1_256090-t26_1	0.688419	4.8099e-06	TRUE	-0.269975	0.0964978	FALSE	0.405366	0.0499047	FALSE	-0.283052	0.177529	FALSE
transcript=TGGT1_290678-t26_1	0.514162	0.00231531	FALSE	-0.269948	0.131368	FALSE	0.309806	0.198844	FALSE	-0.246368	0.240809	FALSE
transcript=TGGT1_252430-t26_1	0.00703181	0.768907	FALSE	-0.269839	0.000118474	FALSE	-0.0366275	0.747548	FALSE	-0.0436593	0.730951	FALSE
transcript=TGGT1_297465-t26_1	-0.326539	0.0794589	FALSE	-0.26904	0.184948	FALSE	-0.392672	0.00873222	FALSE	-0.0661327	0.640859	FALSE
transcript=TGGT1_229790-t26_1	-0.105261	0.625326	FALSE	-0.268675	0.278794	FALSE	-0.155624	0.594722	FALSE	0.00306159	0.727202	FALSE
transcript=TGGT1_292975-t26_1	0.0710703	0.664623	FALSE	-0.268387	0.283235	FALSE	-0.019275	0.706919	FALSE	-0.0903454	0.617838	FALSE
transcript=TGGT1_223680-t26_1	-0.44383	0.243596	FALSE	-0.268349	0.613348	FALSE	-0.355084	0.404218	FALSE	0.0887462	0.75865	FALSE
transcript=TGGT1_203780-t26_1	0.0691167	0.597914	FALSE	-0.267786	9.21825e-08	FALSE	0.0582269	0.598599	FALSE	-0.0108898	0.765514	FALSE
transcript=TGGT1_261030-t26_1	-0.385084	0.615341	FALSE	-0.267613	0.48327	FALSE	0.00744793	0.737835	FALSE	0.47278	0.473825	FALSE
transcript=TGGT1_280590-t26_1	0.302861	0.0584515	FALSE	-0.267539	0.110617	FALSE	0.232235	0.277256	FALSE	-0.134734	0.607549	FALSE
transcript=TGGT1_270780-t26_1	-0.317643	0.137442	FALSE	-0.266662	0.4453	FALSE	-0.424975	0.11684	FALSE	-0.107332	0.643456	FALSE
transcript=TGGT1_255660-t26_1	-0.0862278	0.624037	FALSE	-0.266623	0.117789	FALSE	-0.158219	0.454586	FALSE	-0.0719911	0.629502	FALSE
transcript=TGGT1_312640-t26_1	0.205747	0.374178	FALSE	-0.26639	0.311346	FALSE	0.0843869	0.652179	FALSE	-0.0425954	0.729737	FALSE
transcript=TGGT1_286440-t26_1	-0.21874	0.0580954	FALSE	-0.265874	0.0220251	FALSE	-0.196403	0.0938682	FALSE	-0.0223903	0.757383	FALSE
transcript=TGGT1_320480-t26_1	0.381448	0.00762308	FALSE	-0.265642	0.029403	FALSE	0.220665	0.258771	FALSE	-0.156018	0.50671	FALSE
transcript=TGGT1_230350-t26_1	0.609643	6.09404e-08	TRUE	-0.265577	0.00158285	FALSE	0.39893	7.58886e-06	FALSE	-0.210714	0.303822	FALSE
transcript=TGGT1_215070-t26_1	-0.129721	0.655783	FALSE	-0.265315	0.535157	FALSE	-0.29617	0.405226	FALSE	-0.119871	0.666926	FALSE
transcript=TGGT1_288340-t26_1	-0.0680147	0.705761	FALSE	-0.265261	0.546189	FALSE	0.175319	0.661952	FALSE	0.243333	0.629322	FALSE
transcript=TGGT1_315280-t26_1	-0.093273	0.618125	FALSE	-0.265102	0.485154	FALSE	-0.180899	0.54938	FALSE	-0.0876258	0.643539	FALSE
transcript=TGGT1_268760-t26_1	-0.298033	0.00193857	FALSE	-0.26489	3.07911e-06	FALSE	-0.280506	9.14868e-06	FALSE	0.0175267	0.763971	FALSE
transcript=TGGT1_223485-t26_1	0.740466	0.0234826	TRUE	-0.264736	0.379408	FALSE	0.510975	0.240973	FALSE	-0.229491	0.508121	FALSE
transcript=TGGT1_236560-t26_1	-0.237732	0.000136417	FALSE	-0.263909	1.1336e-06	FALSE	-0.224337	4.1321e-05	FALSE	0.0133941	0.764409	FALSE
transcript=TGGT1_267580-t26_1	-0.333595	0.0377813	FALSE	-0.26334	0.263369	FALSE	-0.284222	0.21486	FALSE	0.0493727	0.743711	FALSE
transcript=TGGT1_238100-t26_1	0.811992	0.00229266	TRUE	-0.263224	0.747381	FALSE	0.387704	0.122758	FALSE	-0.533262	0.384922	FALSE
transcript=TGGT1_261440-t26_1	0.610759	7.43239e-07	TRUE	-0.263	0.0307312	FALSE	0.38108	0.00194865	FALSE	-0.22968	0.302507	FALSE
transcript=TGGT1_273850-t26_1	-0.272084	0.308033	FALSE	-0.262968	0.0527751	FALSE	-0.294107	0.252364	FALSE	-0.0220234	0.765784	FALSE
transcript=TGGT1_266620-t26_1	0.0143232	0.74557	FALSE	-0.262853	0.360585	FALSE	-0.0281174	0.742305	FALSE	-0.0424406	0.740089	FALSE
transcript=TGGT1_261710-t26_1	-0.0258781	0.759865	FALSE	-0.262282	0.00301089	FALSE	-0.148934	0.320154	FALSE	-0.123056	0.476746	FALSE
transcript=TGGT1_259260-t26_1	0.848407	1.46781e-10	TRUE	-0.261906	0.205166	FALSE	0.560881	6.11011e-05	FALSE	-0.287526	0.336591	FALSE
transcript=TGGT1_305450-t26_1	0.27408	0.145766	FALSE	-0.261645	0.0477641	FALSE	0.0969692	0.621853	FALSE	-0.177111	0.44589	FALSE
transcript=TGGT1_279320-t26_1	-0.226246	0.00157429	FALSE	-0.261492	0.111379	FALSE	-0.247326	0.000330659	FALSE	-0.021081	0.761629	FALSE
transcript=TGGT1_226000-t26_1	-0.0584232	0.733021	FALSE	-0.261411	0.481891	FALSE	-0.0885921	0.721911	FALSE	-0.0301689	0.743323	FALSE
transcript=TGGT1_315140-t26_1	0.106232	0.561717	FALSE	-0.260996	1.75684e-05	FALSE	0.0743217	0.643788	FALSE	-0.033419	0.741388	FALSE
transcript=TGGT1_254390-t26_1	0.179993	0.141174	FALSE	-0.260732	0.00111233	FALSE	0.164392	0.173725	FALSE	-0.0156016	0.765999	FALSE
transcript=TGGT1_264610-t26_1	-0.0248052	0.755183	FALSE	-0.260298	0.00139257	FALSE	-0.0889106	0.61822	FALSE	-0.0641054	0.632396	FALSE
transcript=TGGT1_203790-t26_1	-0.308911	0.394188	FALSE	-0.259984	0.412085	FALSE	-0.363636	0.274009	FALSE	0.0339854	0.705194	FALSE
transcript=TGGT1_249340-t26_1	0.0988563	0.626059	FALSE	-0.259663	0.388236	FALSE	0.0212148	0.678694	FALSE	-0.0776415	0.644368	FALSE
transcript=TGGT1_287170-t26_1	0.0830587	0.669699	FALSE	-0.259468	0.0266912	FALSE	0.0141013	0.767781	FALSE	-0.0689574	0.672214	FALSE
transcript=TGGT1_221910-t26_1	0.0176458	0.680774	FALSE	-0.259413	0.369495	FALSE	-0.184405	0.493311	FALSE	-0.20205	0.43642	FALSE
transcript=TGGT1_218300-t26_1	0.164962	0.402192	FALSE	-0.259041	0.319167	FALSE	-0.0500432	0.753003	FALSE	-0.215005	0.38988	FALSE
transcript=TGGT1_273840-t26_1	-0.11964	0.693698	FALSE	-0.259024	0.0728309	FALSE	-0.175355	0.542206	FALSE	-0.0557155	0.750274	FALSE
transcript=TGGT1_230230-t26_1	-0.307374	0.00815534	FALSE	-0.258964	0.359568	FALSE	-0.311031	0.110008	FALSE	-0.0036577	0.737767	FALSE
transcript=TGGT1_234610-t26_1	0.00229208	0.764772	FALSE	-0.258593	0.02593	FALSE	-0.0985563	0.58394	FALSE	-0.100848	0.565192	FALSE
transcript=TGGT1_206320-t26_1	0.044153	0.741103	FALSE	-0.258395	0.151038	FALSE	-0.0392609	0.739912	FALSE	-0.0834139	0.700307	FALSE
transcript=TGGT1_202170-t26_1	-0.116645	0.642747	FALSE	-0.25804	0.55736	FALSE	-0.282426	0.558442	FALSE	-0.16578	0.619644	FALSE
transcript=TGGT1_222040-t26_1	-0.224402	0.500419	FALSE	-0.257854	0.454109	FALSE	-0.278138	0.43733	FALSE	-0.0537364	0.700424	FALSE
transcript=TGGT1_306020-t26_1	0.569979	0.00328309	FALSE	-0.257415	0.389176	FALSE	0.301095	0.289143	FALSE	-0.183511	0.626607	FALSE
transcript=TGGT1_203950-t26_1	-0.153439	0.29691	FALSE	-0.257356	0.0774005	FALSE	-0.18777	0.176318	FALSE	-0.0343317	0.748608	FALSE
transcript=TGGT1_225320-t26_1	0.446129	0.0180319	FALSE	-0.256625	0.303384	FALSE	0.199967	0.297206	FALSE	-0.246163	0.371843	FALSE
transcript=TGGT1_315760-t26_1	0.0780096	0.687114	FALSE	-0.256088	0.266831	FALSE	-0.047717	0.725412	FALSE	-0.125727	0.575651	FALSE
transcript=TGGT1_316200-t26_1	1.01026	0.115104	FALSE	-0.255972	0.60266	FALSE	0.677	0.445104	FALSE	-0.250297	0.637924	FALSE
transcript=TGGT1_226860-t26_1	0.517214	0.0948878	FALSE	-0.255453	0.129193	FALSE	0.109595	0.633102	FALSE	-0.296177	0.261788	FALSE
transcript=TGGT1_319510-t26_1	-0.0262533	0.756356	FALSE	-0.255337	0.133891	FALSE	-0.0710116	0.70016	FALSE	0.0341234	0.761778	FALSE
transcript=TGGT1_310280-t26_1	-0.105488	0.631021	FALSE	-0.25521	0.481632	FALSE	0.0148202	0.681937	FALSE	0.120308	0.622832	FALSE
transcript=TGGT1_291880-t26_1	0.648816	0.184776	FALSE	-0.255053	0.531909	FALSE	0.686634	0.0924159	FALSE	0.08207	0.700248	FALSE
transcript=TGGT1_268250-t26_1	-0.0534872	0.717357	FALSE	-0.255051	0.475599	FALSE	-0.0343906	0.720409	FALSE	0.0190966	0.72514	FALSE
transcript=TGGT1_207370-t26_1	-0.0833953	0.607348	FALSE	-0.254721	0.000806259	FALSE	-0.0712156	0.644658	FALSE	0.0121798	0.765153	FALSE
transcript=TGGT1_297330-t26_1	0.0496333	0.672285	FALSE	-0.254453	0.460524	FALSE	-0.000713249	0.685472	FALSE	-0.0503465	0.671933	FALSE
transcript=TGGT1_259640-t26_1	0.0654211	0.755634	FALSE	-0.254115	0.0966452	FALSE	0.189341	0.534032	FALSE	0.12392	0.707115	FALSE
transcript=TGGT1_239590-t26_1	0.0286327	0.732717	FALSE	-0.254089	0.448623	FALSE	0.0936741	0.669735	FALSE	0.0336858	0.719999	FALSE
transcript=TGGT1_295125-t26_1	0.693944	0.00104185	TRUE	-0.254047	0.349238	FALSE	0.378399	0.210115	FALSE	-0.393075	0.214691	FALSE
transcript=TGGT1_224520-t26_1	-0.0248075	0.676277	FALSE	-0.252141	0.371103	FALSE	-0.126455	0.559265	FALSE	-0.101647	0.593	FALSE
transcript=TGGT1_314820-t26_1	0.172287	0.715488	FALSE	-0.251624	0.692466	FALSE	0.216773	0.713487	FALSE	0.0444859	0.72556	FALSE
transcript=TGGT1_207920-t26_1	0.251263	0.560337	FALSE	-0.251518	0.548255	FALSE	-0.0515261	0.72181	FALSE	-0.302789	0.474713	FALSE
transcript=TGGT1_230210-t26_1	0.0859668	0.426853	FALSE	-0.250608	0.000105469	FALSE	0.00994793	0.766214	FALSE	-0.0760189	0.541661	FALSE
transcript=TGGT1_279340-t26_1	0.904784	0.000634199	TRUE	-0.250256	0.427584	FALSE	0.516451	0.103646	FALSE	-0.388334	0.303676	FALSE
transcript=TGGT1_308870-t26_1	-0.221661	5.51608e-06	FALSE	-0.250058	2.56473e-05	FALSE	-0.24698	1.17651e-05	FALSE	-0.025319	0.747923	FALSE
transcript=TGGT1_313130-t26_1	-0.0718397	0.691316	FALSE	-0.249867	0.00449279	FALSE	-0.10271	0.574533	FALSE	-0.0308703	0.75581	FALSE
transcript=TGGT1_261580-t26_1	0.138007	0.650229	FALSE	-0.249686	0.478763	FALSE	0.000945575	0.753502	FALSE	-0.137061	0.623575	FALSE
transcript=TGGT1_228340-t26_1	0.437647	0.339961	FALSE	-0.249396	0.483956	FALSE	-0.0271915	0.709593	FALSE	-0.464838	0.390465	FALSE
transcript=TGGT1_297760-t26_1	-0.0989324	0.680808	FALSE	-0.249338	0.383492	FALSE	0.133018	0.502826	FALSE	0.0535754	0.728391	FALSE
transcript=TGGT1_272030B-t26_1	-0.0098873	0.737271	FALSE	-0.249266	0.294533	FALSE	-0.119338	0.670269	FALSE	-0.109451	0.619454	FALSE
transcript=TGGT1_219150-t26_1	-0.281092	6.7204e-05	FALSE	-0.248519	0.0105078	FALSE	-0.19067	0.0734894	FALSE	0.0468832	0.729784	FALSE
transcript=TGGT1_257520-t26_1	0.405887	0.372705	FALSE	-0.248441	0.522857	FALSE	0.222037	0.529337	FALSE	-0.18385	0.570964	FALSE
transcript=TGGT1_203540-t26_1	-0.0478928	0.732576	FALSE	-0.248322	0.0610805	FALSE	0.0059463	0.769744	FALSE	0.0308385	0.751697	FALSE
transcript=TGGT1_294980-t26_1	-0.244367	0.105154	FALSE	-0.248251	0.327692	FALSE	-0.201193	0.438036	FALSE	-0.0211818	0.761648	FALSE
transcript=TGGT1_271810-t26_1	-0.026579	0.7538	FALSE	-0.248173	8.97513e-05	FALSE	-0.0938184	0.523373	FALSE	-0.0672394	0.605527	FALSE
transcript=TGGT1_270930-t26_1	0.257933	0.00632361	FALSE	-0.248145	2.64354e-06	FALSE	0.0826712	0.591099	FALSE	-0.175261	0.124721	FALSE
transcript=TGGT1_230690-t26_1	0.203201	0.0462988	FALSE	-0.248144	0.000919275	FALSE	0.161212	0.215536	FALSE	-0.0419891	0.732037	FALSE
transcript=TGGT1_248880-t26_1	0.133928	0.434184	FALSE	-0.248034	0.000138456	FALSE	-0.0308845	0.747255	FALSE	-0.164812	0.29765	FALSE
transcript=TGGT1_230590-t26_1	0.247328	0.381456	FALSE	-0.246932	0.531482	FALSE	0.131144	0.67358	FALSE	-0.0401281	0.759733	FALSE
transcript=TGGT1_278670-t26_1	0.0168078	0.735656	FALSE	-0.24642	0.413287	FALSE	-0.121233	0.596537	FALSE	-0.138041	0.591753	FALSE
transcript=TGGT1_251680-t26_1	-0.11507	0.614177	FALSE	-0.245469	0.3076	FALSE	-0.181521	0.419018	FALSE	-0.0664515	0.728246	FALSE
transcript=TGGT1_306920-t26_1	-0.181618	0.561592	FALSE	-0.245373	0.474625	FALSE	-0.088932	0.65859	FALSE	0.0926865	0.669306	FALSE
transcript=TGGT1_224870-t26_1	0.251289	0.542954	FALSE	-0.245035	0.440544	FALSE	0.0980452	0.663886	FALSE	-0.153244	0.621151	FALSE
transcript=TGGT1_297960A-t26_1	-0.31501	0.388824	FALSE	-0.245028	0.640943	FALSE	-0.136269	0.603945	FALSE	0.24451	0.554602	FALSE
transcript=TGGT1_291820-t26_1	-0.0479593	0.725362	FALSE	-0.244136	0.549314	FALSE	-0.166536	0.659958	FALSE	-0.0946484	0.752422	FALSE
transcript=TGGT1_228100-t26_1	0.144238	0.579029	FALSE	-0.243781	0.288842	FALSE	0.0965981	0.648216	FALSE	-0.0286936	0.748712	FALSE
transcript=TGGT1_223500-t26_1	-0.0545506	0.728511	FALSE	-0.243318	0.414267	FALSE	-0.152473	0.652377	FALSE	-0.0979225	0.668336	FALSE
transcript=TGGT1_229030-t26_1	0.661084	0.000309285	TRUE	-0.24322	0.368004	FALSE	0.457815	0.0296341	FALSE	-0.105787	0.727955	FALSE
transcript=TGGT1_268835-t26_1	0.183083	0.386465	FALSE	-0.242361	0.107425	FALSE	0.0309078	0.760243	FALSE	-0.152175	0.585066	FALSE
transcript=TGGT1_260820-t26_1	0.514952	0.000954978	FALSE	-0.242041	0.344629	FALSE	0.36302	0.00575648	FALSE	-0.151932	0.582353	FALSE
transcript=TGGT1_203690-t26_1	0.194626	0.428416	FALSE	-0.241836	0.453154	FALSE	-0.0538566	0.731589	FALSE	-0.248483	0.345688	FALSE
transcript=TGGT1_306390-t26_1	-0.354532	0.0921254	FALSE	-0.241541	0.515977	FALSE	-0.402409	0.0122705	FALSE	-0.0478767	0.689245	FALSE
transcript=TGGT1_308000-t26_1	0.401532	0.0125176	FALSE	-0.240791	0.0689129	FALSE	0.188487	0.533185	FALSE	-0.213045	0.193367	FALSE
transcript=TGGT1_281430-t26_1	-0.494049	0.380614	FALSE	-0.240382	0.573113	FALSE	-0.634719	0.345159	FALSE	-0.14067	0.638395	FALSE
transcript=TGGT1_202070-t26_1	0.419137	0.525426	FALSE	-0.240155	0.6683	FALSE	-0.131013	0.6988	FALSE	-0.55015	0.481718	FALSE
transcript=TGGT1_263050-t26_1	-0.061516	0.689403	FALSE	-0.23999	0.285668	FALSE	-0.202615	0.459308	FALSE	-0.141099	0.603535	FALSE
transcript=TGGT1_225310-t26_1	-0.0698874	0.541456	FALSE	-0.239896	9.06086e-06	FALSE	-0.0384551	0.71276	FALSE	0.0314323	0.733301	FALSE
transcript=TGGT1_242240-t26_1	0.337303	0.01717	FALSE	-0.239373	0.367256	FALSE	0.390443	0.00380726	FALSE	-0.0244009	0.703275	FALSE
transcript=TGGT1_300290-t26_1	0.665915	0.0869253	FALSE	-0.239118	0.4543	FALSE	0.40701	0.425071	FALSE	-0.258905	0.454205	FALSE
transcript=TGGT1_233460-t26_1	0.527339	1.16581e-06	FALSE	-0.23787	0.00402793	FALSE	0.224455	0.00146736	FALSE	-0.302884	0.0338611	FALSE
transcript=TGGT1_262140-t26_1	-0.126564	0.644244	FALSE	-0.236991	0.341434	FALSE	-0.0519212	0.705364	FALSE	0.0746429	0.699215	FALSE
transcript=TGGT1_219550-t26_1	-0.299817	2.31442e-06	FALSE	-0.236464	0.0591653	FALSE	-0.349472	5.09551e-05	FALSE	-0.0496545	0.737902	FALSE
transcript=TGGT1_210790-t26_1	0.233184	0.233567	FALSE	-0.236355	0.327	FALSE	0.0173994	0.767763	FALSE	-0.215785	0.462105	FALSE
transcript=TGGT1_239010-t26_1	0.0801088	0.648539	FALSE	-0.23347	0.0194718	FALSE	0.0659149	0.687018	FALSE	-0.0141939	0.761069	FALSE
transcript=TGGT1_247380-t26_1	0.196848	0.544037	FALSE	-0.233232	0.354568	FALSE	0.177534	0.522488	FALSE	-0.0193141	0.724396	FALSE
transcript=TGGT1_286450-t26_1	0.283049	0.714558	FALSE	-0.233029	0.687082	FALSE	-0.0183817	0.753103	FALSE	-0.301431	0.619833	FALSE
transcript=TGGT1_411040-t26_1	-0.820346	0.321981	FALSE	-0.231705	0.470423	FALSE	-0.52631	0.0123524	FALSE	0.294036	0.668156	FALSE
transcript=TGGT1_309960B-t26_1	0.499721	0.478676	FALSE	-0.230929	0.537321	FALSE	0.510143	0.481977	FALSE	0.0104215	0.683453	FALSE
transcript=TGGT1_277990-t26_1	0.148185	0.594239	FALSE	-0.230822	0.343966	FALSE	0.0980792	0.677337	FALSE	-0.0501056	0.734806	FALSE
transcript=TGGT1_319950-t26_1	-0.0601672	0.704509	FALSE	-0.230314	0.395804	FALSE	-0.0622003	0.698533	FALSE	-0.0020331	0.711539	FALSE
transcript=TGGT1_240670-t26_1	0.118183	0.669913	FALSE	-0.229995	0.531055	FALSE	-0.0599481	0.715116	FALSE	-0.178131	0.483527	FALSE
transcript=TGGT1_243620-t26_1	-0.173095	0.0906742	FALSE	-0.228975	0.00879872	FALSE	-0.139573	0.212491	FALSE	0.0335219	0.747171	FALSE
transcript=TGGT1_226580-t26_1	-0.198577	0.304697	FALSE	-0.22883	0.629412	FALSE	-0.433822	4.56903e-07	FALSE	-0.235245	0.149677	FALSE
transcript=TGGT1_262810-t26_1	-0.107884	0.578566	FALSE	-0.228437	0.260361	FALSE	-0.181393	0.410658	FALSE	-0.0735088	0.632926	FALSE
transcript=TGGT1_272710-t26_1	-0.14812	0.582126	FALSE	-0.228321	0.455061	FALSE	-0.132979	0.618933	FALSE	0.0216261	0.735381	FALSE
transcript=TGGT1_289360-t26_1	0.279375	0.545988	FALSE	-0.228174	0.645523	FALSE	-0.189962	0.663812	FALSE	-0.469338	0.482064	FALSE
transcript=TGGT1_310170-t26_1	-0.0371906	0.729185	FALSE	-0.228174	0.0177597	FALSE	-0.00896466	0.745124	FALSE	0.0630608	0.714103	FALSE
transcript=TGGT1_224990-t26_1	-0.292086	0.260043	FALSE	-0.227972	0.387882	FALSE	-0.225272	0.436926	FALSE	0.0668144	0.730547	FALSE
transcript=TGGT1_410770-t26_1	-0.410062	0.271211	FALSE	-0.227885	0.595845	FALSE	-0.405974	0.431004	FALSE	0.00408828	0.684953	FALSE
transcript=TGGT1_294780-t26_1	-0.186667	0.548189	FALSE	-0.226264	0.389294	FALSE	-0.181833	0.457994	FALSE	0.00483464	0.68427	FALSE
transcript=TGGT1_311250-t26_1	0.0491895	0.680106	FALSE	-0.2251	0.555118	FALSE	0.171973	0.617504	FALSE	0.122784	0.664033	FALSE
transcript=TGGT1_209890-t26_1	0.372025	0.0577406	FALSE	-0.224085	0.37965	FALSE	0.179586	0.600327	FALSE	-0.174076	0.517413	FALSE
transcript=TGGT1_223760-t26_1	0.122116	0.635246	FALSE	-0.223665	0.417514	FALSE	0.0361999	0.732787	FALSE	-0.0859164	0.701536	FALSE
transcript=TGGT1_214980-t26_1	0.200372	0.633058	FALSE	-0.223484	0.625785	FALSE	0.44173	0.490396	FALSE	0.241358	0.633805	FALSE
transcript=TGGT1_243610-t26_1	-0.00891291	0.727031	FALSE	-0.222688	0.422537	FALSE	0.0340382	0.717644	FALSE	0.0429511	0.722543	FALSE
transcript=TGGT1_232520-t26_1	0.14955	0.57228	FALSE	-0.221624	0.0583327	FALSE	0.102877	0.603894	FALSE	-0.0466729	0.705988	FALSE
transcript=TGGT1_314390-t26_1	-0.283511	0.0797339	FALSE	-0.221433	0.167675	FALSE	-0.199247	0.346875	FALSE	0.0842631	0.704223	FALSE
transcript=TGGT1_227410-t26_1	0.173441	0.694586	FALSE	-0.221192	0.576588	FALSE	0.0839385	0.720051	FALSE	-0.0895024	0.696738	FALSE
transcript=TGGT1_245510-t26_1	0.824303	0.0741552	FALSE	-0.220871	0.539535	FALSE	0.50834	0.307889	FALSE	-0.315963	0.338077	FALSE
transcript=TGGT1_269920-t26_1	-0.0843242	0.657979	FALSE	-0.220741	0.0294797	FALSE	-0.174799	0.0621656	FALSE	-0.0904749	0.647078	FALSE
transcript=TGGT1_227450-t26_1	0.272556	0.0978269	FALSE	-0.220701	0.275403	FALSE	0.0493452	0.752382	FALSE	-0.141015	0.495701	FALSE
transcript=TGGT1_299250-t26_1	0.260867	0.0672474	FALSE	-0.220329	0.536277	FALSE	0.156081	0.452867	FALSE	-0.0388651	0.74141	FALSE
transcript=TGGT1_309265-t26_1	0.0634031	0.675245	FALSE	-0.22024	0.357909	FALSE	-0.0601578	0.712733	FALSE	-0.123561	0.42633	FALSE
transcript=TGGT1_220270-t26_1	-0.02714	0.755477	FALSE	-0.219958	0.0943049	FALSE	-0.0981519	0.607146	FALSE	-0.0710119	0.696074	FALSE
transcript=TGGT1_273920-t26_1	-0.117299	0.614711	FALSE	-0.219773	0.244577	FALSE	-0.0737287	0.673789	FALSE	0.182865	0.552528	FALSE
transcript=TGGT1_231160-t26_1	0.163405	0.616834	FALSE	-0.219735	0.536625	FALSE	0.0473821	0.700659	FALSE	-0.116023	0.66333	FALSE
transcript=TGGT1_218610-t26_1	0.0958096	0.714531	FALSE	-0.219708	0.264472	FALSE	-0.00966606	0.769186	FALSE	-0.105476	0.677473	FALSE
transcript=TGGT1_223855-t26_1	-0.175036	0.621198	FALSE	-0.219457	0.538777	FALSE	-0.127716	0.640267	FALSE	0.0473207	0.674553	FALSE
transcript=TGGT1_235710-t26_1	-0.174007	0.519216	FALSE	-0.219381	0.448429	FALSE	-0.255286	0.350153	FALSE	-0.0812795	0.639419	FALSE
transcript=TGGT1_318880-t26_1	-0.473921	1.41985e-05	FALSE	-0.219001	0.157026	FALSE	-0.463035	1.43344e-05	FALSE	0.0108861	0.724222	FALSE
transcript=TGGT1_249870-t26_1	0.562633	0.000758897	FALSE	-0.21897	0.108639	FALSE	0.557984	0.000115951	FALSE	-0.00464877	0.764609	FALSE
transcript=TGGT1_218720-t26_1	0.0533846	0.744676	FALSE	-0.218396	0.5082	FALSE	0.0478808	0.744889	FALSE	-0.00550384	0.753203	FALSE
transcript=TGGT1_313690-t26_1	-0.030434	0.723447	FALSE	-0.218358	0.298094	FALSE	-0.185215	0.615775	FALSE	-0.107842	0.592133	FALSE
transcript=TGGT1_268650-t26_1	-0.415499	1.18227e-06	FALSE	-0.218328	0.169055	FALSE	-0.301871	0.00103613	FALSE	0.113628	0.507416	FALSE
transcript=TGGT1_226800-t26_1	-0.320143	0.345556	FALSE	-0.218072	0.551156	FALSE	-0.334097	0.325752	FALSE	-0.0139546	0.726347	FALSE
transcript=TGGT1_219170-t26_1	-0.0683733	0.730357	FALSE	-0.218059	0.339289	FALSE	-0.0632474	0.733812	FALSE	0.00512584	0.770126	FALSE
transcript=TGGT1_311920-t26_1	0.111313	0.692373	FALSE	-0.217902	0.0363965	FALSE	0.065177	0.739089	FALSE	-0.0461365	0.739579	FALSE
transcript=TGGT1_270550-t26_1	-0.294369	0.00211515	FALSE	-0.217884	0.37747	FALSE	-0.27424	0.0899485	FALSE	0.0201292	0.766465	FALSE
transcript=TGGT1_267510-t26_1	0.422069	0.29498	FALSE	-0.217509	0.555761	FALSE	0.0722963	0.655977	FALSE	-0.175371	0.584109	FALSE
transcript=TGGT1_262100-t26_1	-0.211711	0.330038	FALSE	-0.217354	0.00234952	FALSE	-0.120914	0.476041	FALSE	0.0907969	0.660638	FALSE
transcript=TGGT1_224530-t26_1	0.272756	0.424545	FALSE	-0.217094	0.287182	FALSE	0.197719	0.575475	FALSE	-0.0750365	0.645646	FALSE
transcript=TGGT1_209690-t26_1	-0.00939002	0.71083	FALSE	-0.216892	0.630888	FALSE	-0.121362	0.693052	FALSE	-0.0352213	0.723872	FALSE
transcript=TGGT1_299050-t26_1	0.433117	2.28569e-06	FALSE	-0.216285	0.0571511	FALSE	0.23549	0.102743	FALSE	-0.197628	0.120334	FALSE
transcript=TGGT1_267725-t26_1	-0.301544	0.241137	FALSE	-0.216246	0.491899	FALSE	-0.219517	0.411098	FALSE	0.0820273	0.628647	FALSE
transcript=TGGT1_286800-t26_1	0.021308	0.679368	FALSE	-0.215934	0.500741	FALSE	-0.0905806	0.639504	FALSE	-0.111889	0.613055	FALSE
transcript=TGGT1_278060-t26_1	-0.043754	0.705846	FALSE	-0.215097	0.537946	FALSE	-0.0888397	0.686986	FALSE	-0.0450856	0.705421	FALSE
transcript=TGGT1_295360-t26_1	0.36407	0.000173969	FALSE	-0.215008	0.164919	FALSE	0.233428	0.077127	FALSE	-0.130642	0.519067	FALSE
transcript=TGGT1_243570-t26_1	0.221808	0.402418	FALSE	-0.214782	0.578276	FALSE	0.00297035	0.711294	FALSE	-0.15169	0.666454	FALSE
transcript=TGGT1_217430-t26_1	-0.385112	0.0175437	FALSE	-0.214686	0.288691	FALSE	-0.221371	0.215367	FALSE	0.163741	0.499288	FALSE
transcript=TGGT1_306610-t26_1	-0.150478	0.533256	FALSE	-0.214352	0.526227	FALSE	-0.181758	0.479636	FALSE	-0.132606	0.643622	FALSE
transcript=TGGT1_227800-t26_1	-0.0856404	0.577172	FALSE	-0.214101	0.00315199	FALSE	-0.232706	0.00154059	FALSE	-0.147066	0.122434	FALSE
transcript=TGGT1_305480-t26_1	1.55004	0.000608486	TRUE	-0.214081	0.698265	FALSE	0.790485	0.200211	FALSE	-0.75955	0.291995	FALSE
transcript=TGGT1_305240-t26_1	0.0652474	0.744783	FALSE	-0.213815	0.167847	FALSE	0.0547031	0.751879	FALSE	-0.0105443	0.768574	FALSE
transcript=TGGT1_258060-t26_1	0.111811	0.72868	FALSE	-0.213705	0.0723043	FALSE	0.0987582	0.736977	FALSE	-0.0130527	0.767675	FALSE
transcript=TGGT1_311030-t26_1	0.11748	0.545653	FALSE	-0.213637	0.023611	FALSE	0.0406676	0.755986	FALSE	-0.0640006	0.665101	FALSE
transcript=TGGT1_260320-t26_1	0.0391052	0.748006	FALSE	-0.213504	0.151378	FALSE	-0.0677796	0.718321	FALSE	-0.0855572	0.74929	FALSE
transcript=TGGT1_254420-t26_1	-0.128676	0.518617	FALSE	-0.213469	0.19645	FALSE	-0.156848	0.508824	FALSE	-0.0281727	0.75579	FALSE
transcript=TGGT1_203180-t26_1	-0.282937	0.181158	FALSE	-0.213415	0.428624	FALSE	-0.209508	0.420089	FALSE	0.0734285	0.702118	FALSE
transcript=TGGT1_269480-t26_1	-0.128494	0.641952	FALSE	-0.213232	0.449205	FALSE	-0.350806	0.111074	FALSE	-0.183609	0.52948	FALSE
transcript=TGGT1_244080-t26_1	0.212028	0.574238	FALSE	-0.213087	0.560903	FALSE	2.35262e-05	0.685601	FALSE	-0.212004	0.574887	FALSE
transcript=TGGT1_229250A-t26_1	0.454192	0.0812584	FALSE	-0.213002	0.461827	FALSE	0.299657	0.354309	FALSE	-0.154535	0.590935	FALSE
transcript=TGGT1_211150-t26_1	0.0848888	0.672003	FALSE	-0.212897	0.464507	FALSE	0.012464	0.710116	FALSE	-0.0724247	0.656093	FALSE
transcript=TGGT1_300190-t26_1	0.473067	0.136764	FALSE	-0.212787	0.62528	FALSE	0.240728	0.481372	FALSE	-0.23234	0.544914	FALSE
transcript=TGGT1_259690-t26_1	-0.275307	0.000291216	FALSE	-0.212477	0.00337363	FALSE	-0.123658	0.283997	FALSE	0.151649	0.281554	FALSE
transcript=TGGT1_295070-t26_1	0.0712896	0.691285	FALSE	-0.212414	0.493724	FALSE	0.0524612	0.694678	FALSE	-0.0188285	0.708707	FALSE
transcript=TGGT1_252270-t26_1	-0.0767613	0.654303	FALSE	-0.210736	0.196621	FALSE	-0.0913765	0.590334	FALSE	-0.0146152	0.723021	FALSE
transcript=TGGT1_313770-t26_1	-0.384677	0.000797264	FALSE	-0.210505	0.313493	FALSE	-0.199146	0.25893	FALSE	0.185531	0.439443	FALSE
transcript=TGGT1_255220-t26_1	-0.0659083	0.715063	FALSE	-0.210305	0.391982	FALSE	-0.167536	0.559581	FALSE	-0.101628	0.659465	FALSE
transcript=TGGT1_216020-t26_1	0.230278	0.134735	FALSE	-0.20949	0.0496889	FALSE	0.153825	0.446869	FALSE	-0.0764532	0.699718	FALSE
transcript=TGGT1_246982-t26_1	0.0650493	0.693821	FALSE	-0.207922	0.0997521	FALSE	-0.00576122	0.769082	FALSE	-0.073268	0.665321	FALSE
transcript=TGGT1_254050-t26_1	#N/A	#N/A	FALSE	-0.207732	0.603381	FALSE	#N/A	#N/A	FALSE	-0.201785	0.599962	FALSE
transcript=TGGT1_281930-t26_1	0.518591	0.0434403	FALSE	-0.207607	0.490312	FALSE	0.427228	0.118264	FALSE	-0.0913627	0.700923	FALSE
transcript=TGGT1_306660-t26_1	-0.120464	0.220748	FALSE	-0.20757	5.73273e-06	FALSE	-0.135407	0.010621	FALSE	-0.0149436	0.761499	FALSE
transcript=TGGT1_314970-t26_1	0.300924	0.000457873	FALSE	-0.207426	3.16869e-05	FALSE	0.193375	0.0804242	FALSE	-0.107549	0.386938	FALSE
transcript=TGGT1_310460-t26_1	0.768182	0.000146648	TRUE	-0.207012	0.376619	FALSE	0.443659	0.0167488	FALSE	-0.302857	0.376132	FALSE
transcript=TGGT1_259240-t26_1	0.0756862	0.728728	FALSE	-0.206455	0.405784	FALSE	0.0712666	0.733649	FALSE	-0.00441965	0.753183	FALSE
transcript=TGGT1_283510-t26_1	0.480934	0.00125141	FALSE	-0.205257	0.253651	FALSE	0.22407	0.276485	FALSE	-0.256864	0.262421	FALSE
transcript=TGGT1_221610-t26_1	-0.0702426	0.696195	FALSE	-0.205121	0.45724	FALSE	-0.0846746	0.672566	FALSE	-0.014432	0.724991	FALSE
transcript=TGGT1_233480-t26_1	0.377297	0.00032467	FALSE	-0.205082	0.143893	FALSE	0.144291	0.404554	FALSE	-0.233006	0.0789085	FALSE
transcript=TGGT1_209000-t26_1	0.195488	0.430798	FALSE	-0.204468	0.334963	FALSE	-0.0238512	0.750111	FALSE	-0.219339	0.296317	FALSE
transcript=TGGT1_248700-t26_1	-0.0513192	0.735128	FALSE	-0.203589	0.104098	FALSE	-0.0818853	0.68997	FALSE	0.00983978	0.768661	FALSE
transcript=TGGT1_273860-t26_1	-0.457942	0.0887924	FALSE	-0.203588	0.531767	FALSE	-0.475428	0.0290986	FALSE	-0.0174856	0.768714	FALSE
transcript=TGGT1_202620-t26_1	0.201666	0.541046	FALSE	-0.203558	0.517489	FALSE	0.022858	0.734921	FALSE	-0.178808	0.580411	FALSE
transcript=TGGT1_240550-t26_1	0.25675	0.309044	FALSE	-0.2024	0.538154	FALSE	0.271241	0.316764	FALSE	0.0144904	0.708929	FALSE
transcript=TGGT1_294730-t26_1	-0.250887	0.0104701	FALSE	-0.202039	0.073754	FALSE	-0.0876106	0.563585	FALSE	0.163276	0.397069	FALSE
transcript=TGGT1_269410-t26_1	0.0651618	0.676243	FALSE	-0.201325	0.423701	FALSE	-0.0392337	0.713272	FALSE	-0.0925386	0.651664	FALSE
transcript=TGGT1_236920-t26_1	0.317292	0.39947	FALSE	-0.201184	0.570183	FALSE	0.196974	0.593701	FALSE	-0.120317	0.63222	FALSE
transcript=TGGT1_254650-t26_1	0.0242771	0.756919	FALSE	-0.200339	0.332098	FALSE	0.0415104	0.751616	FALSE	0.0172333	0.75746	FALSE
transcript=TGGT1_240250-t26_1	-0.169928	0.406342	FALSE	-0.200216	0.564637	FALSE	-0.245077	0.51038	FALSE	-0.0751485	0.718061	FALSE
transcript=TGGT1_316340-t26_1	-0.153086	0.440844	FALSE	-0.200063	0.12211	FALSE	-0.220126	0.209945	FALSE	-0.0670398	0.689213	FALSE
transcript=TGGT1_313540-t26_1	0.156725	0.58885	FALSE	-0.199923	0.532831	FALSE	0.0710986	0.712489	FALSE	-0.0856259	0.701565	FALSE
transcript=TGGT1_297470-t26_1	0.0859165	0.646834	FALSE	-0.199891	0.00026804	FALSE	0.0586576	0.621806	FALSE	-0.0272588	0.758497	FALSE
transcript=TGGT1_253810-t26_1	0.0397802	0.701069	FALSE	-0.199517	0.488884	FALSE	-0.0540044	0.695256	FALSE	-0.0937846	0.645235	FALSE
transcript=TGGT1_274050-t26_1	-0.123326	0.632308	FALSE	-0.199306	0.539604	FALSE	-0.031052	0.678592	FALSE	0.0922742	0.647119	FALSE
transcript=TGGT1_244150-t26_1	-0.348869	0.00152397	FALSE	-0.198706	0.57758	FALSE	-0.39578	0.184432	FALSE	0.0708655	0.710006	FALSE
transcript=TGGT1_295650-t26_1	-0.10903	0.567519	FALSE	-0.198292	0.145085	FALSE	-0.227315	0.467981	FALSE	-0.00252581	0.76479	FALSE
transcript=TGGT1_289510-t26_1	-0.242983	0.297354	FALSE	-0.197576	0.546724	FALSE	-0.1704	0.578682	FALSE	0.00716993	0.737542	FALSE
transcript=TGGT1_313990-t26_1	-0.0282762	0.754296	FALSE	-0.197347	0.224762	FALSE	-0.0408434	0.748753	FALSE	-0.0125671	0.762409	FALSE
transcript=TGGT1_222360-t26_1	0.171867	0.117472	FALSE	-0.196563	0.100349	FALSE	0.0384108	0.748836	FALSE	-0.133456	0.480592	FALSE
transcript=TGGT1_230140-t26_1	-0.542587	0.419339	FALSE	-0.196539	0.0438419	FALSE	-0.230406	0.00238375	FALSE	0.0657213	0.617217	FALSE
transcript=TGGT1_263520-t26_1	-0.226234	0.000142541	FALSE	-0.196399	1.18828e-05	FALSE	-0.271531	3.50085e-06	FALSE	-0.0452968	0.631333	FALSE
transcript=TGGT1_266830-t26_1	-0.199558	0.522931	FALSE	-0.195743	0.564884	FALSE	-0.274201	0.385635	FALSE	0.00419171	0.727372	FALSE
transcript=TGGT1_227980-t26_1	0.0217762	0.72092	FALSE	-0.195102	0.333874	FALSE	-0.116512	0.567884	FALSE	-0.138288	0.516432	FALSE
transcript=TGGT1_261570-t26_1	-0.271163	4.43605e-05	FALSE	-0.194909	0.427479	FALSE	-0.433364	0.000558855	FALSE	-0.162201	0.526446	FALSE
transcript=TGGT1_321540-t26_1	-0.246927	0.0453697	FALSE	-0.194623	0.210285	FALSE	-0.237845	0.116524	FALSE	0.00230538	0.764827	FALSE
transcript=TGGT1_258630-t26_1	-0.352116	0.21283	FALSE	-0.194499	0.574474	FALSE	-0.162669	0.662661	FALSE	0.0498498	0.701157	FALSE
transcript=TGGT1_264890-t26_1	0.042805	0.738307	FALSE	-0.19406	0.307744	FALSE	-0.0291255	0.750642	FALSE	-0.0485223	0.73561	FALSE
transcript=TGGT1_235990-t26_1	-0.137187	0.542614	FALSE	-0.193759	0.313064	FALSE	-0.0382087	0.706327	FALSE	0.0989781	0.618268	FALSE
transcript=TGGT1_234270-t26_1	0.631954	0.248484	FALSE	-0.193109	0.614323	FALSE	0.862288	0.00531811	TRUE	0.230335	0.621432	FALSE
transcript=TGGT1_266630-t26_1	0.973599	0.000810765	TRUE	-0.192732	0.637021	FALSE	1.28099	7.18753e-09	TRUE	0.307395	0.505606	FALSE
transcript=TGGT1_305270-t26_1	0.196506	0.280329	FALSE	-0.192611	0.0323486	FALSE	0.0764161	0.677847	FALSE	-0.12009	0.530555	FALSE
transcript=TGGT1_249630-t26_1	-0.0989124	0.740045	FALSE	-0.192577	0.644286	FALSE	0.00446829	0.74692	FALSE	0.103381	0.716281	FALSE
transcript=TGGT1_411430-t26_1	0.480303	8.14739e-05	FALSE	-0.1922	0.358676	FALSE	0.186625	0.368998	FALSE	-0.293677	0.0960576	FALSE
transcript=TGGT1_305260-t26_1	-0.0493953	0.708095	FALSE	-0.191516	0.39638	FALSE	-0.0946086	0.675452	FALSE	0.0610227	0.690785	FALSE
transcript=TGGT1_299670-t26_1	-0.0715029	0.724022	FALSE	-0.190966	0.531838	FALSE	-0.181918	0.572459	FALSE	-0.110415	0.70596	FALSE
transcript=TGGT1_216030B-t26_1	-0.240909	0.145255	FALSE	-0.190834	0.467799	FALSE	-0.22719	0.142702	FALSE	0.0137181	0.707312	FALSE
transcript=TGGT1_214790-t26_1	-0.359508	0.00637436	FALSE	-0.190796	0.468344	FALSE	-0.263374	0.359696	FALSE	0.0961334	0.704023	FALSE
transcript=TGGT1_294790-t26_1	0.403437	0.0761757	FALSE	-0.190784	0.528977	FALSE	0.110955	0.707143	FALSE	-0.292483	0.369743	FALSE
transcript=TGGT1_227270-t26_1	-0.395937	0.251397	FALSE	-0.190772	0.506001	FALSE	-0.0699998	0.671298	FALSE	0.325937	0.317755	FALSE
transcript=TGGT1_226350-t26_1	-0.231332	0.546991	FALSE	-0.190726	0.512003	FALSE	-0.0949118	0.672039	FALSE	0.13642	0.611434	FALSE
transcript=TGGT1_227910-t26_1	0.0693581	0.696948	FALSE	-0.189949	0.567458	FALSE	-0.00399571	0.711321	FALSE	-0.0733538	0.687242	FALSE
transcript=TGGT1_259090-t26_1	0.303697	0.284453	FALSE	-0.189867	0.428312	FALSE	0.108273	0.636288	FALSE	-0.195423	0.393145	FALSE
transcript=TGGT1_223510-t26_1	0.349539	0.432957	FALSE	-0.18929	0.615679	FALSE	0.417795	0.306586	FALSE	0.0682556	0.712597	FALSE
transcript=TGGT1_208350-t26_1	0.232933	0.436218	FALSE	-0.188642	0.495537	FALSE	0.172332	0.585795	FALSE	-0.0606011	0.714371	FALSE
transcript=TGGT1_225420-t26_1	-0.371765	0.415244	FALSE	-0.188175	0.476129	FALSE	-0.140454	0.559454	FALSE	0.231312	0.56837	FALSE
transcript=TGGT1_276100-t26_1	0.1892	0.511231	FALSE	-0.187896	0.503225	FALSE	0.0241459	0.677371	FALSE	-0.165054	0.525863	FALSE
transcript=TGGT1_311210-t26_1	-0.225721	0.000143563	FALSE	-0.187815	0.02329	FALSE	-0.182466	0.0430405	FALSE	0.0302743	0.744377	FALSE
transcript=TGGT1_204400-t26_1	-0.203337	0.00938183	FALSE	-0.187351	0.000311174	FALSE	-0.226737	4.20486e-05	FALSE	-0.0233999	0.754355	FALSE
transcript=TGGT1_233890-t26_1	0.0384568	0.751737	FALSE	-0.186979	0.432342	FALSE	-0.00229872	0.770954	FALSE	-0.0407555	0.737361	FALSE
transcript=TGGT1_243600-t26_1	-0.133017	0.165263	FALSE	-0.18629	0.0186905	FALSE	-0.124475	0.319449	FALSE	0.00854235	0.767178	FALSE
transcript=TGGT1_304670-t26_1	1.06044	0.000147693	TRUE	-0.185711	0.70206	FALSE	0.611074	0.134229	FALSE	-0.457182	0.231417	FALSE
transcript=TGGT1_209130-t26_1	-0.00916727	0.710364	FALSE	-0.185405	0.605476	FALSE	0.0621209	0.693545	FALSE	0.0712882	0.676003	FALSE
transcript=TGGT1_214810-t26_1	0.0937074	0.68915	FALSE	-0.185189	0.511849	FALSE	-0.195437	0.545048	FALSE	-0.289144	0.272145	FALSE
transcript=TGGT1_245450-t26_1	0.444731	0.264629	FALSE	-0.184808	0.654616	FALSE	0.452602	0.327416	FALSE	0.00787099	0.764591	FALSE
transcript=TGGT1_271060-t26_1	0.204942	0.352107	FALSE	-0.184681	0.360331	FALSE	0.0426844	0.73358	FALSE	-0.166707	0.438137	FALSE
transcript=TGGT1_263720-t26_1	0.379216	0.189248	FALSE	-0.18452	0.507495	FALSE	0.157395	0.627743	FALSE	-0.221821	0.425701	FALSE
transcript=TGGT1_221940-t26_1	0.419557	0.0972357	FALSE	-0.184509	0.626744	FALSE	0.339932	0.320998	FALSE	-0.0616733	0.738687	FALSE
transcript=TGGT1_213050-t26_1	0.0175207	0.742501	FALSE	-0.184439	0.478063	FALSE	0.0309483	0.737248	FALSE	0.0134277	0.744419	FALSE
transcript=TGGT1_259650-t26_1	0.0658556	0.658819	FALSE	-0.184368	0.373933	FALSE	0.0806944	0.63659	FALSE	-0.011465	0.708485	FALSE
transcript=TGGT1_314470-t26_1	-0.22356	0.472487	FALSE	-0.183444	0.596696	FALSE	-0.137889	0.650908	FALSE	0.0856708	0.706637	FALSE
transcript=TGGT1_206470-t26_1	-0.441015	4.13207e-15	FALSE	-0.18303	0.00273944	FALSE	-0.358376	2.82465e-10	FALSE	0.0826389	0.470153	FALSE
transcript=TGGT1_268900-t26_1	0.232345	0.489473	FALSE	-0.182999	0.558949	FALSE	0.266058	0.416867	FALSE	0.0337128	0.70264	FALSE
transcript=TGGT1_203870-t26_1	0.217824	0.602763	FALSE	-0.182893	0.557997	FALSE	0.242998	0.583035	FALSE	0.0251748	0.723272	FALSE
transcript=TGGT1_254690-t26_1	0.317879	6.64095e-06	FALSE	-0.182809	0.0270445	FALSE	0.197425	0.065101	FALSE	-0.120454	0.377713	FALSE
transcript=TGGT1_216790-t26_1	-0.436355	1.1012e-13	FALSE	-0.182492	0.00520792	FALSE	-0.373655	7.87354e-12	FALSE	0.0626998	0.581213	FALSE
transcript=TGGT1_264690-t26_1	#N/A	#N/A	FALSE	-0.182402	0.677234	FALSE	#N/A	#N/A	FALSE	0.163872	0.678389	FALSE
transcript=TGGT1_235740-t26_1	0.315302	0.516961	FALSE	-0.181717	0.628286	FALSE	0.298786	0.480158	FALSE	-0.0165161	0.710171	FALSE
transcript=TGGT1_207390-t26_1	0.083126	0.660147	FALSE	-0.181316	0.345027	FALSE	0.00293066	0.758688	FALSE	-0.0801954	0.694433	FALSE
transcript=TGGT1_215460-t26_1	0.18382	0.329212	FALSE	-0.181281	0.475511	FALSE	0.0883261	0.689118	FALSE	-0.0954938	0.665614	FALSE
transcript=TGGT1_306560-t26_1	0.0374878	0.704109	FALSE	-0.180914	0.462198	FALSE	-0.111628	0.690942	FALSE	-0.0890669	0.655861	FALSE
transcript=TGGT1_242000-t26_1	-0.0591865	0.733207	FALSE	-0.180856	0.657787	FALSE	-0.112932	0.704452	FALSE	-0.334228	0.564266	FALSE
transcript=TGGT1_260250-t26_1	-0.172403	0.503384	FALSE	-0.18054	0.562279	FALSE	-0.0723435	0.686761	FALSE	0.10006	0.634636	FALSE
transcript=TGGT1_267650-t26_1	0.188005	0.513615	FALSE	-0.180152	0.566664	FALSE	0.0196089	0.762501	FALSE	-0.175372	0.58456	FALSE
transcript=TGGT1_206580-t26_1	-0.194138	0.0895137	FALSE	-0.179655	0.502026	FALSE	-0.115323	0.545519	FALSE	0.0532388	0.743453	FALSE
transcript=TGGT1_300240-t26_1	0.820536	0.00233811	TRUE	-0.179302	0.64258	FALSE	0.538047	0.280636	FALSE	-0.282489	0.5385	FALSE
transcript=TGGT1_285830-t26_1	0.0914127	0.715673	FALSE	-0.179295	0.638053	FALSE	0.0368502	0.72457	FALSE	-0.0545626	0.721226	FALSE
transcript=TGGT1_286750-t26_1	-0.150964	0.086351	FALSE	-0.178951	0.00320924	FALSE	-0.111304	0.255256	FALSE	0.0396595	0.725978	FALSE
transcript=TGGT1_306400-t26_1	-0.105727	0.474536	FALSE	-0.178767	0.00969987	FALSE	-0.150799	0.042345	FALSE	-0.0450716	0.73267	FALSE
transcript=TGGT1_254570-t26_1	-0.033589	0.734852	FALSE	-0.178751	0.0186354	FALSE	-0.00212421	0.770558	FALSE	0.0314648	0.741037	FALSE
transcript=TGGT1_216120-t26_1	-0.0817619	0.733742	FALSE	-0.178631	0.513002	FALSE	-0.159578	0.610792	FALSE	-0.0778164	0.690629	FALSE
transcript=TGGT1_274100-t26_1	-0.1907	0.407121	FALSE	-0.178543	0.492481	FALSE	-0.116165	0.56697	FALSE	0.0745358	0.664991	FALSE
transcript=TGGT1_247410-t26_1	0.318255	0.355213	FALSE	-0.178508	0.538638	FALSE	0.230636	0.476217	FALSE	-0.0876194	0.696014	FALSE
transcript=TGGT1_310300-t26_1	-0.0798283	0.694617	FALSE	-0.178502	0.594454	FALSE	-0.125736	0.63529	FALSE	-0.0244141	0.743215	FALSE
transcript=TGGT1_223930-t26_1	0.068505	0.627969	FALSE	-0.178213	0.00794218	FALSE	0.00735917	0.768098	FALSE	-0.0611458	0.646875	FALSE
transcript=TGGT1_319710-t26_1	0.420601	0.264314	FALSE	-0.178201	0.567092	FALSE	0.301779	0.347402	FALSE	-0.118822	0.622971	FALSE
transcript=TGGT1_264440-t26_1	0.22302	0.0131496	FALSE	-0.177381	0.242449	FALSE	0.043472	0.740266	FALSE	-0.181709	0.27633	FALSE
transcript=TGGT1_321360-t26_1	#N/A	#N/A	FALSE	-0.177274	0.580353	FALSE	#N/A	#N/A	FALSE	-0.254352	0.479113	FALSE
transcript=TGGT1_304970-t26_1	-0.0906118	0.613495	FALSE	-0.176071	0.370114	FALSE	-0.142089	0.429351	FALSE	-0.0514775	0.742978	FALSE
transcript=TGGT1_226870A-t26_1	0.204431	0.621572	FALSE	-0.175982	0.648741	FALSE	0.104464	0.690158	FALSE	-0.0999669	0.696768	FALSE
transcript=TGGT1_216780-t26_1	0.166463	0.561028	FALSE	-0.175904	0.481286	FALSE	0.162934	0.578392	FALSE	-0.0263078	0.730095	FALSE
transcript=TGGT1_264900-t26_1	-0.259381	0.146447	FALSE	-0.175896	0.177356	FALSE	-0.175398	0.312921	FALSE	0.00726122	0.745591	FALSE
transcript=TGGT1_210980-t26_1	-0.000507527	0.771537	FALSE	-0.175581	0.41394	FALSE	-0.105532	0.639546	FALSE	-0.105025	0.598019	FALSE
transcript=TGGT1_235420-t26_1	0.133607	0.615147	FALSE	-0.175563	0.269181	FALSE	0.104726	0.703189	FALSE	-0.0288809	0.757672	FALSE
transcript=TGGT1_288930-t26_1	0.0392069	0.668983	FALSE	-0.175226	0.55109	FALSE	0.0767587	0.639121	FALSE	0.0375517	0.66884	FALSE
transcript=TGGT1_313190-t26_1	0.261779	0.620304	FALSE	-0.175084	0.628692	FALSE	0.329129	0.505369	FALSE	0.100089	0.717016	FALSE
transcript=TGGT1_313700-t26_1	-0.208823	0.446771	FALSE	-0.174999	0.203629	FALSE	-0.141034	0.501786	FALSE	0.0677895	0.709123	FALSE
transcript=TGGT1_229440-t26_1	0.22796	0.642413	FALSE	-0.174917	0.656942	FALSE	0.340031	0.600796	FALSE	-0.0521026	0.703506	FALSE
transcript=TGGT1_222220-t26_1	-0.134247	0.575123	FALSE	-0.174896	0.346216	FALSE	-0.183957	0.37135	FALSE	-0.0497098	0.749022	FALSE
transcript=TGGT1_258458-t26_1	-0.158481	0.577114	FALSE	-0.174865	0.652732	FALSE	-0.370916	0.486261	FALSE	-0.212435	0.63468	FALSE
transcript=TGGT1_205250-t26_1	0.557357	4.37705e-09	FALSE	-0.174092	0.00995271	FALSE	0.29633	2.4314e-06	FALSE	-0.261027	0.0125592	FALSE
transcript=TGGT1_209260-t26_1	-0.409641	6.32341e-06	FALSE	-0.173609	0.147977	FALSE	-0.303447	0.000215035	FALSE	0.106194	0.589731	FALSE
transcript=TGGT1_270710-t26_1	0.193296	0.489221	FALSE	-0.173275	0.457805	FALSE	0.244559	0.338212	FALSE	-0.0435664	0.730166	FALSE
transcript=TGGT1_305750-t26_1	0.105554	0.651584	FALSE	-0.173075	0.549776	FALSE	0.0828869	0.672671	FALSE	-0.0291686	0.722971	FALSE
transcript=TGGT1_264030-t26_1	-0.238554	0.0517713	FALSE	-0.1726	0.391866	FALSE	-0.227299	0.105305	FALSE	0.0112547	0.757074	FALSE
transcript=TGGT1_316360-t26_1	0.027107	0.735013	FALSE	-0.172022	0.616064	FALSE	-0.157615	0.666308	FALSE	-0.184722	0.578218	FALSE
transcript=TGGT1_306190-t26_1	0.413052	1.0559e-06	FALSE	-0.171298	0.166296	FALSE	0.302791	3.85298e-05	FALSE	-0.110261	0.538016	FALSE
transcript=TGGT1_227610-t26_1	-0.127494	0.472666	FALSE	-0.171003	0.142363	FALSE	-0.0681042	0.688231	FALSE	0.0593895	0.703621	FALSE
transcript=TGGT1_241850-t26_1	-0.0815906	0.673196	FALSE	-0.170617	0.424966	FALSE	-0.0191566	0.734437	FALSE	0.0884191	0.674934	FALSE
transcript=TGGT1_211670-t26_1	0.453572	0.47195	FALSE	-0.169911	0.598967	FALSE	0.524612	0.207388	FALSE	0.0710399	0.672531	FALSE
transcript=TGGT1_291590-t26_1	-0.0905403	0.654499	FALSE	-0.169725	0.567397	FALSE	-0.144611	0.550171	FALSE	-0.0540712	0.700747	FALSE
transcript=TGGT1_226020-t26_1	1.38101	0.000880058	TRUE	-0.169459	0.602866	FALSE	0.884166	0.00582896	TRUE	-0.496849	0.401514	FALSE
transcript=TGGT1_264080-t26_1	-0.0642977	0.729521	FALSE	-0.169213	0.430901	FALSE	-0.126957	0.623389	FALSE	-0.0626595	0.718762	FALSE
transcript=TGGT1_211690-t26_1	-0.109791	0.452771	FALSE	-0.169103	0.051994	FALSE	-0.141452	0.256537	FALSE	-0.0398856	0.728704	FALSE
transcript=TGGT1_236140-t26_1	-0.193005	0.123411	FALSE	-0.168863	0.360077	FALSE	-0.192056	0.0763112	FALSE	0.00094982	0.771263	FALSE
transcript=TGGT1_278660-t26_1	0.302174	0.00723727	FALSE	-0.168777	0.0139846	FALSE	0.194373	2.35613e-05	FALSE	-0.107802	0.606288	FALSE
transcript=TGGT1_250770-t26_1	-0.267919	0.00120481	FALSE	-0.168215	0.277101	FALSE	-0.287725	0.00379045	FALSE	-0.0198053	0.765405	FALSE
transcript=TGGT1_294970-t26_1	0.0177723	0.709261	FALSE	-0.167957	0.547524	FALSE	-0.232034	0.356371	FALSE	-0.249806	0.509448	FALSE
transcript=TGGT1_201860-t26_1	0.0333215	0.701332	FALSE	-0.167648	0.490731	FALSE	-0.106453	0.600066	FALSE	-0.139775	0.547723	FALSE
transcript=TGGT1_233160-t26_1	-0.0545482	0.746457	FALSE	-0.167453	0.185293	FALSE	0.00179919	0.770834	FALSE	0.0563474	0.742956	FALSE
transcript=TGGT1_297140-t26_1	0.0856479	0.658705	FALSE	-0.167372	0.640563	FALSE	-0.0346268	0.721633	FALSE	-0.120275	0.67158	FALSE
transcript=TGGT1_230190-t26_1	0.460073	0.0893688	FALSE	-0.16702	0.530197	FALSE	0.273462	0.319308	FALSE	-0.18661	0.527317	FALSE
transcript=TGGT1_208830-t26_1	0.339939	0.000939562	FALSE	-0.16646	0.188561	FALSE	0.250949	0.0229079	FALSE	-0.0889905	0.565007	FALSE
transcript=TGGT1_292235-t26_1	0.0162251	0.734368	FALSE	-0.165963	0.411317	FALSE	0.0818575	0.63542	FALSE	0.0656324	0.670411	FALSE
transcript=TGGT1_281570-t26_1	-0.030894	0.733394	FALSE	-0.165947	0.509058	FALSE	-0.151776	0.510225	FALSE	-0.120882	0.596802	FALSE
transcript=TGGT1_295760-t26_1	#N/A	#N/A	FALSE	-0.165714	0.554538	FALSE	#N/A	#N/A	FALSE	0.0733951	0.654694	FALSE
transcript=TGGT1_234420-t26_1	0.521491	0.000828978	FALSE	-0.16476	0.695651	FALSE	0.230545	0.599124	FALSE	-0.290946	0.412522	FALSE
transcript=TGGT1_225870-t26_1	0.143835	0.726027	FALSE	-0.164635	0.0397964	FALSE	0.0630722	0.760544	FALSE	-0.080763	0.571204	FALSE
transcript=TGGT1_288350-t26_1	0.00629017	0.737293	FALSE	-0.164531	0.464139	FALSE	0.10784	0.609202	FALSE	0.10155	0.633454	FALSE
transcript=TGGT1_310270-t26_1	-0.210128	0.518166	FALSE	-0.164098	0.606793	FALSE	-0.166891	0.611385	FALSE	0.0432368	0.675072	FALSE
transcript=TGGT1_277790-t26_1	0.125825	0.742869	FALSE	-0.163949	0.665211	FALSE	0.110825	0.74898	FALSE	-0.0149997	0.757979	FALSE
transcript=TGGT1_299990-t26_1	0.107651	0.623528	FALSE	-0.163943	0.599072	FALSE	0.10474	0.594937	FALSE	-0.00291066	0.684758	FALSE
transcript=TGGT1_259010-t26_1	-0.00863887	0.768556	FALSE	-0.163733	0.198503	FALSE	-0.0306579	0.755104	FALSE	-0.022019	0.763496	FALSE
transcript=TGGT1_299200-t26_1	-0.0295928	0.708624	FALSE	-0.1637	0.660977	FALSE	0.26373	0.629097	FALSE	0.178688	0.641994	FALSE
transcript=TGGT1_207460B-t26_1	0.0671788	0.674588	FALSE	-0.162785	0.432854	FALSE	-0.0845753	0.629726	FALSE	-0.151754	0.475422	FALSE
transcript=TGGT1_229290-t26_1	-0.283048	0.567641	FALSE	-0.162684	0.593647	FALSE	-0.0908658	0.657749	FALSE	0.192182	0.617073	FALSE
transcript=TGGT1_278270-t26_1	0.415838	0.413177	FALSE	-0.161895	0.625602	FALSE	0.438171	0.414701	FALSE	0.0223326	0.724917	FALSE
transcript=TGGT1_207400-t26_1	0.108282	0.644947	FALSE	-0.16162	0.622879	FALSE	-0.185435	0.612271	FALSE	-0.293716	0.424123	FALSE
transcript=TGGT1_285860-t26_1	-0.0365273	0.709538	FALSE	-0.161337	0.632043	FALSE	-0.495352	0.614031	FALSE	-0.458825	0.610445	FALSE
transcript=TGGT1_297340-t26_1	-0.283519	0.517112	FALSE	-0.160791	0.639291	FALSE	-0.411904	0.434286	FALSE	-0.128385	0.659845	FALSE
transcript=TGGT1_238390-t26_1	0.433462	0.0452669	FALSE	-0.160575	0.582978	FALSE	0.312128	0.144915	FALSE	-0.0628793	0.713702	FALSE
transcript=TGGT1_252390-t26_1	0.251907	0.474891	FALSE	-0.159105	0.606844	FALSE	0.203806	0.54241	FALSE	-0.0481018	0.718347	FALSE
transcript=TGGT1_282130-t26_1	0.239997	0.483356	FALSE	-0.158678	0.597121	FALSE	0.17412	0.585851	FALSE	-0.0658777	0.665028	FALSE
transcript=TGGT1_243210-t26_1	-0.171937	0.519516	FALSE	-0.158447	0.530626	FALSE	-0.123763	0.574061	FALSE	0.0481742	0.714637	FALSE
transcript=TGGT1_250340-t26_1	0.0789587	0.716623	FALSE	-0.157707	0.30104	FALSE	0.040407	0.75657	FALSE	-0.0385518	0.749537	FALSE
transcript=TGGT1_321570-t26_1	0.108367	0.671898	FALSE	-0.15729	0.595898	FALSE	0.0471401	0.698711	FALSE	-0.0612274	0.700336	FALSE
transcript=TGGT1_267530-t26_1	#N/A	#N/A	FALSE	-0.15678	0.591263	FALSE	-0.0530512	0.665687	FALSE	#N/A	#N/A	FALSE
transcript=TGGT1_234900-t26_1	0.310789	0.097088	FALSE	-0.15676	0.395919	FALSE	0.269987	0.06712	FALSE	-0.0408018	0.757479	FALSE
transcript=TGGT1_207620-t26_1	-0.351276	0.0131068	FALSE	-0.156636	0.699038	FALSE	-0.239963	0.468797	FALSE	0.111313	0.657864	FALSE
transcript=TGGT1_264710-t26_1	0.253271	0.506237	FALSE	-0.156534	0.683026	FALSE	0.134089	0.690127	FALSE	-0.119181	0.691597	FALSE
transcript=TGGT1_277910-t26_1	0.143542	0.550959	FALSE	-0.15646	0.375523	FALSE	-0.0333136	0.743021	FALSE	-0.176856	0.308467	FALSE
transcript=TGGT1_229670-t26_1	-0.0197072	0.749187	FALSE	-0.156236	0.477186	FALSE	-0.0195863	0.749413	FALSE	0.000120841	0.753602	FALSE
transcript=TGGT1_283740-t26_1	-0.050357	0.704166	FALSE	-0.154591	0.558759	FALSE	-0.0706544	0.701711	FALSE	-0.0202974	0.734576	FALSE
transcript=TGGT1_311260-t26_1	0.19899	0.610098	FALSE	-0.154569	0.611483	FALSE	-0.0256607	0.724669	FALSE	-0.22465	0.500661	FALSE
transcript=TGGT1_258210-t26_1	-0.242568	0.00103043	FALSE	-0.154322	0.114947	FALSE	-0.129522	0.331961	FALSE	0.113046	0.349761	FALSE
transcript=TGGT1_260850-t26_1	0.161655	0.553438	FALSE	-0.153692	0.535647	FALSE	0.079251	0.635333	FALSE	-0.0824038	0.630977	FALSE
transcript=TGGT1_278720-t26_1	0.222283	0.427271	FALSE	-0.153641	0.648862	FALSE	0.110995	0.704823	FALSE	-0.111288	0.713029	FALSE
transcript=TGGT1_205330-t26_1	0.842043	0.0104326	TRUE	-0.153006	0.647038	FALSE	0.462825	0.320858	FALSE	-0.379218	0.441542	FALSE
transcript=TGGT1_206340-t26_1	0.0739161	0.688421	FALSE	-0.152917	0.527534	FALSE	0.078149	0.681407	FALSE	0.00423287	0.711212	FALSE
transcript=TGGT1_311010-t26_1	-0.0238903	0.677643	FALSE	-0.152692	0.54207	FALSE	-0.134911	0.569641	FALSE	-0.11102	0.590498	FALSE
transcript=TGGT1_239330-t26_1	1.08571	0.0644835	FALSE	-0.152231	0.661427	FALSE	0.710737	0.368128	FALSE	-0.374973	0.467162	FALSE
transcript=TGGT1_201770-t26_1	-0.227906	0.513156	FALSE	-0.152151	0.562092	FALSE	-0.260847	0.40174	FALSE	-0.0329402	0.67662	FALSE
transcript=TGGT1_216540-t26_1	0.105766	0.687976	FALSE	-0.151878	0.665761	FALSE	0.00600337	0.72708	FALSE	-0.0997626	0.697249	FALSE
transcript=TGGT1_312990-t26_1	0.152928	0.529624	FALSE	-0.151788	0.424334	FALSE	0.0694968	0.732459	FALSE	-0.0834308	0.70139	FALSE
transcript=TGGT1_315780-t26_1	-0.00375554	0.770713	FALSE	-0.151602	0.607951	FALSE	-0.00559292	0.770299	FALSE	-0.00183738	0.771298	FALSE
transcript=TGGT1_213650-t26_1	-0.20917	0.390582	FALSE	-0.15134	0.629007	FALSE	-0.0629401	0.723922	FALSE	0.14623	0.631244	FALSE
transcript=TGGT1_231440-t26_1	0.254025	0.0174363	FALSE	-0.151122	0.135241	FALSE	0.24728	0.0340313	FALSE	-0.00674512	0.768327	FALSE
transcript=TGGT1_289880-t26_1	-0.0347364	0.75842	FALSE	-0.151009	0.340765	FALSE	-0.0439943	0.751919	FALSE	-0.00925788	0.768151	FALSE
transcript=TGGT1_248370-t26_1	0.136177	0.677507	FALSE	-0.150617	0.593755	FALSE	0.17534	0.649024	FALSE	0.0391629	0.713916	FALSE
transcript=TGGT1_232540-t26_1	-0.290001	0.134397	FALSE	-0.150086	0.382056	FALSE	-0.360204	0.00563666	FALSE	-0.0702027	0.717905	FALSE
transcript=TGGT1_234490-t26_1	-0.299567	0.0846397	FALSE	-0.150021	0.425806	FALSE	-0.175513	0.310915	FALSE	0.124054	0.564513	FALSE
transcript=TGGT1_283710-t26_1	1.32669	0.00843838	TRUE	-0.149954	0.730238	FALSE	0.718209	0.391749	FALSE	-0.57451	0.533609	FALSE
transcript=TGGT1_313380-t26_1	0.472263	0.000334692	FALSE	-0.149444	0.563895	FALSE	0.26341	0.145425	FALSE	-0.186216	0.664807	FALSE
transcript=TGGT1_229490-t26_1	0.0656084	0.698949	FALSE	-0.149167	0.46934	FALSE	0.0852752	0.664439	FALSE	0.0196668	0.754553	FALSE
transcript=TGGT1_298970-t26_1	-0.135585	0.542818	FALSE	-0.149083	0.525133	FALSE	-0.125327	0.547324	FALSE	0.0102578	0.709565	FALSE
transcript=TGGT1_310670-t26_1	-0.200876	0.00387468	FALSE	-0.148973	0.237685	FALSE	-0.147218	0.230257	FALSE	0.0536576	0.712787	FALSE
transcript=TGGT1_314020-t26_1	0.142438	0.600118	FALSE	-0.147948	0.686889	FALSE	0.00193354	0.71143	FALSE	0.0719019	0.731542	FALSE
transcript=TGGT1_264760-t26_1	0.180012	0.246371	FALSE	-0.147744	0.416219	FALSE	0.211288	0.189763	FALSE	0.0312761	0.755006	FALSE
transcript=TGGT1_204530-t26_1	-0.179928	0.353663	FALSE	-0.147742	0.670873	FALSE	-0.219228	0.483785	FALSE	0.037142	0.754335	FALSE
transcript=TGGT1_313370-t26_1	0.0974264	0.480939	FALSE	-0.147647	0.0586891	FALSE	0.105505	0.402305	FALSE	0.00807861	0.76794	FALSE
transcript=TGGT1_270810-t26_1	-0.0506489	0.720614	FALSE	-0.147549	0.55685	FALSE	-0.00409768	0.746415	FALSE	0.0465512	0.729808	FALSE
transcript=TGGT1_225080-t26_1	0.46319	0.0440432	FALSE	-0.147352	0.731613	FALSE	0.374636	0.207559	FALSE	-0.179777	0.717566	FALSE
transcript=TGGT1_310070-t26_1	-0.10091	0.66747	FALSE	-0.147318	0.362738	FALSE	-0.0490485	0.749104	FALSE	0.0518611	0.741629	FALSE
transcript=TGGT1_306000-t26_1	-0.0488279	0.719434	FALSE	-0.147014	0.608853	FALSE	-0.101988	0.697069	FALSE	-0.05316	0.753223	FALSE
transcript=TGGT1_261250-t26_1	0.335632	0.594186	FALSE	-0.146915	0.731259	FALSE	0.311473	0.601989	FALSE	-0.0241587	0.757922	FALSE
transcript=TGGT1_320000-t26_1	-0.0642867	0.705336	FALSE	-0.146741	0.560463	FALSE	-0.148598	0.473558	FALSE	-0.0843115	0.681207	FALSE
transcript=TGGT1_203490-t26_1	-0.0715281	0.711048	FALSE	-0.146288	0.49422	FALSE	-0.176446	0.45987	FALSE	-0.104917	0.613982	FALSE
transcript=TGGT1_306650-t26_1	-0.0617276	0.736659	FALSE	-0.146227	0.491982	FALSE	0.00344532	0.770316	FALSE	0.0651729	0.723121	FALSE
transcript=TGGT1_220260-t26_1	-0.0786024	0.662363	FALSE	-0.146223	0.589071	FALSE	-0.211068	0.314918	FALSE	-0.132465	0.566358	FALSE
transcript=TGGT1_281990-t26_1	-0.420213	0.0557447	FALSE	-0.14615	0.605069	FALSE	-0.220406	0.343435	FALSE	0.199807	0.590279	FALSE
transcript=TGGT1_218540-t26_1	0.166086	0.49864	FALSE	-0.146075	0.574769	FALSE	-0.0725279	0.736386	FALSE	-0.204244	0.471681	FALSE
transcript=TGGT1_287480-t26_1	-0.148218	0.314634	FALSE	-0.14591	0.539742	FALSE	-0.2147	0.224929	FALSE	-0.0664827	0.72764	FALSE
transcript=TGGT1_265310-t26_1	0.0666994	0.614079	FALSE	-0.145308	0.216884	FALSE	0.0317121	0.747088	FALSE	-0.0274745	0.740553	FALSE
transcript=TGGT1_236860-t26_1	0.861409	0.00828061	TRUE	-0.145126	0.602351	FALSE	#N/A	#N/A	FALSE	-0.261285	0.533538	FALSE
transcript=TGGT1_259040-t26_1	0.320719	0.337672	FALSE	-0.145076	0.543496	FALSE	0.0151471	0.736568	FALSE	-0.305572	0.202261	FALSE
transcript=TGGT1_221510-t26_1	-0.142586	0.656673	FALSE	-0.144966	0.553048	FALSE	-0.240593	0.54905	FALSE	-0.0980078	0.610048	FALSE
transcript=TGGT1_205720-t26_1	-0.228548	0.249619	FALSE	-0.144539	0.446184	FALSE	-0.157792	0.418267	FALSE	0.0707565	0.643373	FALSE
transcript=TGGT1_219750-t26_1	0.119624	0.601004	FALSE	-0.144352	0.619785	FALSE	0.0600205	0.748048	FALSE	-0.0596031	0.738396	FALSE
transcript=TGGT1_288685-t26_1	-0.0528242	0.690253	FALSE	-0.144177	0.368502	FALSE	-0.0887281	0.606743	FALSE	-0.0359039	0.711947	FALSE
transcript=TGGT1_241240-t26_1	-0.112682	0.594883	FALSE	-0.143523	0.495209	FALSE	-0.0914868	0.636417	FALSE	0.0211953	0.748856	FALSE
transcript=TGGT1_264450-t26_1	-0.0275937	0.760807	FALSE	-0.143115	0.538362	FALSE	-0.101981	0.612859	FALSE	-0.0743875	0.71884	FALSE
transcript=TGGT1_257470-t26_1	0.930674	0.0288711	TRUE	-0.142704	0.664771	FALSE	0.784991	0.0269024	TRUE	-0.170917	0.659238	FALSE
transcript=TGGT1_249970-t26_1	0.542512	0.000243602	FALSE	-0.142079	0.445202	FALSE	0.306226	0.185121	FALSE	-0.236286	0.166986	FALSE
transcript=TGGT1_249710-t26_1	-0.154718	0.545384	FALSE	-0.141882	0.563709	FALSE	0.02086	0.750234	FALSE	0.175578	0.431313	FALSE
transcript=TGGT1_319350-t26_1	0.438287	0.000137437	FALSE	-0.140857	0.433264	FALSE	0.331367	0.000155175	FALSE	-0.10692	0.640436	FALSE
transcript=TGGT1_235905-t26_1	-0.0495279	0.726592	FALSE	-0.140021	0.532406	FALSE	0.135848	0.618886	FALSE	0.185376	0.203799	FALSE
transcript=TGGT1_236970-t26_1	0.0326224	0.75475	FALSE	-0.139853	0.358548	FALSE	-0.0164142	0.765694	FALSE	-0.0490366	0.737226	FALSE
transcript=TGGT1_312110-t26_1	0.569809	3.80853e-10	FALSE	-0.139425	0.333465	FALSE	0.362299	2.49059e-06	FALSE	-0.20751	0.285061	FALSE
transcript=TGGT1_202680-t26_1	0.194363	0.484727	FALSE	-0.137551	0.347928	FALSE	0.0485873	0.740707	FALSE	-0.145775	0.591317	FALSE
transcript=TGGT1_269010-t26_1	0.0384577	0.739357	FALSE	-0.137459	0.268869	FALSE	-0.0582966	0.699541	FALSE	-0.0967543	0.467526	FALSE
transcript=TGGT1_204020-t26_1	0.129701	0.363873	FALSE	-0.137357	0.288088	FALSE	0.0155144	0.764754	FALSE	-0.114186	0.482754	FALSE
transcript=TGGT1_242625-t26_1	-0.015674	0.707983	FALSE	-0.137236	0.619218	FALSE	-0.0676085	0.66848	FALSE	-0.0519345	0.692806	FALSE
transcript=TGGT1_224240-t26_1	-0.322854	0.05023	FALSE	-0.137148	0.704566	FALSE	-0.25556	0.463124	FALSE	0.143825	0.561904	FALSE
transcript=TGGT1_239790-t26_1	0.0214297	0.765134	FALSE	-0.137087	0.508746	FALSE	-0.0904928	0.644864	FALSE	-0.0709963	0.720512	FALSE
transcript=TGGT1_285870-t26_1	0.28526	0.00116053	FALSE	-0.137085	0.506395	FALSE	0.181541	0.00271324	FALSE	-0.16652	0.482667	FALSE
transcript=TGGT1_255980-t26_1	0.346939	0.115734	FALSE	-0.136942	0.669234	FALSE	0.176925	0.623482	FALSE	-0.173173	0.591154	FALSE
transcript=TGGT1_248460-t26_1	0.189189	0.408562	FALSE	-0.13693	0.643664	FALSE	0.136508	0.576705	FALSE	-0.048412	0.75117	FALSE
transcript=TGGT1_232680-t26_1	0.029695	0.747986	FALSE	-0.136687	0.523667	FALSE	-0.129588	0.59197	FALSE	-0.114643	0.537738	FALSE
transcript=TGGT1_277970-t26_1	0.746314	0.138627	FALSE	-0.136531	0.630442	FALSE	0.603037	0.295426	FALSE	-0.143277	0.657058	FALSE
transcript=TGGT1_264000-t26_1	0.0277627	0.759031	FALSE	-0.135839	0.312635	FALSE	0.000498694	0.771555	FALSE	-0.0272641	0.753143	FALSE
transcript=TGGT1_270380-t26_1	-0.0608831	0.732319	FALSE	-0.135747	0.512234	FALSE	-0.0380237	0.750845	FALSE	0.0228594	0.765478	FALSE
transcript=TGGT1_222960-t26_1	-0.103983	0.717331	FALSE	-0.135619	0.646466	FALSE	0.106881	0.694769	FALSE	0.127807	0.698622	FALSE
transcript=TGGT1_278890-t26_1	0.322237	0.364627	FALSE	-0.135528	0.635637	FALSE	0.214929	0.567823	FALSE	-0.14209	0.642873	FALSE
transcript=TGGT1_289730-t26_1	-0.201385	0.438741	FALSE	-0.135487	0.627471	FALSE	-0.106295	0.656711	FALSE	0.0950902	0.680874	FALSE
transcript=TGGT1_293480-t26_1	-0.0833265	0.673056	FALSE	-0.135464	0.70142	FALSE	0.072018	0.700366	FALSE	0.0100947	0.727007	FALSE
transcript=TGGT1_250790-t26_1	-0.229507	0.501946	FALSE	-0.135214	0.602299	FALSE	-0.0317038	0.676791	FALSE	0.197803	0.516356	FALSE
transcript=TGGT1_315720-t26_1	0.192943	0.116998	FALSE	-0.135176	0.529767	FALSE	0.111467	0.499369	FALSE	-0.0814766	0.634243	FALSE
transcript=TGGT1_210440-t26_1	0.265677	0.668372	FALSE	-0.134276	0.608703	FALSE	-0.303015	0.390933	FALSE	-0.0440207	0.67002	FALSE
transcript=TGGT1_251490-t26_1	0.074761	0.658781	FALSE	-0.134164	0.588574	FALSE	0.107287	0.613251	FALSE	0.0764652	0.716439	FALSE
transcript=TGGT1_255690-t26_1	0.0393879	0.728969	FALSE	-0.134042	0.598651	FALSE	-0.0920666	0.670127	FALSE	-0.131454	0.616401	FALSE
transcript=TGGT1_257030-t26_1	-0.0508662	0.713218	FALSE	-0.13395	0.52056	FALSE	-0.0178384	0.733696	FALSE	0.0330278	0.729281	FALSE
transcript=TGGT1_314100-t26_1	-0.308465	3.4542e-07	FALSE	-0.133606	0.36763	FALSE	-0.21501	0.0183057	FALSE	0.0934554	0.588353	FALSE
transcript=TGGT1_304720-t26_1	-0.0423917	0.668444	FALSE	-0.133034	0.622133	FALSE	-0.0513513	0.66649	FALSE	-0.00895963	0.683321	FALSE
transcript=TGGT1_249010-t26_1	4.2816e-05	0.711621	FALSE	-0.133032	0.597332	FALSE	0.0697907	0.667398	FALSE	0.0697479	0.687146	FALSE
transcript=TGGT1_201790-t26_1	0.141191	0.559518	FALSE	-0.132833	0.596005	FALSE	0.0407763	0.717409	FALSE	-0.100415	0.656595	FALSE
transcript=TGGT1_216510-t26_1	-0.152544	0.466158	FALSE	-0.132797	0.550237	FALSE	-0.204732	0.216041	FALSE	-0.0521884	0.737203	FALSE
transcript=TGGT1_233245-t26_1	-0.229531	0.535577	FALSE	-0.132252	0.617647	FALSE	-0.0290111	0.677983	FALSE	0.00481439	0.711349	FALSE
transcript=TGGT1_257020-t26_1	-0.0583142	0.666272	FALSE	-0.132188	0.61669	FALSE	-0.0809067	0.657019	FALSE	-0.0225925	0.680741	FALSE
transcript=TGGT1_278440-t26_1	0.0548535	0.735404	FALSE	-0.131863	0.514303	FALSE	-0.020008	0.760167	FALSE	-0.0748615	0.672636	FALSE
transcript=TGGT1_309570-t26_1	0.230062	0.532477	FALSE	-0.130469	0.553826	FALSE	-0.0211397	0.764117	FALSE	-0.251202	0.690284	FALSE
transcript=TGGT1_222370-t26_1	0.975165	6.262e-06	TRUE	-0.130445	0.683813	FALSE	0.831528	0.000111036	TRUE	-0.143637	0.66139	FALSE
transcript=TGGT1_297880-t26_1	-0.189198	0.431622	FALSE	-0.130413	0.556977	FALSE	-0.326061	0.00753979	FALSE	-0.136863	0.557297	FALSE
transcript=TGGT1_262910-t26_1	0.567246	0.0017662	FALSE	-0.130294	0.611927	FALSE	0.348651	0.122921	FALSE	-0.246416	0.327831	FALSE
transcript=TGGT1_205180-t26_1	0.492226	0.000383158	FALSE	-0.129774	0.741804	FALSE	0.283492	0.0123934	FALSE	-0.208733	0.328522	FALSE
transcript=TGGT1_230890-t26_1	0.0529787	0.723071	FALSE	-0.129727	0.508668	FALSE	0.201686	0.451619	FALSE	0.106967	0.602712	FALSE
transcript=TGGT1_228630-t26_1	-0.147286	0.345952	FALSE	-0.129295	0.392215	FALSE	-0.179411	0.175972	FALSE	-0.0321256	0.748939	FALSE
transcript=TGGT1_201270-t26_1	-0.00293493	0.771126	FALSE	-0.128957	0.563275	FALSE	-0.0523022	0.749125	FALSE	-0.0493673	0.757364	FALSE
transcript=TGGT1_282190-t26_1	-0.167976	0.664587	FALSE	-0.128704	0.608653	FALSE	0.0926401	0.696527	FALSE	0.249191	0.456673	FALSE
transcript=TGGT1_262670-t26_1	-0.114743	0.466614	FALSE	-0.128577	0.655473	FALSE	-0.165676	0.56513	FALSE	-0.0509329	0.754395	FALSE
transcript=TGGT1_227810-t26_1	0.474192	4.11701e-08	FALSE	-0.127813	0.211813	FALSE	0.343708	1.46744e-07	FALSE	-0.130484	0.414375	FALSE
iRT_Peptides_Fusion	0.0703659	0.65403	FALSE	-0.127725	0.0656016	FALSE	0.196671	0.0280553	FALSE	0.126305	0.0793213	FALSE
transcript=TGGT1_254730-t26_1	-0.486468	0.234887	FALSE	-0.127215	0.646343	FALSE	-0.602174	0.0666119	FALSE	-0.115706	0.672425	FALSE
transcript=TGGT1_246100-t26_1	-0.0375437	0.739845	FALSE	-0.126528	0.383253	FALSE	-0.0462682	0.7281	FALSE	-0.00872458	0.768028	FALSE
transcript=TGGT1_272370-t26_1	-0.0141153	0.767302	FALSE	-0.126317	0.595578	FALSE	-0.0960201	0.63319	FALSE	-0.0819048	0.712381	FALSE
transcript=TGGT1_266470-t26_1	0.32927	0.437835	FALSE	-0.12631	0.64781	FALSE	0.1183	0.678457	FALSE	-0.21097	0.521378	FALSE
transcript=TGGT1_308040-t26_1	-0.322328	0.00105909	FALSE	-0.125554	0.339692	FALSE	-0.340406	6.30936e-07	FALSE	-0.018078	0.765909	FALSE
transcript=TGGT1_288530-t26_1	0.0117208	0.767639	FALSE	-0.124963	0.498802	FALSE	-0.12395	0.51959	FALSE	-0.135671	0.42465	FALSE
transcript=TGGT1_257730-t26_1	-0.486856	0.159939	FALSE	-0.124822	0.66598	FALSE	-0.272108	0.235875	FALSE	0.214748	0.569701	FALSE
transcript=TGGT1_314410-t26_1	0.3939	0.0233541	FALSE	-0.123882	0.609999	FALSE	0.311653	0.159768	FALSE	-0.0822469	0.732553	FALSE
transcript=TGGT1_216460-t26_1	0.729464	0.00232671	TRUE	-0.12363	0.610346	FALSE	0.534397	0.0238683	FALSE	-0.195067	0.50418	FALSE
transcript=TGGT1_201130-t26_1	-0.112527	0.607499	FALSE	-0.123004	0.534876	FALSE	-0.0814629	0.623111	FALSE	0.0310639	0.743107	FALSE
transcript=TGGT1_300350-t26_1	-0.296841	0.295872	FALSE	-0.122636	0.669162	FALSE	-0.374385	0.246046	FALSE	-0.0775441	0.687817	FALSE
transcript=TGGT1_220360-t26_1	-0.154577	0.1524	FALSE	-0.122416	0.454871	FALSE	-0.232232	0.000307396	FALSE	-0.0776549	0.627834	FALSE
transcript=TGGT1_217555-t26_1	0.418538	0.459496	FALSE	-0.122365	0.635594	FALSE	0.00496008	0.684823	FALSE	-0.413578	0.132041	FALSE
transcript=TGGT1_218840-t26_1	-0.0111254	0.762557	FALSE	-0.121973	0.547258	FALSE	-0.136369	0.607398	FALSE	-0.125244	0.632573	FALSE
transcript=TGGT1_231000-t26_1	0.0723848	0.684139	FALSE	-0.121931	0.326307	FALSE	0.0602965	0.702176	FALSE	-0.0120883	0.766769	FALSE
transcript=TGGT1_255510-t26_1	0.359359	0.16802	FALSE	-0.121519	0.724743	FALSE	0.366941	0.194909	FALSE	-0.293674	0.636633	FALSE
transcript=TGGT1_295710-t26_1	-0.309039	1.13512e-07	FALSE	-0.121191	0.281707	FALSE	-0.191865	0.0105454	FALSE	0.117174	0.409667	FALSE
transcript=TGGT1_226030-t26_1	0.492836	0.013236	FALSE	-0.12088	0.719717	FALSE	0.364812	0.106818	FALSE	-0.128023	0.680274	FALSE
transcript=TGGT1_257530-t26_1	0.489005	0.020506	FALSE	-0.120574	0.601678	FALSE	0.315023	0.00514274	FALSE	-0.173982	0.592459	FALSE
transcript=TGGT1_270150-t26_1	0.0289074	0.751353	FALSE	-0.120242	0.674415	FALSE	0.0354431	0.742153	FALSE	-0.0516755	0.729017	FALSE
transcript=TGGT1_241840-t26_1	0.52239	0.124886	FALSE	-0.120035	0.686472	FALSE	0.250805	0.57926	FALSE	-0.302023	0.441741	FALSE
transcript=TGGT1_246910-t26_1	-0.0672121	0.656981	FALSE	-0.119848	0.621338	FALSE	-0.00322648	0.684791	FALSE	0.0639857	0.657173	FALSE
transcript=TGGT1_238880-t26_1	-0.0121672	0.762612	FALSE	-0.118827	0.56758	FALSE	0.0814496	0.699511	FALSE	0.054077	0.726885	FALSE
transcript=TGGT1_223880-t26_1	-0.266072	5.61185e-07	FALSE	-0.118462	0.459215	FALSE	-0.156089	0.170092	FALSE	0.109983	0.471143	FALSE
transcript=TGGT1_230860-t26_1	-0.199719	0.250428	FALSE	-0.118024	0.603791	FALSE	-0.111129	0.536137	FALSE	0.08859	0.612663	FALSE
transcript=TGGT1_222240-t26_1	-0.114439	0.58064	FALSE	-0.117914	0.537182	FALSE	-0.0694378	0.692991	FALSE	0.0450017	0.729305	FALSE
transcript=TGGT1_264460-t26_1	-0.156473	0.54275	FALSE	-0.117607	0.649908	FALSE	-0.114125	0.63111	FALSE	-0.00305977	0.758745	FALSE
transcript=TGGT1_307020-t26_1	0.100251	0.640648	FALSE	-0.117597	0.602402	FALSE	0.159943	0.571862	FALSE	0.0596924	0.660034	FALSE
transcript=TGGT1_257350-t26_1	-0.123032	0.427896	FALSE	-0.117399	0.429661	FALSE	-0.0840441	0.599753	FALSE	0.0389874	0.745506	FALSE
transcript=TGGT1_254500-t26_1	0.0351425	0.7365	FALSE	-0.117344	0.551941	FALSE	0.0299668	0.736727	FALSE	-0.0051757	0.746247	FALSE
transcript=TGGT1_224090-t26_1	-0.529138	6.34115e-09	FALSE	-0.117329	0.42486	FALSE	-0.37753	2.80437e-06	FALSE	0.151607	0.499531	FALSE
transcript=TGGT1_244530-t26_1	0.335891	0.232079	FALSE	-0.117159	0.583996	FALSE	0.252739	0.35842	FALSE	-0.0831519	0.729137	FALSE
transcript=TGGT1_305490-t26_1	-0.141512	0.603227	FALSE	-0.116169	0.592404	FALSE	0.0647048	0.673301	FALSE	0.206217	0.458464	FALSE
transcript=TGGT1_262460-t26_1	0.0985902	0.64663	FALSE	-0.116025	0.620728	FALSE	0.138169	0.579317	FALSE	0.0395793	0.702582	FALSE
transcript=TGGT1_210300-t26_1	-0.333047	0.193881	FALSE	-0.115792	0.674657	FALSE	-0.212835	0.572518	FALSE	0.120211	0.668228	FALSE
transcript=TGGT1_214090-t26_1	-0.390076	4.47131e-12	FALSE	-0.115759	0.108943	FALSE	-0.282137	2.83463e-08	FALSE	0.10794	0.21621	FALSE
transcript=TGGT1_312090-t26_1	0.00257512	0.770661	FALSE	-0.11462	0.628512	FALSE	-0.0697975	0.721835	FALSE	-0.0723726	0.696376	FALSE
transcript=TGGT1_262380-t26_1	-0.165045	0.313207	FALSE	-0.114384	0.5005	FALSE	-0.0356714	0.748732	FALSE	0.129374	0.478151	FALSE
transcript=TGGT1_223270-t26_1	-0.304344	0.426748	FALSE	-0.114205	0.623621	FALSE	-0.0767861	0.656054	FALSE	0.227557	0.546857	FALSE
transcript=TGGT1_205580-t26_1	0.00850163	0.768872	FALSE	-0.114057	0.580066	FALSE	0.00522735	0.770022	FALSE	-0.00327427	0.770575	FALSE
transcript=TGGT1_265360-t26_1	-0.149231	0.550894	FALSE	-0.113834	0.570304	FALSE	-0.0486337	0.688453	FALSE	0.100597	0.614663	FALSE
transcript=TGGT1_267740-t26_1	0.0951263	0.680541	FALSE	-0.113594	0.627607	FALSE	-0.0218547	0.742522	FALSE	-0.116981	0.63771	FALSE
transcript=TGGT1_301480-t26_1	-0.0858347	0.615292	FALSE	-0.113559	0.538085	FALSE	-0.0328262	0.709979	FALSE	0.0530084	0.68804	FALSE
transcript=TGGT1_318230-t26_1	-0.547484	4.03619e-09	FALSE	-0.112964	0.437431	FALSE	-0.483056	2.66945e-08	FALSE	0.0644288	0.669484	FALSE
transcript=TGGT1_203610-t26_1	-0.245536	0.464047	FALSE	-0.112851	0.619596	FALSE	-0.124106	0.60765	FALSE	0.0134813	0.68273	FALSE
transcript=TGGT1_290700-t26_1	-0.0913871	0.704909	FALSE	-0.112108	0.618029	FALSE	-0.120694	0.587078	FALSE	-0.0632845	0.714184	FALSE
transcript=TGGT1_234930-t26_1	-0.0552684	0.718684	FALSE	-0.112096	0.676037	FALSE	-0.0737002	0.705222	FALSE	-0.0184318	0.725239	FALSE
transcript=TGGT1_215950-t26_1	-0.173571	0.743926	FALSE	-0.111067	0.538915	FALSE	-0.171907	0.744184	FALSE	0.00166449	0.758726	FALSE
transcript=TGGT1_213890-t26_1	0.0126264	0.751272	FALSE	-0.110753	0.500177	FALSE	0.0659257	0.649748	FALSE	0.0532994	0.719948	FALSE
transcript=TGGT1_245640-t26_1	0.304702	0.274474	FALSE	-0.110151	0.644037	FALSE	0.336549	0.0703398	FALSE	0.0318475	0.705108	FALSE
transcript=TGGT1_233400-t26_1	0.149981	0.573528	FALSE	-0.109683	0.642706	FALSE	0.075389	0.718891	FALSE	-0.0745917	0.715037	FALSE
transcript=TGGT1_309050-t26_1	-0.0181426	0.744569	FALSE	-0.109579	0.648943	FALSE	-0.00636229	0.752703	FALSE	0.040694	0.730381	FALSE
transcript=TGGT1_311360-t26_1	0.190711	0.114161	FALSE	-0.109166	0.518542	FALSE	0.15716	0.398672	FALSE	-0.0335508	0.751636	FALSE
transcript=TGGT1_320120-t26_1	-0.164164	0.503145	FALSE	-0.109075	0.651505	FALSE	-0.105871	0.653284	FALSE	0.174054	0.555697	FALSE
transcript=TGGT1_278490-t26_1	0.436546	0.154454	FALSE	-0.108912	0.70689	FALSE	0.345213	0.228263	FALSE	-0.103689	0.715276	FALSE
transcript=TGGT1_278870-t26_1	0.27808	0.000586923	FALSE	-0.108478	0.267772	FALSE	0.177556	0.0138052	FALSE	-0.100523	0.536765	FALSE
transcript=TGGT1_293000-t26_1	-0.223839	4.24236e-05	FALSE	-0.108313	0.282472	FALSE	-0.0886135	0.301187	FALSE	0.135226	0.0532245	FALSE
transcript=TGGT1_256770-t26_1	-0.0612884	0.730903	FALSE	-0.107911	0.529408	FALSE	-0.0684097	0.721277	FALSE	-0.00712131	0.768924	FALSE
transcript=TGGT1_274070-t26_1	-0.0122761	0.745379	FALSE	-0.107812	0.563833	FALSE	0.0348396	0.742044	FALSE	0.0501374	0.719768	FALSE
transcript=TGGT1_244130-t26_1	0.145363	0.578334	FALSE	-0.107764	0.719562	FALSE	0.0563842	0.718607	FALSE	-0.088979	0.700542	FALSE
transcript=TGGT1_281950-t26_1	0.113599	0.637581	FALSE	-0.107684	0.605831	FALSE	0.276445	0.187702	FALSE	0.162846	0.543021	FALSE
transcript=TGGT1_202980-t26_1	-0.281555	0.000210974	FALSE	-0.107587	0.550303	FALSE	-0.219985	0.0717778	FALSE	0.0781839	0.688103	FALSE
transcript=TGGT1_233140-t26_1	-0.254364	0.304551	FALSE	-0.107495	0.679031	FALSE	-0.392462	0.0211599	FALSE	-0.138099	0.622413	FALSE
transcript=TGGT1_248500-t26_1	-0.0110269	0.763551	FALSE	-0.107422	0.64858	FALSE	-0.06945	0.725905	FALSE	-0.0233206	0.760337	FALSE
transcript=TGGT1_230160-t26_1	-0.331109	0.00767917	FALSE	-0.107189	0.661577	FALSE	-0.230418	0.205679	FALSE	0.100691	0.633849	FALSE
transcript=TGGT1_263990-t26_1	0.080851	0.732389	FALSE	-0.107089	0.637108	FALSE	0.0607683	0.738598	FALSE	-0.0200827	0.741563	FALSE
transcript=TGGT1_314900-t26_1	-0.159954	0.409336	FALSE	-0.106986	0.605679	FALSE	-0.166829	0.395113	FALSE	-0.00687522	0.726469	FALSE
transcript=TGGT1_310570-t26_1	-0.0855762	0.637752	FALSE	-0.106878	0.688262	FALSE	-0.0323111	0.698503	FALSE	0.0359375	0.721302	FALSE
transcript=TGGT1_201200-t26_1	-0.00616532	0.684074	FALSE	-0.106692	0.608903	FALSE	-0.0754514	0.642831	FALSE	-0.0692861	0.652495	FALSE
transcript=TGGT1_211680-t26_1	-0.294467	5.67815e-06	FALSE	-0.10641	0.317613	FALSE	-0.259785	9.45783e-05	FALSE	0.0346818	0.72023	FALSE
transcript=TGGT1_239300-t26_1	0.0648633	0.712219	FALSE	-0.105772	0.650068	FALSE	0.0872715	0.687785	FALSE	0.065722	0.67151	FALSE
transcript=TGGT1_224900-t26_1	-0.146409	0.153597	FALSE	-0.10532	0.585459	FALSE	-0.241328	0.00124462	FALSE	-0.0949192	0.530269	FALSE
transcript=TGGT1_246670-t26_1	-0.135044	0.616738	FALSE	-0.105195	0.669198	FALSE	-0.0921312	0.687689	FALSE	0.0429131	0.718866	FALSE
transcript=TGGT1_315290-t26_1	0.0310229	0.676654	FALSE	-0.105152	0.664144	FALSE	-0.0884441	0.635984	FALSE	-0.119467	0.597597	FALSE
transcript=TGGT1_316650-t26_1	-0.102147	0.618743	FALSE	-0.10488	0.592296	FALSE	-0.132516	0.521674	FALSE	-0.0303687	0.734229	FALSE
transcript=TGGT1_314480-t26_1	0.034473	0.75821	FALSE	-0.104438	0.635072	FALSE	0.0928379	0.68615	FALSE	0.0636409	0.743151	FALSE
transcript=TGGT1_322000-t26_1	0.64339	0.0114703	TRUE	-0.104198	0.646752	FALSE	0.34204	0.341568	FALSE	-0.30135	0.273544	FALSE
transcript=TGGT1_229770-t26_1	-0.155082	0.419982	FALSE	-0.104174	0.616977	FALSE	-0.099545	0.590608	FALSE	0.055537	0.694311	FALSE
transcript=TGGT1_313910-t26_1	0.398997	6.94268e-07	FALSE	-0.104015	0.555632	FALSE	0.188281	0.198332	FALSE	-0.210716	0.182364	FALSE
transcript=TGGT1_202760-t26_1	-0.0112163	0.756686	FALSE	-0.103898	0.544577	FALSE	-0.0127863	0.762242	FALSE	0.0597756	0.689434	FALSE
transcript=TGGT1_223125-t26_1	0.0807818	0.652456	FALSE	-0.103642	0.645564	FALSE	-0.0261542	0.67967	FALSE	-0.106936	0.63191	FALSE
transcript=TGGT1_242830-t26_1	0.079011	0.718917	FALSE	-0.103496	0.544307	FALSE	0.0659148	0.734875	FALSE	-0.0130963	0.767071	FALSE
transcript=TGGT1_280410-t26_1	0.257541	0.542002	FALSE	-0.103447	0.649507	FALSE	0.149283	0.660751	FALSE	-0.108259	0.64716	FALSE
transcript=TGGT1_269990-t26_1	0.0261576	0.759582	FALSE	-0.102775	0.733673	FALSE	-0.1006	0.736591	FALSE	-0.127849	0.71982	FALSE
transcript=TGGT1_258660-t26_1	0.711298	1.67953e-05	TRUE	-0.10266	0.654108	FALSE	0.432169	0.0408729	FALSE	-0.279129	0.397642	FALSE
transcript=TGGT1_315770-t26_1	0.242216	0.0285705	FALSE	-0.102104	0.6521	FALSE	0.0845253	0.66927	FALSE	-0.149786	0.573469	FALSE
transcript=TGGT1_268330-t26_1	-0.0471192	0.743237	FALSE	-0.101736	0.686021	FALSE	-0.131089	0.589621	FALSE	-0.08397	0.667976	FALSE
transcript=TGGT1_238240-t26_1	0.185554	0.577696	FALSE	-0.10144	0.677677	FALSE	0.0819042	0.693391	FALSE	-0.0825493	0.697339	FALSE
transcript=TGGT1_203860-t26_1	-0.139268	0.497093	FALSE	-0.101189	0.588132	FALSE	-0.00913122	0.709289	FALSE	0.130136	0.490479	FALSE
transcript=TGGT1_221922-t26_1	-0.236897	0.453441	FALSE	-0.10093	0.663441	FALSE	-0.313328	0.317189	FALSE	-0.0764308	0.655434	FALSE
transcript=TGGT1_319870-t26_1	-0.0917309	0.671545	FALSE	-0.100881	0.698652	FALSE	-0.281712	0.277871	FALSE	-0.189981	0.544981	FALSE
transcript=TGGT1_244290-t26_1	-0.0406801	0.74761	FALSE	-0.100847	0.728294	FALSE	-0.100207	0.729856	FALSE	-0.0575758	0.737429	FALSE
transcript=TGGT1_233930-t26_1	-0.141653	0.551614	FALSE	-0.100529	0.666527	FALSE	-0.134876	0.691503	FALSE	0.0253081	0.742131	FALSE
transcript=TGGT1_293470-t26_1	0.32749	0.000193902	FALSE	-0.100333	0.351847	FALSE	0.315628	1.77206e-08	FALSE	-0.0118616	0.766893	FALSE
transcript=TGGT1_287980-t26_1	-0.137582	0.522044	FALSE	-0.100267	0.435812	FALSE	-0.137226	0.486941	FALSE	0.000356704	0.771657	FALSE
transcript=TGGT1_310600-t26_1	-0.0174964	0.70854	FALSE	-0.100115	0.658247	FALSE	-0.0904394	0.634418	FALSE	-0.0729431	0.686536	FALSE
transcript=TGGT1_216000-t26_1	-0.0655247	0.675107	FALSE	-0.100101	0.577463	FALSE	-0.126308	0.524694	FALSE	-0.0607829	0.702842	FALSE
transcript=TGGT1_283550-t26_1	-0.379302	2.11466e-05	FALSE	-0.100071	0.675865	FALSE	-0.355254	0.00991624	FALSE	0.00767562	0.769466	FALSE
transcript=TGGT1_311160-t26_1	0.0894042	0.655356	FALSE	-0.0998196	0.741738	FALSE	-0.00895851	0.753283	FALSE	-0.0983627	0.741825	FALSE
transcript=TGGT1_304660-t26_1	-0.133867	0.46099	FALSE	-0.0997447	0.693083	FALSE	-0.0794139	0.650429	FALSE	0.0839895	0.647323	FALSE
transcript=TGGT1_233810-t26_1	0.351126	0.0361249	FALSE	-0.0993194	0.563026	FALSE	0.271173	0.322402	FALSE	-0.088062	0.60512	FALSE
transcript=TGGT1_277680-t26_1	0.15584	0.571264	FALSE	-0.0993074	0.616594	FALSE	0.0228245	0.678254	FALSE	-0.133015	0.586911	FALSE
transcript=TGGT1_284560-t26_1	-0.276864	0.334555	FALSE	-0.0992704	0.729689	FALSE	-0.348737	0.327554	FALSE	-0.0718735	0.750682	FALSE
transcript=TGGT1_282090-t26_1	-0.168844	0.505843	FALSE	-0.0992664	0.626105	FALSE	-0.0647412	0.669341	FALSE	0.104103	0.626971	FALSE
transcript=TGGT1_311890-t26_1	-0.402264	3.28919e-09	FALSE	-0.0992161	0.451427	FALSE	-0.305961	4.70356e-07	FALSE	0.0963027	0.446477	FALSE
transcript=TGGT1_246580-t26_1	-0.184791	0.120817	FALSE	-0.0989396	0.502986	FALSE	-0.185492	0.11276	FALSE	-0.000701455	0.771469	FALSE
transcript=TGGT1_295658-t26_1	0.28106	0.520411	FALSE	-0.0989158	0.697937	FALSE	0.16992	0.60654	FALSE	-0.0388731	0.706016	FALSE
transcript=TGGT1_233120-t26_1	0.250834	0.000314955	FALSE	-0.0986354	0.486686	FALSE	0.242423	0.00180276	FALSE	0.0370423	0.755045	FALSE
transcript=TGGT1_319658-t26_1	-0.19697	0.152571	FALSE	-0.0979703	0.584053	FALSE	-0.113204	0.55181	FALSE	0.0837665	0.632705	FALSE
transcript=TGGT1_220600-t26_1	0.29984	0.0822391	FALSE	-0.0978726	0.575417	FALSE	0.18384	0.0136274	FALSE	-0.116	0.648013	FALSE
transcript=TGGT1_286120-t26_1	-0.212012	0.0017215	FALSE	-0.0974579	0.477625	FALSE	-0.108402	0.421156	FALSE	0.103609	0.489557	FALSE
transcript=TGGT1_252210-t26_1	-0.116852	0.621479	FALSE	-0.0971856	0.694158	FALSE	-0.153262	0.581841	FALSE	-0.0364095	0.741782	FALSE
transcript=TGGT1_310050-t26_1	0.22096	0.0614417	FALSE	-0.0967724	0.587133	FALSE	0.178336	0.295723	FALSE	-0.0426247	0.732154	FALSE
transcript=TGGT1_225890-t26_1	-0.235357	0.589236	FALSE	-0.0966343	0.582751	FALSE	0.00832173	0.768889	FALSE	0.243679	0.566236	FALSE
transcript=TGGT1_214320-t26_1	0.488502	0.271055	FALSE	-0.096547	0.732951	FALSE	0.399543	0.385041	FALSE	-0.0889585	0.743582	FALSE
transcript=TGGT1_215040-t26_1	-0.313895	0.0412647	FALSE	-0.0959591	0.702785	FALSE	-0.26524	0.229427	FALSE	0.0100874	0.758056	FALSE
transcript=TGGT1_316530-t26_1	0.153378	0.585739	FALSE	-0.0957312	0.698681	FALSE	0.00104719	0.746983	FALSE	-0.0586844	0.745485	FALSE
transcript=TGGT1_227952-t26_1	0.220045	0.40823	FALSE	-0.0951867	0.650269	FALSE	0.0582709	0.696708	FALSE	-0.161774	0.560965	FALSE
transcript=TGGT1_218820-t26_1	0.0447454	0.735907	FALSE	-0.0951448	0.71562	FALSE	-0.0411656	0.757653	FALSE	-0.085911	0.717827	FALSE
transcript=TGGT1_246970-t26_1	-0.138642	0.573943	FALSE	-0.0949961	0.667615	FALSE	-0.0646387	0.711675	FALSE	0.0740031	0.724768	FALSE
transcript=TGGT1_220230A-t26_1	0.0414772	0.723798	FALSE	-0.0945619	0.703448	FALSE	0.208952	0.666636	FALSE	0.167475	0.644203	FALSE
transcript=TGGT1_265020-t26_1	0.0841749	0.647445	FALSE	-0.0935638	0.683223	FALSE	0.112353	0.635377	FALSE	0.0281786	0.749063	FALSE
transcript=TGGT1_306330-t26_1	-0.243447	0.000217772	FALSE	-0.093413	0.342636	FALSE	-0.14784	0.025049	FALSE	0.0956068	0.463586	FALSE
transcript=TGGT1_289600-t26_1	-0.216902	0.00619761	FALSE	-0.0926874	0.462476	FALSE	-0.0794808	0.563523	FALSE	0.137422	0.208241	FALSE
transcript=TGGT1_311100-t26_1	0.375473	0.0342017	FALSE	-0.0926254	0.665285	FALSE	0.356349	0.0215265	FALSE	-0.0191248	0.744612	FALSE
transcript=TGGT1_297890-t26_1	-0.258287	0.384803	FALSE	-0.0924447	0.652811	FALSE	-0.258827	0.335642	FALSE	-0.0642709	0.674692	FALSE
transcript=TGGT1_212820-t26_1	-0.123262	0.360204	FALSE	-0.0923566	0.511154	FALSE	-0.0587461	0.634068	FALSE	0.0621197	0.649707	FALSE
transcript=TGGT1_270250-t26_1	-0.946297	0.00609774	TRUE	-0.0919322	0.762335	FALSE	-1.30531	0.000594065	TRUE	-0.359016	0.635203	FALSE
transcript=TGGT1_260440-t26_1	-0.0937844	0.542682	FALSE	-0.0918743	0.662027	FALSE	-0.0941768	0.615534	FALSE	-0.000392345	0.771606	FALSE
transcript=TGGT1_269442-t26_1	-0.118527	0.673126	FALSE	-0.0917824	0.717278	FALSE	-0.186609	0.585571	FALSE	-0.0680826	0.724719	FALSE
transcript=TGGT1_262690-t26_1	-0.0609917	0.713728	FALSE	-0.0917268	0.716728	FALSE	-0.160096	0.469159	FALSE	-0.0991048	0.664918	FALSE
transcript=TGGT1_220100-t26_1	-0.392531	4.51229e-08	FALSE	-0.0913526	0.623667	FALSE	-0.367886	6.96792e-06	FALSE	0.0246449	0.760318	FALSE
transcript=TGGT1_269885B-t26_1	0.013643	0.763862	FALSE	-0.0913204	0.686921	FALSE	-0.0380688	0.75583	FALSE	-0.0434909	0.756589	FALSE
transcript=TGGT1_237110-t26_1	0.163025	0.468888	FALSE	-0.0911066	0.696135	FALSE	-0.0199858	0.742891	FALSE	-0.183011	0.309909	FALSE
transcript=TGGT1_234510-t26_1	0.366129	0.224596	FALSE	-0.0908769	0.693022	FALSE	0.195967	0.612761	FALSE	-0.170162	0.619502	FALSE
transcript=TGGT1_221200A-t26_1	-0.425362	0.545586	FALSE	-0.0904522	0.735036	FALSE	-0.201222	0.410988	FALSE	0.284502	0.682301	FALSE
transcript=TGGT1_264752-t26_1	-0.194674	0.638267	FALSE	-0.0894008	0.663293	FALSE	-0.124252	0.633893	FALSE	0.0704212	0.702002	FALSE
transcript=TGGT1_270540-t26_1	-0.3461	0.460617	FALSE	-0.0888872	0.657826	FALSE	-0.226169	0.356242	FALSE	0.119931	0.671121	FALSE
transcript=TGGT1_254490-t26_1	-0.121503	0.628421	FALSE	-0.0887223	0.71405	FALSE	-0.147201	0.57412	FALSE	-0.0265449	0.760638	FALSE
transcript=TGGT1_308810B-t26_1	0.160688	0.237521	FALSE	-0.0884736	0.581156	FALSE	0.00187315	0.770971	FALSE	-0.158815	0.310628	FALSE
transcript=TGGT1_218730-t26_1	#N/A	#N/A	FALSE	-0.0879967	0.681274	FALSE	#N/A	#N/A	FALSE	-0.00868931	0.685148	FALSE
transcript=TGGT1_272420-t26_1	-0.156605	0.577289	FALSE	-0.0877365	0.640225	FALSE	-0.0214778	0.705591	FALSE	0.135127	0.5873	FALSE
transcript=TGGT1_258090-t26_1	0.190792	0.242612	FALSE	-0.0875311	0.640521	FALSE	0.112423	0.547923	FALSE	-0.0783684	0.702553	FALSE
transcript=TGGT1_255320-t26_1	0.119041	0.660185	FALSE	-0.0872531	0.672986	FALSE	0.203738	0.589346	FALSE	0.0225446	0.707171	FALSE
transcript=TGGT1_287180-t26_1	0.0370811	0.761797	FALSE	-0.0866412	0.60415	FALSE	0.0531739	0.753959	FALSE	0.0160928	0.764026	FALSE
transcript=TGGT1_244250-t26_1	0.143591	0.751252	FALSE	-0.0866062	0.760035	FALSE	0.136941	0.756647	FALSE	-0.00664992	0.770885	FALSE
transcript=TGGT1_269330-t26_1	0.122231	0.640182	FALSE	-0.0863157	0.671333	FALSE	0.117717	0.63728	FALSE	-0.00451385	0.711158	FALSE
transcript=TGGT1_285950-t26_1	0.0244863	0.746478	FALSE	-0.0862722	0.74784	FALSE	-0.0754956	0.649185	FALSE	-0.104579	0.583545	FALSE
transcript=TGGT1_238400-t26_1	-0.183996	0.587245	FALSE	-0.0860921	0.637366	FALSE	-0.090845	0.695043	FALSE	0.0984814	0.710501	FALSE
transcript=TGGT1_217050-t26_1	0.188173	0.114633	FALSE	-0.08595	0.571444	FALSE	0.0842459	0.682037	FALSE	-0.103927	0.576822	FALSE
transcript=TGGT1_229180-t26_1	-0.331083	0.000730541	FALSE	-0.0855433	0.661352	FALSE	-0.248665	0.0179773	FALSE	0.0824183	0.717722	FALSE
transcript=TGGT1_271740-t26_1	0.0984207	0.740022	FALSE	-0.0854248	0.754809	FALSE	0.157159	0.728945	FALSE	0.0587381	0.760186	FALSE
transcript=TGGT1_227020-t26_1	0.562121	0.222257	FALSE	-0.085316	0.6772	FALSE	0.463485	0.329901	FALSE	-0.0986363	0.657212	FALSE
transcript=TGGT1_230490-t26_1	0.620917	0.119216	FALSE	-0.0851261	0.634462	FALSE	0.522135	0.103496	FALSE	-0.0987813	0.642622	FALSE
transcript=TGGT1_297940-t26_1	0.056924	0.688675	FALSE	-0.0850852	0.669413	FALSE	0.147555	0.515142	FALSE	-0.0726061	0.701682	FALSE
transcript=TGGT1_262920-t26_1	0.264234	0.000469048	FALSE	-0.0840557	0.654264	FALSE	0.203606	0.0140749	FALSE	-0.0606275	0.707059	FALSE
transcript=TGGT1_254000-t26_1	0.534203	0.0239327	FALSE	-0.0838751	0.653048	FALSE	0.522293	0.00751205	FALSE	-0.0119096	0.736477	FALSE
transcript=TGGT1_263310-t26_1	0.0754224	0.650868	FALSE	-0.0838481	0.639163	FALSE	0.0889567	0.633542	FALSE	0.0135343	0.682103	FALSE
transcript=TGGT1_320210-t26_1	-0.0992566	0.449108	FALSE	-0.0837663	0.417298	FALSE	-0.117666	0.131873	FALSE	-0.0184089	0.760751	FALSE
transcript=TGGT1_309070-t26_1	0.0552589	0.672811	FALSE	-0.0823615	0.668552	FALSE	0.0299251	0.681174	FALSE	-0.0253338	0.682136	FALSE
transcript=TGGT1_315750-t26_1	0.0306549	0.754276	FALSE	-0.0820921	0.698026	FALSE	-0.00263089	0.764863	FALSE	-0.0342227	0.750438	FALSE
transcript=TGGT1_258580-t26_1	0.615391	2.79244e-09	TRUE	-0.0815564	0.623713	FALSE	0.32256	2.17132e-05	FALSE	-0.231933	0.223093	FALSE
transcript=TGGT1_257640-t26_1	-0.0347817	0.679603	FALSE	-0.0811859	0.656865	FALSE	0.0687934	0.660901	FALSE	0.103575	0.658552	FALSE
transcript=TGGT1_288500-t26_1	-0.245626	0.0160285	FALSE	-0.0809896	0.709703	FALSE	-0.27132	0.0117464	FALSE	-0.0256944	0.763935	FALSE
transcript=TGGT1_216930-t26_1	0.0912135	0.673371	FALSE	-0.0805146	0.703908	FALSE	0.168676	0.420516	FALSE	0.0961762	0.692496	FALSE
transcript=TGGT1_265510-t26_1	-0.0558896	0.720971	FALSE	-0.080307	0.685892	FALSE	-0.0764344	0.680841	FALSE	-0.0205448	0.742761	FALSE
transcript=TGGT1_250880-t26_1	-0.148023	0.479462	FALSE	-0.0802644	0.670589	FALSE	-0.0238624	0.760938	FALSE	0.12416	0.548984	FALSE
transcript=TGGT1_209790-t26_1	0.241877	0.502586	FALSE	-0.0798999	0.661127	FALSE	0.233409	0.540909	FALSE	-0.00846867	0.683976	FALSE
transcript=TGGT1_319530-t26_1	-0.106044	0.582638	FALSE	-0.0794933	0.701274	FALSE	-0.0967583	0.679805	FALSE	0.00928558	0.763587	FALSE
transcript=TGGT1_258000-t26_1	-0.254748	0.410548	FALSE	-0.0791707	0.688612	FALSE	-0.274272	0.301627	FALSE	-0.019524	0.723623	FALSE
transcript=TGGT1_217020-t26_1	-0.331553	0.0467138	FALSE	-0.079099	0.697758	FALSE	-0.246293	0.301774	FALSE	0.0852599	0.69228	FALSE
transcript=TGGT1_247450-t26_1	-0.206519	0.000125778	FALSE	-0.0789851	0.432649	FALSE	-0.189487	0.000277576	FALSE	0.017032	0.755869	FALSE
transcript=TGGT1_305520-t26_1	-0.206111	0.0212814	FALSE	-0.0788305	0.742	FALSE	-0.257533	0.372213	FALSE	-0.0514217	0.756473	FALSE
transcript=TGGT1_270560-t26_1	0.0796529	0.699097	FALSE	-0.0786917	0.624683	FALSE	0.0910155	0.665248	FALSE	0.0113626	0.750825	FALSE
transcript=TGGT1_213300-t26_1	-0.382066	0.00367475	FALSE	-0.0785574	0.726714	FALSE	-0.208297	0.394766	FALSE	0.187207	0.516204	FALSE
transcript=TGGT1_229420-t26_1	-0.15535	0.499935	FALSE	-0.0778961	0.69379	FALSE	-0.120522	0.609849	FALSE	0.0348283	0.718217	FALSE
transcript=TGGT1_244310-t26_1	0.252704	0.171477	FALSE	-0.0777196	0.714797	FALSE	0.228897	0.359823	FALSE	-0.0247919	0.757112	FALSE
transcript=TGGT1_224580-t26_1	0.374961	0.014763	FALSE	-0.0774925	0.747109	FALSE	0.208858	0.640479	FALSE	-0.160913	0.465333	FALSE
transcript=TGGT1_271935-t26_1	-0.166223	0.4579	FALSE	-0.0769288	0.652851	FALSE	-0.136568	0.550105	FALSE	-0.0306182	0.701915	FALSE
transcript=TGGT1_320670-t26_1	0.470249	0.185981	FALSE	-0.0765858	0.690472	FALSE	0.394756	0.357397	FALSE	-0.0754934	0.688865	FALSE
transcript=TGGT1_215250-t26_1	-0.295631	0.291396	FALSE	-0.0757719	0.713594	FALSE	-0.195038	0.477713	FALSE	-0.0127337	0.726101	FALSE
transcript=TGGT1_272350-t26_1	0.350396	0.158055	FALSE	-0.0755287	0.722895	FALSE	0.176166	0.503782	FALSE	-0.174231	0.599805	FALSE
transcript=TGGT1_285720-t26_1	-0.270477	0.000944697	FALSE	-0.0753818	0.628872	FALSE	-0.151806	0.183054	FALSE	0.118671	0.432136	FALSE
transcript=TGGT1_248770-t26_1	0.104646	0.638224	FALSE	-0.0753231	0.675003	FALSE	0.136664	0.586409	FALSE	0.0320179	0.702321	FALSE
transcript=TGGT1_279400-t26_1	0.112604	0.668732	FALSE	-0.0753146	0.706383	FALSE	0.076844	0.71421	FALSE	-0.0357595	0.726175	FALSE
transcript=TGGT1_255260-t26_1	0.627314	3.83707e-08	TRUE	-0.0744128	0.564699	FALSE	0.361187	7.60261e-05	FALSE	-0.266127	0.0560942	FALSE
transcript=TGGT1_270240-t26_1	0.307288	0.00491456	FALSE	-0.0742743	0.628241	FALSE	0.280903	0.00050425	FALSE	0.0200178	0.752803	FALSE
transcript=TGGT1_310610-t26_1	0.0382876	0.675555	FALSE	-0.0741184	0.649988	FALSE	0.0943236	0.635854	FALSE	0.0560361	0.661765	FALSE
transcript=TGGT1_246520-t26_1	-0.0879426	0.669663	FALSE	-0.073416	0.709676	FALSE	-0.278125	0.395343	FALSE	0.00335472	0.711376	FALSE
transcript=TGGT1_313810-t26_1	-0.11566	0.523447	FALSE	-0.0719508	0.66952	FALSE	-0.0796572	0.629232	FALSE	0.0360027	0.730285	FALSE
transcript=TGGT1_262700-t26_1	-0.0788047	0.64107	FALSE	-0.0714683	0.653755	FALSE	-0.0546985	0.659617	FALSE	0.0241062	0.678152	FALSE
transcript=TGGT1_258990-t26_1	-0.0845434	0.725165	FALSE	-0.0711518	0.674276	FALSE	-0.0703743	0.730023	FALSE	0.0141691	0.734714	FALSE
transcript=TGGT1_266400-t26_1	-0.0700047	0.700571	FALSE	-0.0706415	0.686182	FALSE	-0.0641511	0.708984	FALSE	0.00585363	0.74612	FALSE
transcript=TGGT1_318580-t26_1	-0.35154	0.37479	FALSE	-0.070333	0.736795	FALSE	-0.505704	0.00223645	FALSE	-0.148269	0.602506	FALSE
transcript=TGGT1_221690-t26_1	-0.107107	0.584898	FALSE	-0.0702246	0.627924	FALSE	-0.0350406	0.741956	FALSE	0.0720666	0.69333	FALSE
transcript=TGGT1_286730-t26_1	0.596289	0.233071	FALSE	-0.0700409	0.716964	FALSE	0.463656	0.442138	FALSE	-0.132632	0.665541	FALSE
transcript=TGGT1_206450-t26_1	0.431392	0.0468179	FALSE	-0.069006	0.728752	FALSE	0.31687	0.332508	FALSE	-0.114523	0.628467	FALSE
transcript=TGGT1_208750-t26_1	-0.186179	0.482926	FALSE	-0.0689776	0.684335	FALSE	-0.0965149	0.62806	FALSE	0.0896638	0.635029	FALSE
transcript=TGGT1_248250-t26_1	0.244866	0.434897	FALSE	-0.0688326	0.641868	FALSE	0.20602	0.450077	FALSE	-0.038846	0.667289	FALSE
transcript=TGGT1_217440-t26_1	-0.144786	0.556466	FALSE	-0.0687158	0.707256	FALSE	-0.0982052	0.614953	FALSE	0.0465807	0.71192	FALSE
transcript=TGGT1_222000-t26_1	0.0217042	0.762279	FALSE	-0.0683242	0.678525	FALSE	-0.00703117	0.768609	FALSE	-0.0287354	0.75819	FALSE
transcript=TGGT1_306460-t26_1	0.139871	0.647973	FALSE	-0.0682269	0.688517	FALSE	-0.00141298	0.711567	FALSE	-0.141284	0.614225	FALSE
transcript=TGGT1_209290-t26_1	0.2839	0.262263	FALSE	-0.0677709	0.672495	FALSE	0.0890203	0.625143	FALSE	-0.194879	0.442833	FALSE
transcript=TGGT1_299070-t26_1	-0.587171	1.52101e-15	TRUE	-0.0670168	0.679267	FALSE	-0.423172	1.07209e-10	FALSE	0.163999	0.228096	FALSE
transcript=TGGT1_307010-t26_1	0.0543351	0.690598	FALSE	-0.0669183	0.692744	FALSE	0.0843908	0.681473	FALSE	0.0300557	0.706242	FALSE
transcript=TGGT1_288290-t26_1	-0.0640277	0.689813	FALSE	-0.0664229	0.704709	FALSE	-0.0678048	0.666963	FALSE	-0.00377714	0.737655	FALSE
transcript=TGGT1_254520-t26_1	0.0532418	0.754888	FALSE	-0.0662417	0.744719	FALSE	0.127012	0.676927	FALSE	0.0737697	0.737722	FALSE
transcript=TGGT1_262010-t26_1	-0.0651219	0.703994	FALSE	-0.0660267	0.686825	FALSE	-0.090403	0.642455	FALSE	-0.0583498	0.744526	FALSE
transcript=TGGT1_286790-t26_1	0.0143282	0.756667	FALSE	-0.0652536	0.713056	FALSE	0.0274336	0.751454	FALSE	0.0131053	0.757035	FALSE
transcript=TGGT1_285750-t26_1	-0.246479	0.384565	FALSE	-0.0650633	0.743668	FALSE	-0.127075	0.702263	FALSE	0.119404	0.692713	FALSE
transcript=TGGT1_312618-t26_1	-0.142901	0.627788	FALSE	-0.0650393	0.7157	FALSE	-0.280903	0.530126	FALSE	-0.0737841	0.72856	FALSE
transcript=TGGT1_211710-t26_1	0.162254	0.594508	FALSE	-0.0646397	0.718451	FALSE	0.164841	0.560777	FALSE	0.00258694	0.74671	FALSE
transcript=TGGT1_267690-t26_1	0.652122	0.00203087	TRUE	-0.0645702	0.727979	FALSE	0.444391	0.263999	FALSE	-0.207731	0.624499	FALSE
transcript=TGGT1_310850-t26_1	0.0176264	0.749249	FALSE	-0.0644917	0.659276	FALSE	0.0391122	0.729257	FALSE	0.0214858	0.743345	FALSE
transcript=TGGT1_202390-t26_1	0.0396394	0.736295	FALSE	-0.0642491	0.702466	FALSE	0.0135155	0.76625	FALSE	-0.0261239	0.758133	FALSE
transcript=TGGT1_313640-t26_1	0.21034	0.323381	FALSE	-0.0642343	0.740949	FALSE	0.184169	0.525645	FALSE	-0.0261713	0.759657	FALSE
transcript=TGGT1_309170-t26_1	0.118478	0.605882	FALSE	-0.0640623	0.681108	FALSE	0.092228	0.656634	FALSE	-0.0262498	0.719511	FALSE
transcript=TGGT1_222230-t26_1	-0.285489	0.00117294	FALSE	-0.0639792	0.729473	FALSE	-0.200831	0.254133	FALSE	0.0850971	0.684856	FALSE
transcript=TGGT1_220240-t26_1	-0.139467	0.0425432	FALSE	-0.0639691	0.517941	FALSE	-0.194503	1.02592e-05	FALSE	-0.0550361	0.588905	FALSE
transcript=TGGT1_251890-t26_1	-0.328782	2.98184e-05	FALSE	-0.0638215	0.740641	FALSE	-0.277437	0.0121076	FALSE	0.0513451	0.740839	FALSE
transcript=TGGT1_224110-t26_1	0.131055	0.439744	FALSE	-0.0637526	0.687306	FALSE	0.293556	0.446966	FALSE	-0.0536057	0.661165	FALSE
transcript=TGGT1_209210-t26_1	-0.336393	0.0620446	FALSE	-0.0636898	0.736318	FALSE	-0.275661	0.06036	FALSE	0.0607317	0.754237	FALSE
transcript=TGGT1_305050-t26_1	-0.23483	0.0374987	FALSE	-0.0635324	0.695953	FALSE	-0.213593	0.0251839	FALSE	0.0212369	0.762131	FALSE
transcript=TGGT1_289120-t26_1	0.151367	0.400039	FALSE	-0.0633776	0.734252	FALSE	0.0283689	0.761424	FALSE	-0.122998	0.601575	FALSE
transcript=TGGT1_207900-t26_1	-0.40651	0.4888	FALSE	-0.0632664	0.653362	FALSE	-0.153704	0.620634	FALSE	0.252806	0.621526	FALSE
transcript=TGGT1_224720-t26_1	0.168247	0.325195	FALSE	-0.0631423	0.731022	FALSE	0.137774	0.582012	FALSE	-0.0304736	0.752883	FALSE
transcript=TGGT1_256820-t26_1	-0.0246296	0.677609	FALSE	-0.0627563	0.68586	FALSE	-0.121187	0.604967	FALSE	-0.0965576	0.625189	FALSE
transcript=TGGT1_214470-t26_1	#N/A	#N/A	FALSE	-0.0626202	0.667253	FALSE	#N/A	#N/A	FALSE	-0.079188	0.655511	FALSE
transcript=TGGT1_301480A-t26_1	0.0483579	0.714344	FALSE	-0.0621481	0.695772	FALSE	0.017939	0.724246	FALSE	-0.0304189	0.718529	FALSE
transcript=TGGT1_229310-t26_1	-0.170636	0.324219	FALSE	-0.0609977	0.644823	FALSE	-0.0517222	0.709455	FALSE	0.118914	0.509759	FALSE
transcript=TGGT1_270620-t26_1	-0.26707	0.382894	FALSE	-0.0604654	0.664954	FALSE	-0.371828	0.144744	FALSE	-0.104758	0.622227	FALSE
transcript=TGGT1_290670-t26_1	0.789365	0	TRUE	-0.0602833	0.754967	FALSE	0.858912	1.45193e-09	TRUE	0.0695475	0.749495	FALSE
transcript=TGGT1_209870-t26_1	-0.411028	0.00244208	FALSE	-0.0601271	0.742065	FALSE	-0.494192	0.000507276	FALSE	-0.0831645	0.71517	FALSE
transcript=TGGT1_213350-t26_1	0.386257	0.252203	FALSE	-0.0601006	0.738754	FALSE	0.24858	0.622366	FALSE	-0.137678	0.696467	FALSE
transcript=TGGT1_257310-t26_1	-0.210344	0.148317	FALSE	-0.059518	0.716807	FALSE	-0.149892	0.475245	FALSE	0.0604527	0.712948	FALSE
transcript=TGGT1_291620-t26_1	-0.248985	0.191308	FALSE	-0.059464	0.697548	FALSE	-0.15494	0.415569	FALSE	0.0940451	0.679435	FALSE
transcript=TGGT1_230010-t26_1	-0.047968	0.715964	FALSE	-0.0588468	0.706355	FALSE	-0.0279381	0.748318	FALSE	0.0129408	0.760975	FALSE
transcript=TGGT1_255430-t26_1	-0.0247859	0.679401	FALSE	-0.058546	0.67034	FALSE	-0.074741	0.663182	FALSE	-0.117339	0.639248	FALSE
transcript=TGGT1_268590-t26_1	0.0370206	0.761293	FALSE	-0.0584782	0.74459	FALSE	-0.0217529	0.763055	FALSE	-0.0587735	0.750254	FALSE
transcript=TGGT1_297180-t26_1	0.551068	0.0606002	FALSE	-0.0578547	0.670944	FALSE	0.596966	0.104248	FALSE	0.045898	0.676071	FALSE
transcript=TGGT1_259840-t26_1	-0.153362	0.663144	FALSE	-0.0573316	0.703592	FALSE	-0.24118	0.626653	FALSE	-0.0878187	0.69336	FALSE
transcript=TGGT1_273550-t26_1	-0.178218	0.470603	FALSE	-0.0568531	0.695681	FALSE	-0.189971	0.509836	FALSE	-0.0117535	0.710144	FALSE
transcript=TGGT1_217480-t26_1	0.0110219	0.768257	FALSE	-0.056544	0.726445	FALSE	0.0560672	0.7305	FALSE	-0.034308	0.749269	FALSE
transcript=TGGT1_309140-t26_1	-0.0405371	0.739022	FALSE	-0.056323	0.740222	FALSE	-0.0480309	0.747506	FALSE	-0.00749378	0.769291	FALSE
transcript=TGGT1_266030-t26_1	-0.142707	0.572161	FALSE	-0.056028	0.687593	FALSE	0.0157279	0.708067	FALSE	0.158435	0.55415	FALSE
transcript=TGGT1_208400B-t26_1	-0.00364982	0.758592	FALSE	-0.0559056	0.716412	FALSE	0.126653	0.457051	FALSE	0.151405	0.518992	FALSE
transcript=TGGT1_201140-t26_1	-0.126324	0.422325	FALSE	-0.0553968	0.696828	FALSE	-0.0416867	0.732857	FALSE	0.0846375	0.640013	FALSE
transcript=TGGT1_250060-t26_1	-0.109795	0.660109	FALSE	-0.0553488	0.658323	FALSE	-0.098915	0.658017	FALSE	0.01088	0.709841	FALSE
transcript=TGGT1_320140-t26_1	0.322183	0.521081	FALSE	-0.0546405	0.66812	FALSE	0.16956	0.625051	FALSE	-0.152623	0.595151	FALSE
transcript=TGGT1_247610-t26_1	-0.0679216	0.697578	FALSE	-0.054608	0.712083	FALSE	-0.0953285	0.641575	FALSE	-0.0274069	0.721328	FALSE
transcript=TGGT1_301010-t26_1	0.0296889	0.744825	FALSE	-0.0543286	0.725757	FALSE	0.153132	0.695984	FALSE	0.123443	0.514608	FALSE
transcript=TGGT1_277710-t26_1	0.113273	0.650628	FALSE	-0.0541863	0.700893	FALSE	-0.10089	0.685763	FALSE	-0.214164	0.562591	FALSE
transcript=TGGT1_210700-t26_1	-0.31807	0.00144426	FALSE	-0.0541809	0.713191	FALSE	-0.200016	0.00998928	FALSE	0.0323158	0.755673	FALSE
transcript=TGGT1_236000-t26_1	0.0366627	0.707087	FALSE	-0.0538559	0.702871	FALSE	0.19242	0.626516	FALSE	0.155757	0.613446	FALSE
transcript=TGGT1_214140-t26_1	0.758013	0.642538	FALSE	-0.0537416	0.733858	FALSE	0.73014	0.653598	FALSE	-0.0278733	0.759183	FALSE
transcript=TGGT1_206670-t26_1	0.167016	0.16871	FALSE	-0.0537328	0.720179	FALSE	0.11919	0.531625	FALSE	-0.0478259	0.739067	FALSE
transcript=TGGT1_278220-t26_1	-0.0112466	0.725954	FALSE	-0.0537118	0.710583	FALSE	-0.136658	0.624729	FALSE	-0.125411	0.639674	FALSE
transcript=TGGT1_220890-t26_1	-0.262636	0.289595	FALSE	-0.0536854	0.729209	FALSE	-0.31169	0.0342871	FALSE	-0.0490542	0.742739	FALSE
transcript=TGGT1_233010-t26_1	0.279761	0.353016	FALSE	-0.053639	0.754612	FALSE	0.168626	0.647689	FALSE	-0.111135	0.699304	FALSE
transcript=TGGT1_290270-t26_1	-0.290295	0.0548178	FALSE	-0.0528568	0.739668	FALSE	-0.365592	0.0156292	FALSE	-0.0752973	0.713433	FALSE
transcript=TGGT1_211400-t26_1	-0.0705192	0.717931	FALSE	-0.0528371	0.720256	FALSE	-0.0510378	0.721073	FALSE	0.0194814	0.73593	FALSE
transcript=TGGT1_290900-t26_1	-0.0804087	0.689781	FALSE	-0.0528152	0.72781	FALSE	-0.10641	0.689592	FALSE	-0.0260013	0.734391	FALSE
transcript=TGGT1_263650-t26_1	-0.149108	0.569037	FALSE	-0.0527818	0.666053	FALSE	-0.0611386	0.651027	FALSE	0.0879692	0.632529	FALSE
transcript=TGGT1_314790-t26_1	0.130164	0.602196	FALSE	-0.0527551	0.728439	FALSE	-0.0263198	0.742435	FALSE	-0.156484	0.571024	FALSE
transcript=TGGT1_267560-t26_1	-0.408759	1.42056e-07	FALSE	-0.0527197	0.739867	FALSE	-0.20612	0.232906	FALSE	0.202639	0.234557	FALSE
transcript=TGGT1_311720-t26_1	-0.303138	0.131536	FALSE	-0.0525747	0.734483	FALSE	-0.320226	0.103044	FALSE	-0.0170879	0.766232	FALSE
transcript=TGGT1_214840-t26_1	-0.181016	0.218566	FALSE	-0.0521877	0.720742	FALSE	-0.0779278	0.6219	FALSE	0.103088	0.535857	FALSE
transcript=TGGT1_269450-t26_1	-0.0038327	0.758669	FALSE	-0.0521595	0.72447	FALSE	0.0855199	0.716386	FALSE	0.0893526	0.700277	FALSE
transcript=TGGT1_294890-t26_1	0.119536	0.625097	FALSE	-0.0520883	0.664255	FALSE	-0.00135855	0.68531	FALSE	-0.120895	0.59354	FALSE
transcript=TGGT1_228760-t26_1	-0.0419504	0.671757	FALSE	-0.0517953	0.671651	FALSE	0.110042	0.610247	FALSE	0.151992	0.550039	FALSE
transcript=TGGT1_268850-t26_1	-0.542437	3.27804e-08	FALSE	-0.0516434	0.75655	FALSE	-0.5956	1.42477e-08	TRUE	-0.0531634	0.749947	FALSE
transcript=TGGT1_218070-t26_1	0.0556616	0.743883	FALSE	-0.0515258	0.739156	FALSE	0.135958	0.619312	FALSE	0.0762471	0.701128	FALSE
transcript=TGGT1_229380-t26_1	-0.298307	0.483012	FALSE	-0.051374	0.670198	FALSE	-0.134877	0.571803	FALSE	0.16343	0.599229	FALSE
transcript=TGGT1_240690-t26_1	0.0213927	0.7612	FALSE	-0.0511167	0.740398	FALSE	-0.117478	0.552788	FALSE	-0.138871	0.474979	FALSE
transcript=TGGT1_229750-t26_1	-0.0611217	0.612222	FALSE	-0.0510918	0.722946	FALSE	-0.100983	0.422431	FALSE	-0.0398616	0.722493	FALSE
transcript=TGGT1_218940-t26_1	0.100899	0.608503	FALSE	-0.0510277	0.708429	FALSE	0.0564275	0.706693	FALSE	-0.0444716	0.723422	FALSE
transcript=TGGT1_249260-t26_1	0.101646	0.623296	FALSE	-0.0509931	0.665797	FALSE	0.0175842	0.681241	FALSE	-0.0840616	0.642329	FALSE
transcript=TGGT1_219600-t26_1	-0.200745	0.353792	FALSE	-0.0503644	0.682202	FALSE	-0.114079	0.573172	FALSE	0.0866661	0.606894	FALSE
transcript=TGGT1_290840-t26_1	-0.370207	1.31271e-05	FALSE	-0.0500981	0.74523	FALSE	-0.302988	0.00113021	FALSE	0.0672189	0.728584	FALSE
transcript=TGGT1_224910-t26_1	-0.20837	0.37172	FALSE	-0.0499659	0.724421	FALSE	-0.249964	0.315487	FALSE	-0.0415938	0.724545	FALSE
transcript=TGGT1_234280-t26_1	-0.192439	0.136595	FALSE	-0.0493905	0.734737	FALSE	-0.21355	0.0934319	FALSE	-0.0211104	0.764354	FALSE
transcript=TGGT1_202950-t26_1	-0.159386	0.226264	FALSE	-0.0490877	0.743086	FALSE	-0.12663	0.400153	FALSE	0.0423813	0.742457	FALSE
transcript=TGGT1_244100-t26_1	-0.0402886	0.727251	FALSE	-0.0487821	0.707452	FALSE	-0.0483136	0.714317	FALSE	-0.00802499	0.745336	FALSE
transcript=TGGT1_201710-t26_1	-0.246797	0.0493657	FALSE	-0.0485958	0.710939	FALSE	-0.155337	0.228429	FALSE	0.0914599	0.601056	FALSE
transcript=TGGT1_318370-t26_1	0.0620842	0.664365	FALSE	-0.0480303	0.666126	FALSE	0.0735587	0.658209	FALSE	0.0114745	0.6824	FALSE
transcript=TGGT1_230070-t26_1	-0.216779	0.477537	FALSE	-0.0477456	0.716333	FALSE	-0.169838	0.602609	FALSE	0.0469411	0.715567	FALSE
transcript=TGGT1_305940-t26_1	0.433264	0.0456789	FALSE	-0.0470825	0.699245	FALSE	0.315868	0.176664	FALSE	-0.117396	0.609002	FALSE
transcript=TGGT1_305860-t26_1	0.526973	3.19254e-07	FALSE	-0.0463732	0.714664	FALSE	0.499485	2.25909e-08	FALSE	-0.0274881	0.75905	FALSE
transcript=TGGT1_306290-t26_1	-0.250422	0.0677574	FALSE	-0.0463248	0.740244	FALSE	-0.127576	0.497501	FALSE	0.159999	0.364879	FALSE
transcript=TGGT1_260240-t26_1	0.0245501	0.762815	FALSE	-0.0462744	0.7314	FALSE	0.0271647	0.762353	FALSE	0.00261459	0.770506	FALSE
transcript=TGGT1_229930-t26_1	-0.210104	0.0169582	FALSE	-0.0461041	0.744355	FALSE	-0.18534	0.150017	FALSE	0.0247641	0.759941	FALSE
transcript=TGGT1_254440-t26_1	0.201046	0.397757	FALSE	-0.0458399	0.730998	FALSE	0.141962	0.550368	FALSE	-0.0590842	0.722316	FALSE
transcript=TGGT1_265410-t26_1	0.0622032	0.741454	FALSE	-0.0458351	0.736432	FALSE	0.0734518	0.736044	FALSE	0.0329095	0.754927	FALSE
transcript=TGGT1_289080-t26_1	-0.171801	0.35995	FALSE	-0.0456751	0.741015	FALSE	-0.117426	0.584278	FALSE	0.0592707	0.699275	FALSE
transcript=TGGT1_228660-t26_1	-0.204221	0.115892	FALSE	-0.0454605	0.751211	FALSE	-0.161071	0.419768	FALSE	0.066368	0.722139	FALSE
transcript=TGGT1_301410-t26_1	0.234819	0.464966	FALSE	-0.044632	0.745251	FALSE	0.223997	0.490061	FALSE	-0.0108212	0.76831	FALSE
transcript=TGGT1_208560-t26_1	0.471238	1.44721e-05	FALSE	-0.0440165	0.740729	FALSE	0.288781	0.0545882	FALSE	-0.182458	0.331824	FALSE
transcript=TGGT1_288030-t26_1	0.414933	0.0100626	FALSE	-0.0435899	0.748256	FALSE	0.267613	0.371597	FALSE	-0.14732	0.608051	FALSE
transcript=TGGT1_320300-t26_1	-0.0372864	0.743517	FALSE	-0.0435276	0.734967	FALSE	-0.101651	0.599386	FALSE	-0.0364654	0.747673	FALSE
transcript=TGGT1_289950-t26_1	-0.0227689	0.722013	FALSE	-0.042601	0.698414	FALSE	0.00456211	0.726738	FALSE	0.027331	0.719922	FALSE
transcript=TGGT1_242090-t26_1	-0.221192	0.269338	FALSE	-0.0425749	0.727761	FALSE	-0.246535	0.0669927	FALSE	-0.0050724	0.752743	FALSE
transcript=TGGT1_200460-t26_1	0.328727	0.243923	FALSE	-0.0424639	0.696648	FALSE	0.212103	0.497419	FALSE	-0.116624	0.594669	FALSE
transcript=TGGT1_257110-t26_1	0.151199	0.570123	FALSE	-0.0424461	0.67365	FALSE	-0.042215	0.671404	FALSE	-0.193414	0.496439	FALSE
transcript=TGGT1_218420-t26_1	-0.208203	0.220413	FALSE	-0.0421881	0.736636	FALSE	-0.161822	0.24474	FALSE	0.0463811	0.747715	FALSE
transcript=TGGT1_261490-t26_1	-0.0455408	0.720997	FALSE	-0.0421254	0.727882	FALSE	0.0036023	0.7377	FALSE	0.0491431	0.712975	FALSE
transcript=TGGT1_285250-t26_1	-0.282153	1.49151e-07	FALSE	-0.0420812	0.719871	FALSE	-0.228489	0.000289456	FALSE	0.0536643	0.692001	FALSE
transcript=TGGT1_294670-t26_1	-0.16496	0.137103	FALSE	-0.0414004	0.741891	FALSE	-0.0622847	0.703879	FALSE	0.102675	0.549512	FALSE
transcript=TGGT1_276220-t26_1	-0.0237788	0.70508	FALSE	-0.0413111	0.704652	FALSE	-0.0934427	0.67066	FALSE	-0.0696639	0.690221	FALSE
transcript=TGGT1_246080-t26_1	-0.322956	0.0348885	FALSE	-0.0409303	0.756083	FALSE	-0.204497	0.253169	FALSE	0.118459	0.666599	FALSE
transcript=TGGT1_252500-t26_1	0.309112	0.0155304	FALSE	-0.0407121	0.753701	FALSE	0.119389	0.606591	FALSE	-0.222395	0.411975	FALSE
transcript=TGGT1_290960-t26_1	-0.157858	0.456295	FALSE	-0.0402801	0.731825	FALSE	-0.115838	0.611237	FALSE	0.0420197	0.724097	FALSE
transcript=TGGT1_214880-t26_1	0.671949	6.86432e-11	TRUE	-0.0402708	0.748297	FALSE	0.496411	3.65238e-05	FALSE	-0.174448	0.337537	FALSE
transcript=TGGT1_230880-t26_1	-0.000752736	0.738105	FALSE	-0.0399466	0.716201	FALSE	-0.0498117	0.73206	FALSE	-0.049059	0.731872	FALSE
transcript=TGGT1_226900-t26_1	0.0637196	0.722644	FALSE	-0.0397628	0.722392	FALSE	0.120455	0.670979	FALSE	0.0567353	0.691907	FALSE
transcript=TGGT1_216410-t26_1	0.0280189	0.718295	FALSE	-0.039427	0.715196	FALSE	-0.0505697	0.703419	FALSE	-0.0785886	0.656209	FALSE
transcript=TGGT1_231930-t26_1	-0.413652	0.0173295	FALSE	-0.0392653	0.716228	FALSE	-0.20749	0.326446	FALSE	0.206162	0.413396	FALSE
transcript=TGGT1_275370-t26_1	0.210781	0.39661	FALSE	-0.0392375	0.758382	FALSE	0.119057	0.649788	FALSE	-0.0917245	0.651425	FALSE
transcript=TGGT1_275350-t26_1	0.0776742	0.694556	FALSE	-0.0388814	0.76252	FALSE	-0.0275964	0.76555	FALSE	-0.0454092	0.745442	FALSE
transcript=TGGT1_305850-t26_1	0.495207	8.5663e-08	FALSE	-0.038711	0.740177	FALSE	0.369598	5.36588e-05	FALSE	-0.125609	0.538293	FALSE
transcript=TGGT1_214780-t26_1	-0.137109	0.46015	FALSE	-0.0386579	0.744847	FALSE	-0.0671388	0.656402	FALSE	0.0699705	0.635116	FALSE
transcript=TGGT1_321690-t26_1	0.27163	0.452963	FALSE	-0.0376567	0.676893	FALSE	0.223527	0.514913	FALSE	-0.0481032	0.669877	FALSE
transcript=TGGT1_262480-t26_1	0.0971885	0.66977	FALSE	-0.0373272	0.705051	FALSE	-0.0929995	0.677132	FALSE	-0.190188	0.537807	FALSE
transcript=TGGT1_216220-t26_1	-0.0973414	0.556786	FALSE	-0.0371667	0.742196	FALSE	-0.0303993	0.751292	FALSE	0.0669421	0.684041	FALSE
transcript=TGGT1_305010-t26_1	0.401573	0.333738	FALSE	-0.0370012	0.699806	FALSE	0.340566	0.420836	FALSE	-0.0610067	0.689529	FALSE
transcript=TGGT1_309752-t26_1	-0.338687	8.08221e-07	FALSE	-0.0369981	0.749783	FALSE	-0.274046	0.00151572	FALSE	0.0646404	0.698235	FALSE
transcript=TGGT1_215150-t26_1	0.0742139	0.721022	FALSE	-0.036443	0.74715	FALSE	0.0678781	0.730927	FALSE	-0.00633577	0.753023	FALSE
transcript=TGGT1_270750-t26_1	-0.147225	0.601212	FALSE	-0.0363547	0.720818	FALSE	-0.236448	0.428936	FALSE	-0.0892235	0.691067	FALSE
transcript=TGGT1_292320-t26_1	-0.0309521	0.739423	FALSE	-0.0361672	0.730642	FALSE	0.00264702	0.746563	FALSE	0.0335991	0.737112	FALSE
transcript=TGGT1_226810-t26_1	0.211028	0.476482	FALSE	-0.035962	0.73166	FALSE	0.0556058	0.721429	FALSE	-0.155423	0.547856	FALSE
transcript=TGGT1_281490-t26_1	0.137187	0.627289	FALSE	-0.0359038	0.732295	FALSE	0.0344861	0.733137	FALSE	-0.1027	0.645893	FALSE
transcript=TGGT1_249320-t26_1	0.0905224	0.709095	FALSE	-0.0353942	0.74328	FALSE	0.00201407	0.753422	FALSE	-0.0885084	0.703045	FALSE
transcript=TGGT1_282070-t26_1	#N/A	#N/A	FALSE	-0.035385	0.707704	FALSE	#N/A	#N/A	FALSE	-0.366827	0.484556	FALSE
transcript=TGGT1_233220-t26_1	-0.0166857	0.760506	FALSE	-0.0352652	0.751515	FALSE	-0.161202	0.387292	FALSE	-0.129442	0.566175	FALSE
transcript=TGGT1_263000-t26_1	-0.0760652	0.690879	FALSE	-0.0347703	0.75719	FALSE	-0.227781	0.287786	FALSE	-0.0844176	0.713755	FALSE
transcript=TGGT1_224650-t26_1	-0.238583	0.47657	FALSE	-0.0346659	0.717304	FALSE	-0.19429	0.249133	FALSE	0.153532	0.535437	FALSE
transcript=TGGT1_286240-t26_1	0.253587	0.347796	FALSE	-0.0345596	0.723147	FALSE	-0.005765	0.711267	FALSE	-0.106543	0.704766	FALSE
transcript=TGGT1_275990-t26_1	0.193966	0.629995	FALSE	-0.0341429	0.757209	FALSE	0.0624737	0.750479	FALSE	-0.0693746	0.732647	FALSE
transcript=TGGT1_262050-t26_1	0.480556	3.2954e-10	FALSE	-0.0339656	0.739601	FALSE	0.372008	6.84685e-09	FALSE	-0.108548	0.43864	FALSE
transcript=TGGT1_257750-t26_1	-0.105216	0.399242	FALSE	-0.0337227	0.743948	FALSE	0.017976	0.760262	FALSE	0.123192	0.272301	FALSE
transcript=TGGT1_214770-t26_1	0.646662	8.4868e-06	TRUE	-0.0336052	0.762538	FALSE	0.370206	0.0474465	FALSE	-0.276457	0.283082	FALSE
transcript=TGGT1_220350-t26_1	0.162574	0.542546	FALSE	-0.0334148	0.73199	FALSE	0.0905248	0.647404	FALSE	-0.0720492	0.703822	FALSE
transcript=TGGT1_246090-t26_1	0.012928	0.762001	FALSE	-0.0329249	0.765496	FALSE	0.0355406	0.76508	FALSE	-0.0520598	0.740883	FALSE
transcript=TGGT1_314860-t26_1	0.262534	0.387764	FALSE	-0.032674	0.748588	FALSE	0.115123	0.681307	FALSE	-0.147411	0.550631	FALSE
transcript=TGGT1_228230-t26_1	-0.127259	0.551352	FALSE	-0.0326668	0.748339	FALSE	-0.0894385	0.653402	FALSE	0.0396809	0.728342	FALSE
transcript=TGGT1_239710-t26_1	-0.141928	0.576003	FALSE	-0.0321395	0.725584	FALSE	-0.170212	0.512157	FALSE	-0.0282839	0.727907	FALSE
transcript=TGGT1_268790-t26_1	-0.0965395	0.518917	FALSE	-0.0320232	0.749721	FALSE	-0.178958	0.322962	FALSE	-0.0824185	0.676722	FALSE
transcript=TGGT1_200280-t26_1	0.0916966	0.686857	FALSE	-0.0320001	0.735724	FALSE	0.0326694	0.753919	FALSE	-0.0262057	0.747339	FALSE
transcript=TGGT1_219190-t26_1	-0.0255611	0.740111	FALSE	-0.0316279	0.739245	FALSE	0.0235681	0.742566	FALSE	0.0491292	0.729593	FALSE
transcript=TGGT1_294280-t26_1	-0.0317544	0.754038	FALSE	-0.0311933	0.748235	FALSE	0.0979528	0.691721	FALSE	0.129707	0.544779	FALSE
transcript=TGGT1_263530-t26_1	0.133715	0.686633	FALSE	-0.0311823	0.759525	FALSE	0.143834	0.665834	FALSE	0.0101194	0.764209	FALSE
transcript=TGGT1_264820-t26_1	-0.051631	0.725041	FALSE	-0.0309226	0.726371	FALSE	0.0434992	0.725461	FALSE	0.0951302	0.721099	FALSE
transcript=TGGT1_253950-t26_1	0.123565	0.660374	FALSE	-0.0308963	0.749331	FALSE	0.0903045	0.718632	FALSE	0.0604714	0.697877	FALSE
transcript=TGGT1_217000-t26_1	0.235189	0.155826	FALSE	-0.0308735	0.739312	FALSE	0.204097	0.342235	FALSE	-0.0310921	0.738239	FALSE
transcript=TGGT1_254770-t26_1	-0.120554	0.643705	FALSE	-0.0302339	0.741169	FALSE	-0.0217775	0.732997	FALSE	0.0987764	0.687849	FALSE
transcript=TGGT1_228710-t26_1	-0.0360253	0.670696	FALSE	-0.0293508	0.679065	FALSE	-0.11344	0.623945	FALSE	-0.0774148	0.651743	FALSE
transcript=TGGT1_269800-t26_1	-0.268542	5.5952e-05	FALSE	-0.0290917	0.754454	FALSE	-0.208697	0.036853	FALSE	0.0598448	0.709482	FALSE
transcript=TGGT1_248360-t26_1	0.300197	0.205508	FALSE	-0.0287327	0.735816	FALSE	0.176251	0.605781	FALSE	-0.128457	0.640774	FALSE
transcript=TGGT1_236210-t26_1	-0.184954	0.299127	FALSE	-0.0287099	0.757325	FALSE	-0.196286	0.155997	FALSE	-0.0113323	0.768116	FALSE
transcript=TGGT1_261690-t26_1	-0.0228	0.679905	FALSE	-0.0286096	0.677779	FALSE	0.086074	0.640605	FALSE	0.108874	0.598704	FALSE
transcript=TGGT1_301430-t26_1	-0.184092	0.602815	FALSE	-0.0283827	0.734021	FALSE	-0.0839316	0.725189	FALSE	0.10016	0.691752	FALSE
transcript=TGGT1_258240-t26_1	-0.189553	0.0418533	FALSE	-0.0282135	0.760525	FALSE	-0.206984	0.178913	FALSE	-0.0174303	0.766107	FALSE
transcript=TGGT1_248130-t26_1	-0.0342634	0.743797	FALSE	-0.0279893	0.756938	FALSE	-0.0743078	0.692125	FALSE	-0.0404303	0.747736	FALSE
transcript=TGGT1_318620-t26_1	-0.151948	0.350675	FALSE	-0.0278757	0.739223	FALSE	-0.0586726	0.702408	FALSE	0.093275	0.634723	FALSE
transcript=TGGT1_213870-t26_1	-0.281713	0.00263702	FALSE	-0.0277394	0.757499	FALSE	-0.197092	0.113692	FALSE	0.0846207	0.689466	FALSE
transcript=TGGT1_288240-t26_1	-0.130497	0.622506	FALSE	-0.0276184	0.678862	FALSE	0.0958057	0.627562	FALSE	0.226303	0.530698	FALSE
transcript=TGGT1_249250-t26_1	-0.0644411	0.687657	FALSE	-0.0270227	0.757749	FALSE	-0.0863142	0.639716	FALSE	-0.0111645	0.758459	FALSE
transcript=TGGT1_215775-t26_1	0.640235	8.51924e-09	TRUE	-0.0266897	0.753939	FALSE	0.425056	1.62902e-10	FALSE	-0.215179	0.284301	FALSE
transcript=TGGT1_216810-t26_1	-0.0802615	0.723947	FALSE	-0.0262732	0.762778	FALSE	-0.0472711	0.741366	FALSE	0.0646454	0.738486	FALSE
transcript=TGGT1_261950-t26_1	0.0283859	0.758707	FALSE	-0.0257542	0.761368	FALSE	-0.079956	0.673161	FALSE	-0.108342	0.581499	FALSE
transcript=TGGT1_272660-t26_1	-0.118087	0.433571	FALSE	-0.0255715	0.757883	FALSE	-0.0238717	0.760224	FALSE	0.0942154	0.514989	FALSE
transcript=TGGT1_283830-t26_1	-0.245636	0.00308118	FALSE	-0.0253371	0.750723	FALSE	-0.204599	0.0261359	FALSE	0.0410371	0.732178	FALSE
transcript=TGGT1_311430-t26_1	-0.227731	0.00959317	FALSE	-0.0248361	0.762224	FALSE	-0.250618	0.0501217	FALSE	-0.0228873	0.764081	FALSE
transcript=TGGT1_285840-t26_1	-0.147405	0.626425	FALSE	-0.0247423	0.709206	FALSE	-0.138935	0.612123	FALSE	0.00846992	0.710747	FALSE
transcript=TGGT1_266435-t26_1	-0.0062868	0.770039	FALSE	-0.0240731	0.745294	FALSE	-0.0284076	0.754375	FALSE	-0.0300897	0.754138	FALSE
transcript=TGGT1_261400-t26_1	#N/A	#N/A	FALSE	-0.0236914	0.708818	FALSE	#N/A	#N/A	FALSE	-0.429362	0.366882	FALSE
transcript=TGGT1_202750-t26_1	-0.255871	0.485325	FALSE	-0.0236393	0.679334	FALSE	-0.407691	0.163027	FALSE	-0.15182	0.593432	FALSE
transcript=TGGT1_315080-t26_1	-0.118792	0.499773	FALSE	-0.0235495	0.74237	FALSE	-0.0937672	0.661914	FALSE	0.0250251	0.740993	FALSE
transcript=TGGT1_245730-t26_1	-0.117988	0.508356	FALSE	-0.0234804	0.759354	FALSE	-0.161986	0.412741	FALSE	-0.00814358	0.764008	FALSE
transcript=TGGT1_232030-t26_1	0.132075	0.584729	FALSE	-0.0234455	0.742283	FALSE	0.0457428	0.731424	FALSE	-0.0863325	0.648175	FALSE
transcript=TGGT1_242890-t26_1	-0.34783	0.387174	FALSE	-0.0233314	0.765026	FALSE	-0.0334962	0.757286	FALSE	0.284633	0.515218	FALSE
transcript=TGGT1_237880-t26_1	0.35913	0.267144	FALSE	-0.0231212	0.705449	FALSE	0.283428	0.377106	FALSE	-0.0757029	0.66455	FALSE
transcript=TGGT1_208842-t26_1	-0.37141	0.635898	FALSE	-0.0229913	0.68134	FALSE	-0.29703	0.649144	FALSE	0.0743804	0.659731	FALSE
transcript=TGGT1_203310-t26_1	0.630879	1.2741e-05	TRUE	-0.022627	0.753761	FALSE	0.349413	0.0384461	FALSE	-0.281466	0.278025	FALSE
transcript=TGGT1_259880-t26_1	-0.22546	0.0707309	FALSE	-0.0225158	0.76215	FALSE	-0.0666879	0.698592	FALSE	0.158772	0.343168	FALSE
transcript=TGGT1_271820-t26_1	-0.343206	1.40912e-06	FALSE	-0.0224306	0.765712	FALSE	-0.332445	2.37772e-05	FALSE	0.0107605	0.767604	FALSE
transcript=TGGT1_268950-t26_1	-0.237143	0.126703	FALSE	-0.0219446	0.756803	FALSE	-0.13883	0.504894	FALSE	0.0983126	0.690848	FALSE
transcript=TGGT1_293050-t26_1	-0.102077	0.712841	FALSE	-0.0216669	0.73351	FALSE	0.0538708	0.725313	FALSE	0.155948	0.630263	FALSE
transcript=TGGT1_268260-t26_1	-0.00721916	0.758439	FALSE	-0.020303	0.757228	FALSE	0.153789	0.343035	FALSE	0.10785	0.536346	FALSE
transcript=TGGT1_238070-t26_1	-0.077948	0.634593	FALSE	-0.0195948	0.754947	FALSE	0.0209896	0.757999	FALSE	0.0944278	0.505052	FALSE
transcript=TGGT1_215740-t26_1	-0.135068	0.549908	FALSE	-0.0195455	0.745017	FALSE	-0.0960404	0.658132	FALSE	0.039028	0.732366	FALSE
transcript=TGGT1_253730-t26_1	-0.214695	0.0521054	FALSE	-0.0189887	0.762797	FALSE	-0.124358	0.404105	FALSE	0.0903372	0.620021	FALSE
transcript=TGGT1_212150-t26_1	-0.152125	0.652258	FALSE	-0.018935	0.750703	FALSE	-0.157801	0.645482	FALSE	-0.00567541	0.752763	FALSE
transcript=TGGT1_288620-t26_1	-0.0967567	0.69169	FALSE	-0.0188327	0.735679	FALSE	0.0878547	0.698116	FALSE	0.184611	0.600223	FALSE
transcript=TGGT1_285710-t26_1	0.163715	0.694005	FALSE	-0.0188208	0.71061	FALSE	0.189392	0.693852	FALSE	0.0256775	0.709731	FALSE
transcript=TGGT1_318700-t26_1	0.151455	0.69559	FALSE	-0.0184369	0.743776	FALSE	0.273182	0.544172	FALSE	0.121727	0.633673	FALSE
transcript=TGGT1_209500-t26_1	0.31613	0.00114221	FALSE	-0.0183644	0.765568	FALSE	0.238022	0.0843567	FALSE	-0.0781081	0.636978	FALSE
transcript=TGGT1_214575-t26_1	0.536022	0.0228445	FALSE	-0.0182324	0.750315	FALSE	0.445041	0.0479763	FALSE	-0.0709859	0.725338	FALSE
transcript=TGGT1_227890-t26_1	0.193783	0.51537	FALSE	-0.0181548	0.707592	FALSE	0.146312	0.576179	FALSE	-0.0474716	0.687466	FALSE
transcript=TGGT1_275680-t26_1	-0.00743798	0.769152	FALSE	-0.0180789	0.767285	FALSE	-0.00205577	0.771092	FALSE	0.00538222	0.769431	FALSE
transcript=TGGT1_236240-t26_1	-0.205577	0.470963	FALSE	-0.0180371	0.709924	FALSE	-0.0389401	0.665358	FALSE	-0.0153389	0.709951	FALSE
transcript=TGGT1_213900-t26_1	-0.188722	0.00119197	FALSE	-0.0179754	0.762168	FALSE	-0.206227	0.00291374	FALSE	-0.017505	0.760713	FALSE
transcript=TGGT1_288720-t26_1	-0.0302	0.757016	FALSE	-0.0178917	0.765981	FALSE	-0.0898616	0.662139	FALSE	-0.0596616	0.724867	FALSE
transcript=TGGT1_255300-t26_1	-0.00417979	0.7645	FALSE	-0.0177816	0.7643	FALSE	-0.0365658	0.751838	FALSE	-0.079646	0.734668	FALSE
transcript=TGGT1_289550-t26_1	-0.0630452	0.720281	FALSE	-0.017583	0.744227	FALSE	-0.0385536	0.735633	FALSE	0.0244915	0.741235	FALSE
transcript=TGGT1_297960B-t26_1	-0.0300725	0.764917	FALSE	-0.0175121	0.763825	FALSE	-0.272734	0.505131	FALSE	-0.237001	0.561153	FALSE
transcript=TGGT1_286220-t26_1	-0.126751	0.401966	FALSE	-0.0169159	0.761088	FALSE	-0.0774186	0.692032	FALSE	0.049332	0.741716	FALSE
transcript=TGGT1_267660-t26_1	-0.164248	0.32408	FALSE	-0.0157537	0.766411	FALSE	-0.106926	0.562341	FALSE	0.0573218	0.713621	FALSE
transcript=TGGT1_252420-t26_1	-0.278422	0.00501618	FALSE	-0.0156771	0.764318	FALSE	-0.0858906	0.552397	FALSE	0.192531	0.20209	FALSE
transcript=TGGT1_205540-t26_1	-0.0532871	0.733556	FALSE	-0.0150601	0.745209	FALSE	0.15396	0.618363	FALSE	0.207247	0.482323	FALSE
transcript=TGGT1_264880-t26_1	-0.0201829	0.756492	FALSE	-0.0146402	0.756278	FALSE	0.076069	0.726689	FALSE	0.0962519	0.636806	FALSE
transcript=TGGT1_248810-t26_1	0.174032	0.344364	FALSE	-0.0144016	0.759335	FALSE	0.0834683	0.636331	FALSE	-0.0905633	0.657327	FALSE
transcript=TGGT1_313240-t26_1	0.164842	0.540429	FALSE	-0.0143855	0.751495	FALSE	0.184456	0.529839	FALSE	-0.0362533	0.743129	FALSE
transcript=TGGT1_295350-t26_1	0.0964942	0.586855	FALSE	-0.0141963	0.765945	FALSE	0.139734	0.364125	FALSE	0.0432399	0.73274	FALSE
transcript=TGGT1_234450-t26_1	0.356311	0.0154317	FALSE	-0.014093	0.767834	FALSE	0.22712	0.358165	FALSE	-0.129191	0.598546	FALSE
transcript=TGGT1_290850-t26_1	-0.259272	0.316197	FALSE	-0.013864	0.760901	FALSE	-0.187597	0.024781	FALSE	0.0454107	0.708011	FALSE
transcript=TGGT1_210390-t26_1	-0.209697	0.422855	FALSE	-0.0133758	0.708846	FALSE	-0.146036	0.54639	FALSE	0.0636614	0.676825	FALSE
transcript=TGGT1_275330-t26_1	0.0349601	0.701244	FALSE	-0.0130063	0.72551	FALSE	-0.0196271	0.708318	FALSE	-0.060121	0.706778	FALSE
transcript=TGGT1_260810-t26_1	-0.0830079	0.633146	FALSE	-0.0126032	0.708596	FALSE	-0.0374264	0.697698	FALSE	0.0455815	0.69091	FALSE
transcript=TGGT1_265090-t26_1	-0.0499845	0.741213	FALSE	-0.0126019	0.761983	FALSE	-0.0441424	0.749701	FALSE	0.00584217	0.76419	FALSE
transcript=TGGT1_273885-t26_1	-0.0469103	0.740288	FALSE	-0.0124713	0.768802	FALSE	-0.120255	0.654772	FALSE	-0.0933106	0.697039	FALSE
transcript=TGGT1_255890-t26_1	-0.228691	0.00536286	FALSE	-0.0123232	0.766858	FALSE	-0.202529	0.0146234	FALSE	0.026162	0.751474	FALSE
transcript=TGGT1_235620-t26_1	-0.0748821	0.645975	FALSE	-0.0121947	0.767497	FALSE	0.018973	0.763202	FALSE	0.0938551	0.586018	FALSE
transcript=TGGT1_205558-t26_1	0.086967	0.627017	FALSE	-0.0121284	0.768626	FALSE	0.099929	0.533114	FALSE	0.012962	0.765766	FALSE
transcript=TGGT1_257710-t26_1	-0.103798	0.633014	FALSE	-0.0115231	0.709234	FALSE	-0.136232	0.538846	FALSE	-0.0324344	0.703534	FALSE
transcript=TGGT1_215730-t26_1	-0.119134	0.650148	FALSE	-0.0113898	0.73718	FALSE	-0.082572	0.714477	FALSE	0.0365616	0.733487	FALSE
transcript=TGGT1_318210-t26_1	-0.065286	0.67614	FALSE	-0.0113655	0.737022	FALSE	-0.000989104	0.73806	FALSE	0.0642969	0.700042	FALSE
transcript=TGGT1_257480-t26_1	-0.317641	0.000158616	FALSE	-0.0110192	0.768345	FALSE	-0.267276	0.011235	FALSE	0.0503653	0.733603	FALSE
transcript=TGGT1_313080-t26_1	-0.181421	0.160453	FALSE	-0.010907	0.767018	FALSE	-0.16574	0.162167	FALSE	0.015681	0.765532	FALSE
transcript=TGGT1_313280-t26_1	-0.136921	0.376741	FALSE	-0.0108576	0.751656	FALSE	-0.115324	0.516129	FALSE	0.021597	0.748277	FALSE
transcript=TGGT1_260140-t26_1	-0.490573	6.29257e-10	FALSE	-0.0107405	0.756977	FALSE	-0.397097	1.30339e-09	FALSE	0.0934756	0.561341	FALSE
transcript=TGGT1_315170-t26_1	-0.144267	0.662512	FALSE	-0.0105647	0.745824	FALSE	-0.137316	0.63062	FALSE	0.00695044	0.746183	FALSE
transcript=TGGT1_236540-t26_1	0.178049	0.325056	FALSE	-0.0104227	0.767267	FALSE	0.0121857	0.766376	FALSE	-0.165863	0.371474	FALSE
transcript=TGGT1_232710-t26_1	0.090495	0.549974	FALSE	-0.00985009	0.768767	FALSE	0.0646183	0.729449	FALSE	-0.0258767	0.762205	FALSE
transcript=TGGT1_247690-t26_1	0.415052	0.4778	FALSE	-0.00933968	0.71072	FALSE	0.440084	0.30148	FALSE	0.0250324	0.709869	FALSE
transcript=TGGT1_305560-t26_1	0.000815417	0.758878	FALSE	-0.00900105	0.751858	FALSE	-0.0206028	0.754118	FALSE	-0.0214182	0.751778	FALSE
transcript=TGGT1_314280-t26_1	-0.210304	0.612957	FALSE	-0.00893821	0.727153	FALSE	-0.346955	0.463031	FALSE	0.109395	0.693576	FALSE
transcript=TGGT1_271380-t26_1	-0.000990463	0.747004	FALSE	-0.00893405	0.7465	FALSE	0.35451	0.520038	FALSE	0.494278	0.499126	FALSE
transcript=TGGT1_310490-t26_1	0.0684902	0.659086	FALSE	-0.00857671	0.745972	FALSE	-0.061704	0.726077	FALSE	-0.130194	0.632175	FALSE
transcript=TGGT1_249360-t26_1	0.220493	0.386346	FALSE	-0.00855015	0.763752	FALSE	0.229604	0.397413	FALSE	0.00911064	0.768784	FALSE
transcript=TGGT1_212930-t26_1	-0.259878	0.32935	FALSE	-0.00837498	0.752983	FALSE	-0.246593	0.406453	FALSE	0.0198871	0.750662	FALSE
transcript=TGGT1_216560-t26_1	0.648165	0.0912548	FALSE	-0.00829432	0.684433	FALSE	0.334182	0.364502	FALSE	-0.21805	0.493642	FALSE
transcript=TGGT1_225000-t26_1	0.151505	0.374055	FALSE	-0.00820973	0.752843	FALSE	0.0778452	0.698086	FALSE	-0.0736603	0.700219	FALSE
transcript=TGGT1_263080-t26_1	-0.0832785	0.692527	FALSE	-0.00770057	0.745866	FALSE	-0.147097	0.566909	FALSE	-0.0638186	0.70829	FALSE
transcript=TGGT1_266320-t26_1	0.638068	3.80212e-07	TRUE	-0.00728178	0.76964	FALSE	0.424911	0.00208312	FALSE	-0.213157	0.277717	FALSE
transcript=TGGT1_219440-t26_1	0.0214308	0.759221	FALSE	-0.00706877	0.768959	FALSE	-0.0951205	0.657941	FALSE	-0.103512	0.579433	FALSE
transcript=TGGT1_219290-t26_1	-0.158497	0.573587	FALSE	-0.00691025	0.683943	FALSE	0.0441175	0.672355	FALSE	0.202615	0.500338	FALSE
transcript=TGGT1_289250-t26_1	0.162038	0.488632	FALSE	-0.00678883	0.710693	FALSE	0.0649916	0.665431	FALSE	-0.0970468	0.608202	FALSE
transcript=TGGT1_308580-t26_1	-0.103166	0.539122	FALSE	-0.00668779	0.763697	FALSE	0.0401377	0.73989	FALSE	0.143304	0.411866	FALSE
transcript=TGGT1_289000-t26_1	-0.05183	0.754157	FALSE	-0.00661465	0.752482	FALSE	0.0244821	0.750581	FALSE	-0.0595511	0.704051	FALSE
transcript=TGGT1_271100-t26_1	0.0719628	0.713137	FALSE	-0.00655237	0.752623	FALSE	-0.00600978	0.752823	FALSE	-0.0779725	0.635507	FALSE
transcript=TGGT1_260170-t26_1	-0.415108	9.74076e-05	FALSE	-0.00654549	0.769761	FALSE	-0.370642	0.00436438	FALSE	0.0444663	0.75479	FALSE
transcript=TGGT1_208400A-t26_1	0.1448	0.55653	FALSE	-0.00646528	0.683878	FALSE	0.0324828	0.674727	FALSE	-0.112318	0.599491	FALSE
transcript=TGGT1_261470-t26_1	-0.166107	0.548917	FALSE	-0.00631201	0.684009	FALSE	-0.185702	0.517564	FALSE	-0.0195945	0.678491	FALSE
transcript=TGGT1_210690-t26_1	0.000835196	0.771452	FALSE	-0.00618473	0.769274	FALSE	-0.0772744	0.666745	FALSE	-0.0781096	0.688548	FALSE
transcript=TGGT1_267440-t26_1	0.126198	0.670802	FALSE	-0.00602045	0.746331	FALSE	0.0877348	0.717514	FALSE	-0.0384629	0.739201	FALSE
transcript=TGGT1_203480-t26_1	-0.186357	0.340497	FALSE	-0.00541861	0.770489	FALSE	-0.166797	0.604303	FALSE	0.0195602	0.767462	FALSE
transcript=TGGT1_280730-t26_1	0.0933536	0.694494	FALSE	-0.00530092	0.746226	FALSE	0.0936778	0.699924	FALSE	0.000324153	0.753582	FALSE
transcript=TGGT1_230990-t26_1	0.218921	0.481113	FALSE	-0.0050962	0.711076	FALSE	0.256543	0.436522	FALSE	0.118239	0.682993	FALSE
transcript=TGGT1_313140-t26_1	-0.356395	6.38647e-06	FALSE	-0.00508734	0.764427	FALSE	-0.353093	0.000579786	FALSE	0.0628532	0.653912	FALSE
transcript=TGGT1_294180-t26_1	-0.0688327	0.739535	FALSE	-0.00495026	0.73779	FALSE	0.0907615	0.735587	FALSE	0.159594	0.634112	FALSE
transcript=TGGT1_275630-t26_1	0.0824839	0.692682	FALSE	-0.00467706	0.753063	FALSE	0.159087	0.551875	FALSE	0.0766026	0.711839	FALSE
transcript=TGGT1_217460-t26_1	-0.350067	3.59985e-12	FALSE	-0.00445597	0.769448	FALSE	-0.219497	0.000226161	FALSE	0.130569	0.201406	FALSE
transcript=TGGT1_300200-t26_1	0.300382	0.257495	FALSE	-0.00438134	0.737745	FALSE	0.209691	0.417082	FALSE	-0.0906908	0.698354	FALSE
transcript=TGGT1_313440-t26_1	0.10385	0.583092	FALSE	-0.0042945	0.753123	FALSE	-0.0286484	0.744141	FALSE	-0.153238	0.486176	FALSE
transcript=TGGT1_277510-t26_1	-0.175703	0.173553	FALSE	-0.0039346	0.746668	FALSE	-0.233855	0.517263	FALSE	-0.0581516	0.734829	FALSE
transcript=TGGT1_269700-t26_1	0.0981619	0.646425	FALSE	-0.00388604	0.7647	FALSE	0.167445	0.701769	FALSE	-0.0115963	0.763422	FALSE
transcript=TGGT1_231980-t26_1	0.0735605	0.654538	FALSE	-0.00374822	0.684986	FALSE	0.0585791	0.673021	FALSE	-0.0149814	0.682763	FALSE
transcript=TGGT1_263870-t26_1	-0.26889	3.81881e-05	FALSE	-0.00347671	0.770074	FALSE	-0.0902906	0.535367	FALSE	0.1786	0.0805627	FALSE
transcript=TGGT1_246170-t26_1	-0.208141	0.000234804	FALSE	-0.00303846	0.770212	FALSE	-0.164579	0.0935772	FALSE	0.0435616	0.721455	FALSE
transcript=TGGT1_213520-t26_1	-0.385351	0.000258694	FALSE	-0.00288484	0.77116	FALSE	-0.379398	0.0240621	FALSE	0.00595328	0.77016	FALSE
transcript=TGGT1_314530-t26_1	-0.377913	0.00561307	FALSE	-0.00271736	0.771075	FALSE	-0.232379	0.110465	FALSE	0.188429	0.46943	FALSE
transcript=TGGT1_264780-t26_1	-0.161311	0.584391	FALSE	-0.00265156	0.737947	FALSE	0.0315336	0.731966	FALSE	0.0841138	0.696044	FALSE
transcript=TGGT1_300000-t26_1	-0.0831915	0.65939	FALSE	-0.00255852	0.770989	FALSE	-0.209776	0.374423	FALSE	-0.126584	0.589676	FALSE
transcript=TGGT1_209010-t26_1	0.442918	0.00689052	FALSE	-0.00247699	0.727518	FALSE	0.20282	0.554344	FALSE	-0.175192	0.556914	FALSE
transcript=TGGT1_257150-t26_1	-0.155512	0.602918	FALSE	-0.00190379	0.753382	FALSE	-0.0842693	0.722417	FALSE	0.071243	0.695195	FALSE
transcript=TGGT1_201520-t26_1	-0.0781381	0.69262	FALSE	-0.00121173	0.727591	FALSE	0.0512612	0.717879	FALSE	0.129399	0.61505	FALSE
transcript=TGGT1_200360-t26_1	0.183146	0.414158	FALSE	-0.000999456	0.771503	FALSE	-0.0140051	0.768292	FALSE	-0.197152	0.438841	FALSE
transcript=TGGT1_313860-t26_1	-0.408436	3.14619e-08	FALSE	-0.000805422	0.771315	FALSE	-0.218707	0.00283205	FALSE	0.189729	0.0277644	FALSE
transcript=TGGT1_254280-t26_1	-0.0457814	0.690441	FALSE	-0.00079104	0.711594	FALSE	-0.100896	0.584335	FALSE	-0.0551147	0.670447	FALSE
transcript=TGGT1_256030-t26_1	0.410832	0.0336912	FALSE	-0.000554618	0.747025	FALSE	0.216824	0.455631	FALSE	-0.194008	0.524108	FALSE
transcript=TGGT1_310190-t26_1	-0.00814652	0.768837	FALSE	-0.00053835	0.771572	FALSE	0.00754376	0.769064	FALSE	0.0156903	0.766394	FALSE
transcript=TGGT1_224260-t26_1	0.213342	0.414919	FALSE	4.88654e-05	0.771708	FALSE	0.170334	0.548056	FALSE	-0.0430087	0.752342	FALSE
transcript=TGGT1_219210-t26_1	-0.207477	0.408341	FALSE	0.000318074	0.758936	FALSE	-0.142641	0.604865	FALSE	0.064836	0.742174	FALSE
transcript=TGGT1_224220-t26_1	0.00639405	0.68378	FALSE	0.000665363	0.685407	FALSE	-0.0420829	0.669091	FALSE	-0.105423	0.618458	FALSE
transcript=TGGT1_262070-t26_1	0.101011	0.705279	FALSE	0.000826122	0.753542	FALSE	-0.033938	0.749434	FALSE	-0.134949	0.598072	FALSE
transcript=TGGT1_205750-t26_1	-0.332692	0.300452	FALSE	0.000840534	0.685504	FALSE	-0.248932	0.520709	FALSE	-0.00418791	0.684563	FALSE
transcript=TGGT1_226730-t26_1	-0.449298	1.70725e-11	FALSE	0.00108353	0.771195	FALSE	-0.371305	3.66381e-08	FALSE	0.0779934	0.556017	FALSE
transcript=TGGT1_292200-t26_1	-0.192544	0.00729189	FALSE	0.00160093	0.764845	FALSE	-0.0372499	0.729353	FALSE	0.152302	0.197648	FALSE
transcript=TGGT1_226250-t26_1	0.315968	0.00216956	FALSE	0.00182342	0.770679	FALSE	0.264858	0.0325964	FALSE	-0.0511095	0.639206	FALSE
transcript=TGGT1_222430-t26_1	-0.364193	6.83282e-05	FALSE	0.00213538	0.770782	FALSE	-0.229466	0.0028591	FALSE	0.134727	0.495126	FALSE
transcript=TGGT1_203300-t26_1	0.0734985	0.644782	FALSE	0.00215301	0.685018	FALSE	0.0755822	0.630932	FALSE	0.0020837	0.684921	FALSE
transcript=TGGT1_225790-t26_1	0.447312	0.0278368	FALSE	0.00222022	0.737992	FALSE	0.375346	0.0417551	FALSE	-0.0719662	0.706186	FALSE
transcript=TGGT1_318440-t26_1	0.296869	0.00026023	FALSE	0.00237058	0.77023	FALSE	0.22967	0.000175173	FALSE	-0.0671993	0.688707	FALSE
transcript=TGGT1_262130-t26_1	0.391041	0.460897	FALSE	0.00258778	0.68518	FALSE	0.463203	0.437633	FALSE	0.0721621	0.667868	FALSE
transcript=TGGT1_290340-t26_1	-0.305382	0.000298329	FALSE	0.00325131	0.769935	FALSE	-0.207079	0.00451109	FALSE	0.0983035	0.545921	FALSE
transcript=TGGT1_225930-t26_1	-0.366153	2.04249e-09	FALSE	0.0032729	0.770333	FALSE	-0.312666	9.60369e-06	FALSE	0.0534874	0.712246	FALSE
transcript=TGGT1_306630-t26_1	-0.0813933	0.696225	FALSE	0.00376414	0.727421	FALSE	-0.0303444	0.722038	FALSE	0.0510489	0.714611	FALSE
transcript=TGGT1_313400-t26_1	0.200892	0.13305	FALSE	0.00449088	0.769883	FALSE	0.205197	0.16406	FALSE	0.00430524	0.769866	FALSE
transcript=TGGT1_259870-t26_1	0.124995	0.59327	FALSE	0.00460295	0.684303	FALSE	0.107311	0.618696	FALSE	-0.0176838	0.680708	FALSE
transcript=TGGT1_227280-t26_1	-0.0546452	0.748525	FALSE	0.00471881	0.758783	FALSE	0.0271887	0.750008	FALSE	-0.131169	0.73253	FALSE
transcript=TGGT1_321630-t26_1	0.24455	0.509525	FALSE	0.00487361	0.711185	FALSE	0.245767	0.504577	FALSE	0.0012176	0.711458	FALSE
transcript=TGGT1_219520-t26_1	0.00167839	0.771006	FALSE	0.00513812	0.769622	FALSE	0.0526069	0.72976	FALSE	0.0509285	0.728993	FALSE
transcript=TGGT1_293060-t26_1	-0.0608097	0.70428	FALSE	0.005228	0.769134	FALSE	-0.0218101	0.759563	FALSE	0.0389996	0.7413	FALSE
transcript=TGGT1_259630-t26_1	-0.0734001	0.715541	FALSE	0.00528318	0.752903	FALSE	-0.166872	0.502266	FALSE	-0.0934717	0.645029	FALSE
transcript=TGGT1_232210-t26_1	-0.206255	0.428	FALSE	0.00588197	0.726958	FALSE	-0.04969	0.695165	FALSE	0.126395	0.644905	FALSE
transcript=TGGT1_253910-t26_1	-0.195738	0.265574	FALSE	0.00611931	0.753363	FALSE	-0.244123	0.22793	FALSE	0.042359	0.747213	FALSE
transcript=TGGT1_268750-t26_1	-0.000711226	0.685537	FALSE	0.00642058	0.684205	FALSE	-0.0823992	0.65485	FALSE	-0.081688	0.641322	FALSE
transcript=TGGT1_237290-t26_1	0.137846	0.659579	FALSE	0.00644534	0.770004	FALSE	0.109934	0.677064	FALSE	0.0491535	0.758344	FALSE
transcript=TGGT1_285680-t26_1	0.145923	0.715594	FALSE	0.0064668	0.727494	FALSE	0.245126	0.699865	FALSE	0.183158	0.700395	FALSE
transcript=TGGT1_294700-t26_1	-0.130601	0.57653	FALSE	0.00649249	0.737925	FALSE	-0.108299	0.62738	FALSE	-0.131091	0.641743	FALSE
transcript=TGGT1_321440-t26_1	0.160025	0.380735	FALSE	0.00651571	0.764445	FALSE	0.0714637	0.694097	FALSE	-0.088561	0.689024	FALSE
transcript=TGGT1_216880-t26_1	0.0240364	0.765748	FALSE	0.00654787	0.770437	FALSE	-0.160549	0.664734	FALSE	-0.184585	0.635681	FALSE
transcript=TGGT1_292300-t26_1	-0.161091	0.441043	FALSE	0.00661319	0.753083	FALSE	-0.167131	0.437128	FALSE	-0.00604084	0.752583	FALSE
transcript=TGGT1_312380-t26_1	-0.0504331	0.746204	FALSE	0.00679456	0.758573	FALSE	-0.0403667	0.754177	FALSE	0.0100664	0.758286	FALSE
transcript=TGGT1_213410-t26_1	-0.0832679	0.639333	FALSE	0.00689017	0.726934	FALSE	-0.221466	0.433877	FALSE	-0.138198	0.58501	FALSE
transcript=TGGT1_221480-t26_1	1.51502	0.0001519	TRUE	0.00712837	0.710994	FALSE	1.1674	0.00132049	TRUE	-0.347618	0.422643	FALSE
transcript=TGGT1_228770-t26_1	0.159665	0.487957	FALSE	0.00719893	0.764154	FALSE	0.0993031	0.667796	FALSE	-0.100235	0.652416	FALSE
transcript=TGGT1_203510-t26_1	0.0894787	0.670305	FALSE	0.00742456	0.746268	FALSE	-0.0570732	0.729999	FALSE	-0.146552	0.579375	FALSE
transcript=TGGT1_221390-t26_1	-0.093708	0.559959	FALSE	0.00742964	0.751818	FALSE	0.0669855	0.613104	FALSE	0.160694	0.127865	FALSE
transcript=TGGT1_257380-t26_1	-0.41013	2.46238e-08	FALSE	0.00750867	0.768749	FALSE	-0.387817	3.74229e-06	FALSE	0.0223132	0.761256	FALSE
transcript=TGGT1_233680-t26_1	0.125989	0.695074	FALSE	0.00763827	0.75863	FALSE	0.153006	0.658514	FALSE	0.00273984	0.758859	FALSE
transcript=TGGT1_253020-t26_1	0.172508	0.464875	FALSE	0.00787051	0.710665	FALSE	0.0357174	0.703477	FALSE	-0.13679	0.592675	FALSE
transcript=TGGT1_214210-t26_1	-0.325494	1.54871e-10	FALSE	0.00801635	0.76239	FALSE	-0.285351	2.21902e-07	FALSE	0.0401431	0.687178	FALSE
transcript=TGGT1_227600-t26_1	0.340214	0.100498	FALSE	0.00803748	0.710638	FALSE	0.254645	0.330726	FALSE	-0.0855687	0.660864	FALSE
transcript=TGGT1_230060-t26_1	0.330701	0.252525	FALSE	0.00808283	0.725781	FALSE	0.254222	0.265416	FALSE	-0.0764787	0.680307	FALSE
transcript=TGGT1_273150-t26_1	-0.133562	0.568976	FALSE	0.00817216	0.726126	FALSE	-0.0419484	0.710309	FALSE	0.0916132	0.606389	FALSE
transcript=TGGT1_249740-t26_1	0.241172	0.410438	FALSE	0.00819338	0.71113	FALSE	-0.192646	0.636849	FALSE	-0.433818	0.380855	FALSE
transcript=TGGT1_239070-t26_1	-0.305807	0.0754998	FALSE	0.00849132	0.726052	FALSE	-0.227991	0.163371	FALSE	0.0778157	0.67105	FALSE
transcript=TGGT1_312660-t26_1	0.0086193	0.711021	FALSE	0.00893871	0.726909	FALSE	-0.351121	0.523594	FALSE	-0.35974	0.429558	FALSE
transcript=TGGT1_242270-t26_1	-0.040348	0.724122	FALSE	0.00915239	0.726983	FALSE	0.0801613	0.711974	FALSE	0.163694	0.69483	FALSE
transcript=TGGT1_212290-t26_1	0.202677	0.166124	FALSE	0.00976667	0.763514	FALSE	0.0463871	0.744012	FALSE	-0.156289	0.484299	FALSE
transcript=TGGT1_315110-t26_1	0.0129369	0.750947	FALSE	0.00978979	0.751757	FALSE	0.0207334	0.748463	FALSE	0.00779647	0.752161	FALSE
transcript=TGGT1_239930-t26_1	-0.079327	0.676688	FALSE	0.010045	0.764044	FALSE	-0.0339049	0.756239	FALSE	0.0454221	0.753741	FALSE
transcript=TGGT1_254510-t26_1	0.169417	0.685698	FALSE	0.0106827	0.752643	FALSE	-0.0599452	0.742718	FALSE	-0.0518233	0.738262	FALSE
transcript=TGGT1_271300-t26_1	0.105885	0.707424	FALSE	0.0107832	0.725115	FALSE	0.156643	0.626288	FALSE	0.0507575	0.71964	FALSE
transcript=TGGT1_208510-t26_1	-0.151943	0.599543	FALSE	0.0108484	0.683157	FALSE	-0.282711	0.44969	FALSE	-0.130768	0.620493	FALSE
transcript=TGGT1_218260-t26_1;transcript=TGGT1_261240-t26_1	-0.0657173	0.720563	FALSE	0.0108714	0.75771	FALSE	-0.183863	0.39615	FALSE	-0.118146	0.609052	FALSE
transcript=TGGT1_210778-t26_1	0.728386	0.058927	FALSE	0.0111845	0.684172	FALSE	0.425649	0.534455	FALSE	-0.302737	0.571144	FALSE
transcript=TGGT1_222440-t26_1	-0.166868	0.579951	FALSE	0.0114239	0.683518	FALSE	-0.244136	0.528761	FALSE	-0.0406068	0.670376	FALSE
transcript=TGGT1_310118-t26_1	0.0255775	0.681041	FALSE	0.0116086	0.683059	FALSE	0.00129021	0.685375	FALSE	-0.0242873	0.678727	FALSE
transcript=TGGT1_278960-t26_1	0.400592	0.0393102	FALSE	0.0116299	0.752281	FALSE	0.230428	0.397528	FALSE	-0.170165	0.490144	FALSE
transcript=TGGT1_288040-t26_1	0.126873	0.701886	FALSE	0.0116472	0.757633	FALSE	0.116613	0.723972	FALSE	-0.0102599	0.763386	FALSE
transcript=TGGT1_214940-t26_1	-0.22507	0.0264124	FALSE	0.0116857	0.767904	FALSE	-0.310413	0.00202049	FALSE	-0.0853425	0.660261	FALSE
transcript=TGGT1_228000-t26_1	0.0548119	0.720946	FALSE	0.0118712	0.756706	FALSE	0.0303392	0.747192	FALSE	-0.0244727	0.750744	FALSE
transcript=TGGT1_297120-t26_1	#N/A	#N/A	FALSE	0.0119129	0.710775	FALSE	#N/A	#N/A	FALSE	-0.787443	0.178221	FALSE
transcript=TGGT1_293610-t26_1	-0.00374261	0.737812	FALSE	0.0121143	0.736954	FALSE	0.110922	0.661052	FALSE	0.114664	0.665907	FALSE
transcript=TGGT1_314700-t26_1	0.333618	0.627516	FALSE	0.0122081	0.68342	FALSE	0.409488	0.607247	FALSE	0.0758703	0.650509	FALSE
transcript=TGGT1_267140-t26_1	-0.245461	0.343701	FALSE	0.0137715	0.762889	FALSE	-0.113596	0.366757	FALSE	0.000475004	0.764972	FALSE
transcript=TGGT1_235350-t26_1	0.16	0.582694	FALSE	0.013953	0.682003	FALSE	0.101687	0.630397	FALSE	-0.0583133	0.661465	FALSE
transcript=TGGT1_288910-t26_1	-0.0857327	0.645852	FALSE	0.014191	0.707871	FALSE	-0.0394057	0.69883	FALSE	0.046327	0.686311	FALSE
transcript=TGGT1_289580-t26_1	0.134405	0.390114	FALSE	0.0145148	0.761013	FALSE	0.0103075	0.762871	FALSE	-0.124097	0.440444	FALSE
transcript=TGGT1_214610-t26_1	-0.0421601	0.756064	FALSE	0.0146212	0.767551	FALSE	0.0282223	0.762112	FALSE	0.0703824	0.717592	FALSE
transcript=TGGT1_215590-t26_1	-0.304153	0.000150836	FALSE	0.0147948	0.766982	FALSE	-0.245836	0.116366	FALSE	0.058318	0.73019	FALSE
transcript=TGGT1_301270-t26_1	0.141155	0.521452	FALSE	0.0155239	0.766053	FALSE	0.0299891	0.756025	FALSE	-0.0912841	0.661989	FALSE
transcript=TGGT1_271460-t26_1	0.202806	0.511386	FALSE	0.016026	0.723723	FALSE	0.137776	0.62054	FALSE	-0.0650294	0.669127	FALSE
transcript=TGGT1_253440-t26_1	0.325218	0.000516555	FALSE	0.0160497	0.765189	FALSE	0.318215	0.000201711	FALSE	-0.00700314	0.769012	FALSE
transcript=TGGT1_216750-t26_1	-0.17734	0.580296	FALSE	0.0166144	0.682927	FALSE	-0.272916	0.545115	FALSE	-0.0955762	0.654577	FALSE
transcript=TGGT1_308590-t26_1	-0.270404	0.570664	FALSE	0.016718	0.710556	FALSE	-0.343752	0.586632	FALSE	-0.073348	0.674519	FALSE
transcript=TGGT1_226320-t26_1	0.246703	0.195251	FALSE	0.0168378	0.749906	FALSE	0.154394	0.494879	FALSE	-0.0923095	0.614517	FALSE
transcript=TGGT1_306380-t26_1	0.219859	0.137273	FALSE	0.0171209	0.743991	FALSE	0.0583624	0.688643	FALSE	-0.161496	0.194224	FALSE
transcript=TGGT1_313310-t26_1	-0.0309773	0.736363	FALSE	0.0171478	0.751555	FALSE	-0.122823	0.616016	FALSE	-0.118945	0.665651	FALSE
transcript=TGGT1_204080-t26_1	-0.0698401	0.720205	FALSE	0.0179521	0.72615	FALSE	0.00930435	0.727226	FALSE	0.0791444	0.713862	FALSE
transcript=TGGT1_280780-t26_1	-0.128795	0.600744	FALSE	0.0180014	0.680508	FALSE	-0.114424	0.59659	FALSE	0.0143715	0.681739	FALSE
transcript=TGGT1_294960-t26_1	0.179128	0.543428	FALSE	0.0182537	0.740905	FALSE	0.105778	0.541729	FALSE	0.0517254	0.701449	FALSE
transcript=TGGT1_233020-t26_1	-0.390107	3.40112e-07	FALSE	0.0185327	0.764718	FALSE	-0.255683	0.000466251	FALSE	0.134424	0.410108	FALSE
transcript=TGGT1_237010-t26_1	-0.197032	0.000392455	FALSE	0.018865	0.762686	FALSE	-0.171991	0.0594036	FALSE	0.0250413	0.753462	FALSE
transcript=TGGT1_205360-t26_1	-0.0878794	0.728318	FALSE	0.0190589	0.761461	FALSE	-0.128781	0.527027	FALSE	-0.0409019	0.755458	FALSE
transcript=TGGT1_316240-t26_1	-0.0910192	0.553113	FALSE	0.0191091	0.759069	FALSE	0.0205554	0.756161	FALSE	0.111575	0.368377	FALSE
transcript=TGGT1_201760-t26_1	0.129408	0.569218	FALSE	0.0191579	0.765622	FALSE	0.0336407	0.756453	FALSE	-0.095767	0.578044	FALSE
transcript=TGGT1_231380-t26_1	0.217913	0.517865	FALSE	0.0192163	0.708373	FALSE	0.151201	0.584222	FALSE	-0.0667125	0.696316	FALSE
transcript=TGGT1_315690-t26_1	0.310495	0.124557	FALSE	0.0193688	0.760469	FALSE	0.285622	0.168365	FALSE	-0.0248722	0.764809	FALSE
transcript=TGGT1_316680-t26_1	0.00684963	0.683649	FALSE	0.0195335	0.679166	FALSE	0.0481679	0.662101	FALSE	0.0413183	0.664218	FALSE
transcript=TGGT1_276140-t26_1	0.461533	0.0466097	FALSE	0.0200301	0.766286	FALSE	0.346514	0.278179	FALSE	-0.0844988	0.725708	FALSE
transcript=TGGT1_207840-t26_1	0.378829	2.78553e-07	FALSE	0.0202418	0.760882	FALSE	0.226746	0.00973554	FALSE	-0.152083	0.298537	FALSE
transcript=TGGT1_273070-t26_1	0.391366	0.229593	FALSE	0.0203385	0.767444	FALSE	0.329894	0.381216	FALSE	-0.061472	0.7326	FALSE
transcript=TGGT1_305340-t26_1	0.127795	0.506867	FALSE	0.020339	0.756531	FALSE	0.122395	0.495866	FALSE	-0.00539913	0.768942	FALSE
transcript=TGGT1_239760-t26_1	0.265465	0.360712	FALSE	0.0204052	0.750336	FALSE	0.270776	0.38682	FALSE	0.00531037	0.752963	FALSE
transcript=TGGT1_226970-t26_1	-0.184928	0.0446525	FALSE	0.0204596	0.766017	FALSE	-0.133256	0.582467	FALSE	0.0516719	0.745633	FALSE
transcript=TGGT1_266850-t26_1	0.356894	0.235216	FALSE	0.0205214	0.706468	FALSE	0.482222	0.0509955	FALSE	0.125328	0.576355	FALSE
transcript=TGGT1_288000-t26_1	-0.0879084	0.577055	FALSE	0.0210302	0.756783	FALSE	-0.0274751	0.734044	FALSE	0.0756749	0.650987	FALSE
transcript=TGGT1_223110-t26_1	0.437333	0.00319474	FALSE	0.0210728	0.743604	FALSE	0.305862	0.238179	FALSE	-0.131471	0.581898	FALSE
transcript=TGGT1_266070-t26_1	1.06666	0.0174899	TRUE	0.0211539	0.745527	FALSE	0.939797	0.0833665	FALSE	-0.126866	0.71678	FALSE
transcript=TGGT1_201800-t26_1	-0.0707649	0.683616	FALSE	0.0219852	0.759202	FALSE	-0.0632739	0.667217	FALSE	0.00749096	0.768468	FALSE
transcript=TGGT1_292130-t26_1	0.015136	0.766161	FALSE	0.0221665	0.766679	FALSE	-0.114839	0.664181	FALSE	-0.129975	0.612516	FALSE
transcript=TGGT1_260510-t26_1	-0.049015	0.719124	FALSE	0.0225861	0.722694	FALSE	-0.00538581	0.727178	FALSE	0.0436292	0.711866	FALSE
transcript=TGGT1_244670-t26_1	0.647573	0.292892	FALSE	0.0233913	0.710061	FALSE	0.460103	0.430179	FALSE	-0.187469	0.610148	FALSE
transcript=TGGT1_309800-t26_1	0.0375544	0.74759	FALSE	0.0237131	0.750927	FALSE	0.0191224	0.751535	FALSE	-0.018432	0.75111	FALSE
transcript=TGGT1_228490-t26_1	0.0459858	0.756414	FALSE	0.0241025	0.761144	FALSE	0.135543	0.690754	FALSE	0.0895574	0.718113	FALSE
transcript=TGGT1_263810-t26_1	-0.149296	0.415677	FALSE	0.0247449	0.747965	FALSE	-0.0461381	0.725609	FALSE	0.103158	0.529265	FALSE
transcript=TGGT1_219140-t26_1	-0.136343	0.527099	FALSE	0.0247834	0.760017	FALSE	-0.175086	0.49945	FALSE	-0.0646773	0.736886	FALSE
transcript=TGGT1_248890-t26_1	0.038878	0.748815	FALSE	0.025011	0.76276	FALSE	-0.052054	0.741344	FALSE	-0.090932	0.677575	FALSE
transcript=TGGT1_263820-t26_1	-0.282528	0.436015	FALSE	0.0251795	0.680574	FALSE	-0.215726	0.540772	FALSE	0.0668023	0.656286	FALSE
transcript=TGGT1_222140-t26_1	0.122956	0.607297	FALSE	0.0252822	0.680407	FALSE	2.43875e-05	0.685569	FALSE	-0.122932	0.627199	FALSE
transcript=TGGT1_314042-t26_1	0.146332	0.562964	FALSE	0.0253273	0.679536	FALSE	0.0954481	0.629681	FALSE	-0.050884	0.665138	FALSE
transcript=TGGT1_273690-t26_1	-0.2862	0.235546	FALSE	0.0254733	0.705023	FALSE	-0.29318	0.187358	FALSE	0.120966	0.57845	FALSE
transcript=TGGT1_232650-t26_1	0.0124805	0.710199	FALSE	0.0255946	0.707003	FALSE	0.0520881	0.690315	FALSE	0.0531687	0.713352	FALSE
transcript=TGGT1_233820-t26_1	-0.391086	0.024519	FALSE	0.0256061	0.755418	FALSE	-0.251155	0.157541	FALSE	0.13993	0.563088	FALSE
transcript=TGGT1_255350-t26_1	0.10818	0.631155	FALSE	0.0256105	0.767142	FALSE	0.169759	0.382416	FALSE	0.0556367	0.756317	FALSE
transcript=TGGT1_224330-t26_1	0.170196	0.54779	FALSE	0.0256485	0.754316	FALSE	0.11612	0.69197	FALSE	-0.0540763	0.73069	FALSE
transcript=TGGT1_240710-t26_1	-0.239781	0.00298298	FALSE	0.0260669	0.761106	FALSE	-0.208347	0.0668654	FALSE	0.0314347	0.755751	FALSE
transcript=TGGT1_203760-t26_1	-0.178775	0.332782	FALSE	0.026211	0.719537	FALSE	0.07174	0.659124	FALSE	0.250515	0.0536763	FALSE
transcript=TGGT1_236040-t26_1	-0.308431	8.02229e-06	FALSE	0.0266082	0.741607	FALSE	-0.288798	6.39654e-07	FALSE	0.0374704	0.732248	FALSE
transcript=TGGT1_319560-t26_1	0.143145	0.199357	FALSE	0.0266408	0.748193	FALSE	0.0819791	0.579606	FALSE	-0.0611656	0.568431	FALSE
transcript=TGGT1_243580-t26_1	-0.0635511	0.739334	FALSE	0.0271171	0.756103	FALSE	-0.12991	0.600952	FALSE	-0.0663589	0.732201	FALSE
transcript=TGGT1_220610-t26_1	-0.193829	0.473736	FALSE	0.027553	0.755301	FALSE	-0.117586	0.64412	FALSE	0.076243	0.719227	FALSE
transcript=TGGT1_243410-t26_1	0.288302	0.0118658	FALSE	0.0282046	0.7596	FALSE	0.152717	0.495455	FALSE	-0.135585	0.447064	FALSE
transcript=TGGT1_232230-t26_1	0.172853	0.179086	FALSE	0.0289102	0.744462	FALSE	0.0244459	0.747464	FALSE	-0.148408	0.462384	FALSE
transcript=TGGT1_219682-t26_1	-0.305039	0.153254	FALSE	0.0290866	0.742218	FALSE	-0.252541	0.209604	FALSE	0.0524977	0.723698	FALSE
transcript=TGGT1_212090-t26_1	0.223129	0.136425	FALSE	0.0295186	0.75206	FALSE	0.250739	0.00840634	FALSE	0.0276097	0.756122	FALSE
transcript=TGGT1_244700-t26_1	-0.0544998	0.754849	FALSE	0.0297487	0.761611	FALSE	0.171281	0.645317	FALSE	0.22578	0.570784	FALSE
transcript=TGGT1_233230-t26_1	0.0879328	0.719382	FALSE	0.0298572	0.745187	FALSE	-0.0253482	0.750397	FALSE	-0.113281	0.623806	FALSE
transcript=TGGT1_262720-t26_1	0.295349	0.320013	FALSE	0.0299674	0.736999	FALSE	0.239013	0.472397	FALSE	-0.0563361	0.71311	FALSE
transcript=TGGT1_258980-t26_1	-0.248205	0.238837	FALSE	0.0303164	0.732412	FALSE	-0.111413	0.580468	FALSE	-0.0274138	0.721379	FALSE
transcript=TGGT1_312270-t26_1	0.0926832	0.645934	FALSE	0.0303935	0.749372	FALSE	0.126125	0.496193	FALSE	0.0334416	0.753681	FALSE
transcript=TGGT1_236780-t26_1	0.338114	0.347533	FALSE	0.0305798	0.705165	FALSE	0.287555	0.473647	FALSE	-0.0505599	0.715435	FALSE
transcript=TGGT1_311905-t26_1	0.00342487	0.684498	FALSE	0.0306177	0.673824	FALSE	0.0556677	0.658056	FALSE	0.0522428	0.656364	FALSE
transcript=TGGT1_258150-t26_1	-0.292775	0.00326829	FALSE	0.0307048	0.759506	FALSE	-0.323316	0.00362569	FALSE	-0.0305403	0.759846	FALSE
transcript=TGGT1_224200-t26_1	-0.159922	0.584447	FALSE	0.0316851	0.728656	FALSE	0.0843321	0.651862	FALSE	0.244255	0.396954	FALSE
transcript=TGGT1_230450-t26_1	-0.321173	2.42142e-05	FALSE	0.0318184	0.747234	FALSE	-0.314853	2.22801e-06	FALSE	0.00631937	0.769221	FALSE
transcript=TGGT1_267550-t26_1	-0.0483998	0.73476	FALSE	0.0318794	0.75534	FALSE	-0.0337614	0.752563	FALSE	0.0146384	0.766572	FALSE
transcript=TGGT1_258940-t26_1	-0.0122649	0.710226	FALSE	0.0320841	0.69957	FALSE	0.101222	0.64069	FALSE	0.113487	0.621057	FALSE
transcript=TGGT1_255880-t26_1	-0.137811	0.129027	FALSE	0.0323835	0.749824	FALSE	-0.0288762	0.735266	FALSE	0.108934	0.335778	FALSE
transcript=TGGT1_262780-t26_1	-0.0988211	0.603637	FALSE	0.0326714	0.729377	FALSE	-0.0275237	0.729832	FALSE	0.0712974	0.655278	FALSE
transcript=TGGT1_232600-t26_1	-0.356705	4.4835e-06	FALSE	0.0331813	0.752522	FALSE	-0.325499	0.00016562	FALSE	0.0312056	0.756375	FALSE
transcript=TGGT1_263040-t26_1	-0.0900046	0.619691	FALSE	0.033195	0.760111	FALSE	-0.0925251	0.66866	FALSE	-0.0025205	0.77092	FALSE
transcript=TGGT1_244210-t26_1	-0.126139	0.686053	FALSE	0.0333705	0.755908	FALSE	0.0650825	0.739	FALSE	0.191222	0.51154	FALSE
transcript=TGGT1_219200-t26_1	0.235284	0.620352	FALSE	0.0334162	0.722291	FALSE	0.226078	0.598388	FALSE	-0.00920593	0.727056	FALSE
transcript=TGGT1_205130-t26_1	-0.111691	0.318744	FALSE	0.033661	0.739646	FALSE	-0.0178572	0.757941	FALSE	0.0938335	0.450366	FALSE
transcript=TGGT1_226430-t26_1	0.0649334	0.690347	FALSE	0.0337801	0.744291	FALSE	-0.0937847	0.637667	FALSE	-0.158718	0.390231	FALSE
transcript=TGGT1_221710-t26_1	0.0431354	0.731471	FALSE	0.0340618	0.731896	FALSE	0.126523	0.653834	FALSE	0.0833879	0.712868	FALSE
transcript=TGGT1_261600-t26_1	-0.230366	3.54054e-06	FALSE	0.0340927	0.719356	FALSE	-0.125084	0.0437415	FALSE	0.105283	0.239001	FALSE
transcript=TGGT1_220880-t26_1	-0.249894	0.477449	FALSE	0.0342653	0.67822	FALSE	-0.215309	0.498558	FALSE	0.034585	0.676551	FALSE
transcript=TGGT1_315230-t26_1	-0.184399	0.466706	FALSE	0.0344335	0.702669	FALSE	-0.17292	0.536486	FALSE	0.011479	0.709648	FALSE
transcript=TGGT1_265110-t26_1	-0.109398	0.595525	FALSE	0.0347987	0.736272	FALSE	-0.0394353	0.738665	FALSE	0.0699631	0.708762	FALSE
transcript=TGGT1_254210-t26_1	0.0304013	0.739801	FALSE	0.0349484	0.733184	FALSE	0.0626375	0.674969	FALSE	0.0650717	0.72988	FALSE
transcript=TGGT1_316540-t26_1	0.270854	0.0484016	FALSE	0.0351049	0.747527	FALSE	0.131105	0.487449	FALSE	-0.139749	0.447357	FALSE
transcript=TGGT1_218810-t26_1	-0.086829	0.637967	FALSE	0.0352627	0.728173	FALSE	0.0407587	0.720589	FALSE	0.127588	0.532761	FALSE
transcript=TGGT1_314780-t26_1	0.336056	6.90202e-06	FALSE	0.0353382	0.745081	FALSE	0.290595	2.23065e-05	FALSE	-0.0454619	0.738419	FALSE
transcript=TGGT1_209080-t26_1	-0.0730154	0.680374	FALSE	0.0357213	0.699777	FALSE	-0.151286	0.546457	FALSE	-0.0782707	0.670837	FALSE
transcript=TGGT1_241150-t26_1	-0.144039	0.202774	FALSE	0.0358085	0.734206	FALSE	0.00712155	0.763367	FALSE	0.15116	0.0985659	FALSE
transcript=TGGT1_309010-t26_1	-0.11282	0.549248	FALSE	0.036267	0.718165	FALSE	-0.0730506	0.63895	FALSE	0.0397697	0.713809	FALSE
transcript=TGGT1_218960-t26_1	0.373615	0.159082	FALSE	0.0363032	0.754829	FALSE	0.374731	0.178567	FALSE	0.00111579	0.771418	FALSE
transcript=TGGT1_319930-t26_1	0.173158	0.478414	FALSE	0.0365667	0.75477	FALSE	0.119975	0.704852	FALSE	-0.0531834	0.75384	FALSE
transcript=TGGT1_227390-t26_1	-0.142309	0.628917	FALSE	0.0367252	0.756958	FALSE	-0.0267197	0.765676	FALSE	0.11559	0.585178	FALSE
transcript=TGGT1_258462-t26_1	0.0638509	0.719459	FALSE	0.0369455	0.738217	FALSE	0.13815	0.632794	FALSE	0.0436581	0.732623	FALSE
transcript=TGGT1_265440-t26_1	-0.113358	0.605425	FALSE	0.03704	0.745315	FALSE	-0.0101927	0.75202	FALSE	0.15502	0.733114	FALSE
transcript=TGGT1_214620-t26_1	-0.0290607	0.751959	FALSE	0.0373484	0.749557	FALSE	-0.0190604	0.756395	FALSE	0.0100002	0.757845	FALSE
transcript=TGGT1_314890-t26_1	0.121655	0.698978	FALSE	0.0375599	0.675899	FALSE	0.191275	0.683682	FALSE	0.0696199	0.688008	FALSE
[truncated: 1,359 more rows]

## Sheet: 4 vs 1 Table and Plot
Cond 4 vs Cond 1 Comp
All Proteins							Significantly Upregulated (>1.5-fold)							Significantly Altered (but <1.5-fold)							Significantly Downregulated (>1.5-fold)							Not Significantly Altered
Protein	cond4vscond1 log2FC	cond4vscond1 FDR	is significant for cond4vscond1	-LOG10 FDR			Protein	cond4vscond1 log2FC	cond4vscond1 FDR	is significant for cond4vscond1	-LOG10 FDR			Protein	cond4vscond1 log2FC	cond4vscond1 FDR	is significant for cond4vscond1	-LOG10 FDR			Protein	cond4vscond1 log2FC	cond4vscond1 FDR	is significant for cond4vscond1	-LOG10 FDR			Protein	cond4vscond1 log2FC	cond4vscond1 FDR	is significant for cond4vscond1	-LOG10 FDR
transcript=TGGT1_320190-t26_1	-3.1096	1e-19	TRUE	24			TGGT1_294640	1.19484	3.92601e-16	TRUE	15.406			TGGT1_201780	0.57827	7.25346e-16	FALSE	15.1395			TGGT1_232830	-0.582326	2.7597e-15	TRUE	14.5591			TGGT1_247550	0.251937	0.0500132	FALSE	1.30092
transcript=TGGT1_292280-t26_1	-2.35389	1e-19	TRUE	20			TGGT1_255450	1.17729	0.0011362	TRUE	2.94455			TGGT1_215910	0.573841	5.25478e-07	FALSE	6.27945			TGGT1_209860	-0.582839	2.05987e-05	TRUE	4.68616			TGGT1_284050	0.269957	0.0503386	FALSE	1.2981
transcript=TGGT1_231640-t26_1	-1.71039	1e-19	TRUE	25			TGGT1_248990	1.1505	2.17209e-06	TRUE	5.66312			TGGT1_202780	0.56417	1.19654e-07	FALSE	6.92207			TGGT1_270800	-0.58314	0.0283487	TRUE	1.54747			TGGT1_256970	0.20928	0.0504479	FALSE	1.29716
transcript=TGGT1_239400-t26_1	-1.63656	1e-19	TRUE	22			TGGT1_215980	1.12916	1.29573e-15	TRUE	14.8875			TGGT1_291680	0.554553	8.52348e-14	FALSE	13.0694			TGGT1_263440	-0.583448	7.10207e-06	TRUE	5.14862			TGGT1_237870	-0.656837	0.0511057	FALSE	1.29153
transcript=TGGT1_301160-t26_1	-1.51204	1e-19	TRUE	24			TGGT1_237560	1.01119	5.59286e-13	TRUE	12.2524			TGGT1_278510	0.553838	0.00365831	FALSE	2.43672			TGGT1_310370	-0.58682	0.000691057	TRUE	3.16049			TGGT1_318310	0.149796	0.0512162	FALSE	1.29059
transcript=TGGT1_309200-t26_1	-1.09025	1e-19	TRUE	24			TGGT1_320080	0.981392	9.24319e-10	TRUE	9.03418			TGGT1_304680	0.552704	0.00145178	FALSE	2.8381			TGGT1_223600	-0.588424	0.000981157	TRUE	3.00826			TGGT1_215560	0.271863	0.0514376	FALSE	1.28872
transcript=TGGT1_273120-t26_1	-1.0434	1e-19	TRUE	24			TGGT1_264990	0.97723	0.0321024	TRUE	1.49346			TGGT1_258870A	0.552058	1.00498e-08	FALSE	7.99784			TGGT1_235470	-0.589608	7.4337e-12	TRUE	11.1288			TGGT1_211690	-0.169103	0.051994	FALSE	1.28405
transcript=TGGT1_290940-t26_1	-1.02718	1e-19	TRUE	23			TGGT1_221620	0.976203	0.000162097	TRUE	3.79023			TGGT1_239740	0.550841	0.0222133	FALSE	1.65339			TGGT1_229450	-0.589828	0.00197904	TRUE	2.70355			TGGT1_273850	-0.262968	0.0527751	FALSE	1.27757
transcript=TGGT1_248740-t26_1	-0.954856	1e-19	TRUE	25			TGGT1_312600	0.96668	3.62025e-06	TRUE	5.44126			TGGT1_270320	0.549711	1.75079e-14	FALSE	13.7568			TGGT1_289800	-0.590238	8.81042e-06	TRUE	5.055			TGGT1_249780	0.462909	0.0529994	FALSE	1.27573
transcript=TGGT1_299110-t26_1	-0.951797	1e-19	TRUE	19			TGGT1_319340	0.961914	1e-19	TRUE	24			TGGT1_305820	0.549455	0.00696936	FALSE	2.15681			TGGT1_318160	-0.591093	5.27418e-15	TRUE	14.2778			TGGT1_224820	-0.443159	0.0535631	FALSE	1.27113
transcript=TGGT1_321680-t26_1	-0.940846	1e-19	TRUE	20			TGGT1_320630	0.890732	1e-19	TRUE	22			TGGT1_294610	0.546434	4.77145e-07	FALSE	6.32135			TGGT1_272695	-0.591173	4.24044e-07	TRUE	6.37259			TGGT1_251780	0.17429	0.0537895	FALSE	1.2693
transcript=TGGT1_262935-t26_1	-0.928968	1e-19	TRUE	24			TGGT1_255680	0.877797	0.00032268	TRUE	3.49123			TGGT1_266640	0.546388	1e-19	FALSE	21			TGGT1_230420	-0.591202	5.13666e-13	TRUE	12.2893			TGGT1_204310	-0.341705	0.0543594	FALSE	1.26473
transcript=TGGT1_290920-t26_1	-0.921168	1e-19	TRUE	19			TGGT1_277270	0.876334	1.98254e-17	TRUE	16.7028			TGGT1_273090	0.546058	1.05178e-08	FALSE	7.97808			TGGT1_264130	-0.591575	4.90772e-07	TRUE	6.30912			TGGT1_258860	-1.2541	0.054703	FALSE	1.26199
transcript=TGGT1_278990-t26_1	-0.918866	1e-19	TRUE	20			TGGT1_224460	0.855507	1.73287e-09	TRUE	8.76123			TGGT1_232150	0.543173	2.89529e-08	FALSE	7.53831			TGGT1_235150	-0.592436	9.29003e-07	TRUE	6.03198			TGGT1_231350	0.2613	0.0559775	FALSE	1.25199
transcript=TGGT1_230940-t26_1	-0.910482	1e-19	TRUE	20			TGGT1_258230	0.839457	4.71362e-06	TRUE	5.32665			TGGT1_237140	0.540695	0.000884839	FALSE	3.05314			TGGT1_205500	-0.592961	1.32837e-07	TRUE	6.87668			TGGT1_260500	-0.434678	0.0563282	FALSE	1.24927
transcript=TGGT1_265250-t26_1	-0.878696	1e-19	TRUE	22			TGGT1_360830	0.79938	4.92654e-12	TRUE	11.3075			TGGT1_306600	0.535123	0.0111961	FALSE	1.95093			TGGT1_261540	-0.593503	2.72284e-05	TRUE	4.56498			TGGT1_280400	-0.46571	0.0569157	FALSE	1.24477
transcript=TGGT1_313270-t26_1	-0.827753	1e-19	TRUE	21			TGGT1_236890	0.798839	0.000604858	TRUE	3.21835			TGGT1_266760	0.532124	5.05785e-10	FALSE	9.29603			TGGT1_205320	-0.594805	1e-19	TRUE	21			TGGT1_207430	0.274481	0.0570334	FALSE	1.24387
transcript=TGGT1_202870-t26_1	-0.807026	1e-19	TRUE	24			TGGT1_208370	0.796005	9.10019e-17	TRUE	16.0409			TGGT1_318430	0.531743	5.8746e-05	FALSE	4.23102			TGGT1_316140	-0.596071	3.24315e-11	TRUE	10.489			TGGT1_299050	-0.216285	0.0571511	FALSE	1.24298
transcript=TGGT1_315220-t26_1	-0.774764	1e-19	TRUE	18			TGGT1_411590	0.788761	7.4185e-10	TRUE	9.12968			TGGT1_304740	0.531597	1.01655e-11	FALSE	10.9929			TGGT1_321590	-0.596611	0.0301002	TRUE	1.52143			TGGT1_215280	0.147974	0.0576227	FALSE	1.23941
transcript=TGGT1_230180-t26_1	-0.773664	1e-19	TRUE	21			TGGT1_247510	0.785922	9.03092e-11	TRUE	10.0443			TGGT1_253430	0.531253	0.000619442	FALSE	3.208			TGGT1_314295	-0.596776	0.0178137	TRUE	1.74925			TGGT1_237180	0.182002	0.0578585	FALSE	1.23763
transcript=TGGT1_269620-t26_1	-0.725427	1e-19	TRUE	19			TGGT1_243200	0.776371	1e-19	TRUE	24			TGGT1_248600	0.528603	1.86683e-07	FALSE	6.7289			TGGT1_233130	-0.597077	0.0247154	TRUE	1.60703			TGGT1_232520	-0.221624	0.0583327	FALSE	1.23409
transcript=TGGT1_231960-t26_1	-0.717707	1e-19	TRUE	22			TGGT1_247220	0.773462	1e-19	TRUE	22			TGGT1_211030	0.527176	1.52596e-06	FALSE	5.81646			TGGT1_313970	-0.598161	0.0395043	TRUE	1.40336			TGGT1_304470	-0.506913	0.0585703	FALSE	1.23232
transcript=TGGT1_204050-t26_1	-0.670509	1e-19	TRUE	23			TGGT1_251540	0.769477	3.07249e-13	TRUE	12.5125			TGGT1_239320	0.526225	0.0145308	FALSE	1.83771			TGGT1_293300	-0.598345	0.0267614	TRUE	1.57249			TGGT1_313370	-0.147647	0.0586891	FALSE	1.23144
transcript=TGGT1_233450-t26_1	-0.647841	1e-19	TRUE	20			TGGT1_209985	0.761107	1.79145e-09	TRUE	8.7468			TGGT1_222100	0.524799	1.02379e-07	FALSE	6.98979			TGGT1_248320	-0.599167	0.000975856	TRUE	3.01061			TGGT1_219550	-0.236464	0.0591653	FALSE	1.22793
transcript=TGGT1_254940-t26_1	-0.637815	1e-19	TRUE	24			TGGT1_207060	0.755433	4.21823e-10	TRUE	9.37487			TGGT1_311690	0.52079	7.23884e-06	FALSE	5.14033			TGGT1_316350	-0.603464	0.000208307	TRUE	3.6813			TGGT1_208320	0.34878	0.0596426	FALSE	1.22444
transcript=TGGT1_269180-t26_1	-0.636178	1e-19	TRUE	24			TGGT1_308950	0.753911	1.96848e-07	TRUE	6.70587			TGGT1_280380	0.515929	1e-19	FALSE	24			TGGT1_213067	-0.6037	0.00246568	TRUE	2.60806			TGGT1_280660	-0.324839	0.0598817	FALSE	1.22271
transcript=TGGT1_297810-t26_1	-0.613091	1e-19	TRUE	25			TGGT1_209910	0.743924	0.00438272	TRUE	2.35826			TGGT1_320740	0.515818	4.85803e-06	FALSE	5.31354			TGGT1_255190	-0.60374	2.90096e-11	TRUE	10.5375			TGGT1_218760	0.257365	0.0600014	FALSE	1.22184
transcript=TGGT1_205320-t26_1	-0.594805	1e-19	TRUE	24			TGGT1_283540	0.743395	2.14429e-06	TRUE	5.66872			TGGT1_212300	0.515486	1e-19	FALSE	20			TGGT1_293440	-0.604448	1.50423e-09	TRUE	8.82269			TGGT1_234520	0.316959	0.060121	FALSE	1.22097
transcript=TGGT1_298610-t26_1	-0.458537	1e-19	FALSE	23			TGGT1_260870	0.73525	0.00248968	TRUE	2.60386			TGGT1_320570	0.514449	1.88981e-06	FALSE	5.72358			TGGT1_210380	-0.604532	0.010284	TRUE	1.98784			TGGT1_240220	-0.3033	0.0607203	FALSE	1.21667
transcript=TGGT1_212300-t26_1	0.515486	1e-19	FALSE	19			TGGT1_269950	0.730325	4.68817e-15	TRUE	14.329			TGGT1_286630	0.5133	1.22427e-05	FALSE	4.91212			TGGT1_311290	-0.605564	0.000569198	TRUE	3.24474			TGGT1_222660	0.192672	0.0608404	FALSE	1.21581
transcript=TGGT1_280380-t26_1	0.515929	1e-19	FALSE	25			TGGT1_215060	0.71961	0.000498203	TRUE	3.30259			TGGT1_231010	0.511871	0.0241924	FALSE	1.61632			TGGT1_230340	-0.607178	9.82922e-09	TRUE	8.00748			TGGT1_268720	-0.40651	0.0609604	FALSE	1.21495
transcript=TGGT1_266640-t26_1	0.546388	1e-19	FALSE	18			TGGT1_269690	0.71839	1.4803e-16	TRUE	15.8297			TGGT1_228400	0.510468	0.0182508	FALSE	1.73872			TGGT1_278370;TGGT1_278390	-0.607222	0.00132754	TRUE	2.87695			TGGT1_203540	-0.248322	0.0610805	FALSE	1.2141
transcript=TGGT1_260520-t26_1	0.64179	1e-19	TRUE	19			TGGT1_208030	0.712993	1.65083e-07	TRUE	6.7823			TGGT1_269840	0.507179	8.17805e-10	FALSE	9.08735			TGGT1_295850	-0.609525	2.89329e-05	TRUE	4.53861			TGGT1_205510	0.254753	0.0613213	FALSE	1.21239
transcript=TGGT1_289380-t26_1	0.663142	1e-19	TRUE	20			TGGT1_318525	0.707209	2.61678e-08	TRUE	7.58223			TGGT1_223040	0.507163	0.0409709	FALSE	1.38752			TGGT1_244370	-0.60953	5.14009e-05	TRUE	4.28903			TGGT1_315920	-0.286523	0.0618031	FALSE	1.20899
transcript=TGGT1_320490-t26_1	0.676043	1e-19	TRUE	25			TGGT1_299810	0.69275	1.95515e-05	TRUE	4.70882			TGGT1_217740	0.505985	2.69692e-09	FALSE	8.56913			TGGT1_271970	-0.610404	0.0171171	TRUE	1.76657			TGGT1_317720	0.198589	0.0627726	FALSE	1.20223
transcript=TGGT1_247220-t26_1	0.773462	1e-19	TRUE	23			TGGT1_321650	0.684503	7.87321e-06	TRUE	5.10385			TGGT1_289540	0.505849	6.73136e-10	FALSE	9.1719			TGGT1_297810	-0.613091	1e-19	TRUE	18			TGGT1_242290	0.26229	0.0632587	FALSE	1.19888
transcript=TGGT1_243200-t26_1	0.776371	1e-19	TRUE	22			TGGT1_312420	0.683152	3.66115e-15	TRUE	14.4364			TGGT1_256060	0.505045	1.15478e-05	FALSE	4.9375			TGGT1_235700	-0.613342	6.5125e-15	TRUE	14.1863			TGGT1_221700	-0.530976	0.0635021	FALSE	1.19721
transcript=TGGT1_320630-t26_1	0.890732	1e-19	TRUE	25			TGGT1_315410	0.680462	3.67761e-10	TRUE	9.43443			TGGT1_240090	0.504758	1.27588e-08	FALSE	7.89419			TGGT1_261760	-0.613585	0.00493474	TRUE	2.30674			TGGT1_258930	-0.281525	0.0637459	FALSE	1.19555
transcript=TGGT1_319340-t26_1	0.961914	1e-19	TRUE	18			TGGT1_239752	0.680018	0.000163272	TRUE	3.78709			TGGT1_245670	0.502714	1.23246e-06	FALSE	5.90923			TGGT1_247930	-0.614636	7.54254e-05	TRUE	4.12248			TGGT1_289940	0.37079	0.0639915	FALSE	1.19388
transcript=TGGT1_273130-t26_1	-0.384509	4.27009e-18	FALSE	17.3696			TGGT1_320490	0.676043	1e-19	TRUE	21			TGGT1_202530	0.502437	8.19414e-07	FALSE	6.0865			TGGT1_294560	-0.616146	7.9469e-06	TRUE	5.0998			TGGT1_227960	0.203402	0.0642375	FALSE	1.19221
transcript=TGGT1_231630-t26_1	-1.38213	8.37904e-18	TRUE	17.0768			TGGT1_220950	0.673915	1.19666e-08	TRUE	7.92203			TGGT1_259990	0.502277	0.0054981	FALSE	2.25979			TGGT1_321480	-0.617416	6.35486e-05	TRUE	4.19689			TGGT1_277000	0.487206	0.0643605	FALSE	1.19138
transcript=TGGT1_209100-t26_1	0.58354	1.23358e-17	TRUE	16.9088			TGGT1_246130	0.673796	2.41841e-15	TRUE	14.6165			TGGT1_266960	0.501037	4.31745e-05	FALSE	4.36477			TGGT1_263280	-0.618589	0.0118259	TRUE	1.92717			TGGT1_218280	-0.311098	0.0647299	FALSE	1.1889
transcript=TGGT1_294330-t26_1	-0.902605	1.61487e-17	TRUE	16.7919			TGGT1_288360	0.67322	5.96175e-16	TRUE	15.2246			TGGT1_240600	0.500181	2.71241e-10	FALSE	9.56664			TGGT1_316280	-0.61931	0.022718	TRUE	1.64363			iRT_Peptides_Fusion	-0.127725	0.0656016	FALSE	1.18309
transcript=TGGT1_277270-t26_1	0.876334	1.98254e-17	TRUE	16.7028			TGGT1_232000	0.668279	1.49492e-11	TRUE	10.8254			TGGT1_225200	0.499173	4.57479e-06	FALSE	5.33963			TGGT1_252340	-0.61953	4.61598e-08	TRUE	7.33574			TGGT1_236870	0.462087	0.0662328	FALSE	1.17893
transcript=TGGT1_269885A-t26_1	-0.789769	2.72686e-17	TRUE	16.5643			TGGT1_289380	0.663142	1e-19	TRUE	20			TGGT1_258360	0.496001	1.59068e-05	FALSE	4.79842			TGGT1_263480	-0.622124	0.000110226	TRUE	3.95772			TGGT1_247050	-0.847645	0.0664856	FALSE	1.17727
transcript=TGGT1_261480-t26_1	-0.975271	3.82836e-17	TRUE	16.417			TGGT1_316310	0.660311	0.000833565	TRUE	3.07906			TGGT1_263130	0.493528	1.02669e-10	FALSE	9.98856			TGGT1_203290	-0.623891	7.66271e-05	TRUE	4.11562			TGGT1_226400	0.744921	0.0675022	FALSE	1.17068
transcript=TGGT1_263300-t26_1	-0.767109	4.89251e-17	TRUE	16.3105			TGGT1_321640	0.650399	0.00101917	TRUE	2.99175			TGGT1_285180	0.49226	9.38754e-09	FALSE	8.02745			TGGT1_209060	-0.624529	0.00518613	TRUE	2.28516			TGGT1_213670	-0.303715	0.0676298	FALSE	1.16986
transcript=TGGT1_229480-t26_1	-0.539678	6.66134e-17	FALSE	16.1764			TGGT1_252510	0.650186	7.64359e-07	TRUE	6.1167			TGGT1_217680	0.492039	8.07621e-08	FALSE	7.09279			TGGT1_229470	-0.624885	1.18185e-16	TRUE	15.9274			TGGT1_286710	-0.300919	0.0681412	FALSE	1.16659
transcript=TGGT1_208370-t26_1	0.796005	9.10019e-17	TRUE	16.0409			TGGT1_231920	0.646834	4.07821e-10	TRUE	9.38953			TGGT1_217570	0.490321	6.15817e-05	FALSE	4.21055			TGGT1_312100	-0.626979	2.17953e-10	TRUE	9.66164			TGGT1_308000	-0.240791	0.0689129	FALSE	1.1617
transcript=TGGT1_229470-t26_1	-0.624885	1.18185e-16	TRUE	15.9274			TGGT1_215220	0.64604	1.6947e-05	TRUE	4.77091			TGGT1_281580	0.486114	1.27747e-10	FALSE	9.89365			TGGT1_289050	-0.627364	1.45642e-08	TRUE	7.83671			TGGT1_230520	0.946623	0.0690417	FALSE	1.16089
transcript=TGGT1_269690-t26_1	0.71839	1.4803e-16	TRUE	15.8297			TGGT1_294200	0.645128	1.31826e-11	TRUE	10.88			TGGT1_249180	0.485112	6.07343e-10	FALSE	9.21657			TGGT1_273540	-0.62788	3.39234e-09	TRUE	8.4695			TGGT1_257625	0.50676	0.0692999	FALSE	1.15927
transcript=TGGT1_238040A-t26_1	-0.636323	1.80411e-16	TRUE	15.7437			TGGT1_212250	0.644112	0.00118558	TRUE	2.92607			TGGT1_292920	0.482873	7.30772e-06	FALSE	5.13622			TGGT1_209420	-0.628672	5.20206e-06	TRUE	5.28382			TGGT1_204130	0.222405	0.0695584	FALSE	1.15765
transcript=TGGT1_215010-t26_1	-0.963404	2.59052e-16	TRUE	15.5866			TGGT1_260520	0.64179	1e-19	TRUE	18			TGGT1_225050	0.481642	1.65675e-08	FALSE	7.78074			TGGT1_211420	-0.629843	3.92164e-05	TRUE	4.40653			TGGT1_272400	0.288817	0.069688	FALSE	1.15684
transcript=TGGT1_290720-t26_1	-0.809101	3.04897e-16	TRUE	15.5158			TGGT1_318600	0.634083	4.25614e-06	TRUE	5.37098			TGGT1_277760	0.480758	5.18463e-05	FALSE	4.28528			TGGT1_234470	-0.630122	4.72117e-09	TRUE	8.32595			TGGT1_237250	-0.44697	0.0700789	FALSE	1.15441
transcript=TGGT1_294640-t26_1	1.19484	3.92601e-16	TRUE	15.406			TGGT1_356400	0.623874	0.0251164	TRUE	1.60004			TGGT1_246510	0.480557	0.0436411	FALSE	1.3601			TGGT1_254880	-0.630154	1.61626e-09	TRUE	8.79149			TGGT1_293670	0.301765	0.0702094	FALSE	1.1536
transcript=TGGT1_315210-t26_1	-0.822988	4.34573e-16	TRUE	15.3619			TGGT1_218220	0.623746	3.90883e-06	TRUE	5.40795			TGGT1_270840	0.479553	0.0129361	FALSE	1.8882			TGGT1_265260	-0.633402	3.45167e-13	TRUE	12.462			TGGT1_268980	-0.490694	0.0704701	FALSE	1.152
transcript=TGGT1_320100-t26_1	-0.551826	5.33524e-16	FALSE	15.2728			TGGT1_265870A	0.618457	1.31789e-12	TRUE	11.8801			TGGT1_236110	0.478868	0.000363447	FALSE	3.43956			TGGT1_205350	-0.635548	2.01993e-08	TRUE	7.69466			TGGT1_310220	0.570789	0.0713836	FALSE	1.1464
transcript=TGGT1_288360-t26_1	0.67322	5.96175e-16	TRUE	15.2246			TGGT1_230410	0.613848	6.57664e-06	TRUE	5.182			TGGT1_297060	0.476957	0.000126734	FALSE	3.89711			TGGT1_269180	-0.636178	1e-19	TRUE	23			TGGT1_204060	-0.276142	0.0716463	FALSE	1.14481
transcript=TGGT1_269650-t26_1	-0.658802	6.60133e-16	TRUE	15.1804			TGGT1_253900	0.610267	4.71179e-10	TRUE	9.32681			TGGT1_316250	0.474663	0.000486326	FALSE	3.31307			TGGT1_238040A	-0.636323	1.80411e-16	TRUE	15.7437			TGGT1_267700	-0.392853	0.0721725	FALSE	1.14163
transcript=TGGT1_201780-t26_1	0.57827	7.25346e-16	FALSE	15.1395			TGGT1_229650	0.606606	1.12324e-09	TRUE	8.94953			TGGT1_315885	0.47219	0.000300112	FALSE	3.52272			TGGT1_254940	-0.637815	1e-19	TRUE	19			TGGT1_258060	-0.213705	0.0723043	FALSE	1.14084
transcript=TGGT1_301170-t26_1	-2.93981	8.00529e-16	TRUE	15.0966			TGGT1_305980	0.601605	1.11709e-10	TRUE	9.95191			TGGT1_290170	0.470114	0.00554368	FALSE	2.2562			TGGT1_307605	-0.639956	0.0209204	TRUE	1.67943			TGGT1_223000	0.321345	0.072436	FALSE	1.14005
transcript=TGGT1_275650-t26_1	-0.432512	9.19899e-16	FALSE	15.0363			TGGT1_207770	0.600052	5.25499e-08	TRUE	7.27943			TGGT1_291960	0.469776	1.11493e-07	FALSE	6.95275			TGGT1_300060	-0.641181	0.000159771	TRUE	3.7965			TGGT1_318710	0.260668	0.0725676	FALSE	1.13926
transcript=TGGT1_284780-t26_1	-0.570169	1.0846e-15	FALSE	14.9647			TGGT1_219810	0.596003	4.62989e-11	TRUE	10.3344			TGGT1_311090	0.469527	0.000171559	FALSE	3.76559			TGGT1_315740	-0.641505	1.2113e-14	TRUE	13.9167			TGGT1_273840	-0.259024	0.0728309	FALSE	1.13768
transcript=TGGT1_215980-t26_1	1.12916	1.29573e-15	TRUE	14.8875			TGGT1_263070	0.591554	9.52198e-10	TRUE	9.02127			TGGT1_310440	0.469305	1.57594e-05	FALSE	4.80246			TGGT1_276990	-0.642116	0.00399337	TRUE	2.39866			TGGT1_212770	0.846831	0.0729624	FALSE	1.1369
transcript=TGGT1_246130-t26_1	0.673796	2.41841e-15	TRUE	14.6165			TGGT1_205380	0.590914	6.06019e-13	TRUE	12.2175			TGGT1_311400	0.468319	1.20002e-05	FALSE	4.92081			TGGT1_270070	-0.642565	0.00886588	TRUE	2.05228			TGGT1_227650	0.220679	0.0732256	FALSE	1.13534
transcript=TGGT1_232830-t26_1	-0.582326	2.7597e-15	TRUE	14.5591			TGGT1_290290	0.587519	0.000355009	TRUE	3.44976			TGGT1_259550	0.46332	1.16533e-05	FALSE	4.93355			TGGT1_286770	-0.645642	0.0011544	TRUE	2.93764			TGGT1_213810	0.446075	0.0733575	FALSE	1.13456
transcript=TGGT1_260540-t26_1	-1.35115	3.21312e-15	TRUE	14.4931			TGGT1_222020	0.586499	5.84877e-11	TRUE	10.2329			TGGT1_218780	0.463301	0.000249554	FALSE	3.60284			TGGT1_234540	-0.647408	0.019247	TRUE	1.71564			TGGT1_226670	-0.396717	0.0736214	FALSE	1.133
transcript=TGGT1_312420-t26_1	0.683152	3.66115e-15	TRUE	14.4364			TGGT1_209100	0.58354	1.23358e-17	TRUE	16.9088			TGGT1_251880	0.463241	3.3606e-05	FALSE	4.47358			TGGT1_233450	-0.647841	1e-19	TRUE	21			TGGT1_294730	-0.202039	0.073754	FALSE	1.13221
transcript=TGGT1_269950-t26_1	0.730325	4.68817e-15	TRUE	14.329										TGGT1_211090	0.46322	0.000671559	FALSE	3.17292			TGGT1_209190	-0.648492	2.97313e-06	TRUE	5.52679			TGGT1_359770	-0.483621	0.0738876	FALSE	1.13143
transcript=TGGT1_318160-t26_1	-0.591093	5.27418e-15	TRUE	14.2778										TGGT1_291890	0.460927	1.9227e-13	FALSE	12.7161			TGGT1_286160B	-0.64896	1.48805e-08	TRUE	7.82738			TGGT1_308920	0.212924	0.075905	FALSE	1.11973
transcript=TGGT1_235700-t26_1	-0.613342	6.5125e-15	TRUE	14.1863										TGGT1_273490	0.453847	0.00394222	FALSE	2.40426			TGGT1_242460	-0.651096	0.0266212	TRUE	1.57477			TGGT1_262640	-1.12996	0.0767174	FALSE	1.11511
transcript=TGGT1_298630-t26_1	-0.662171	7.243e-15	TRUE	14.1401										TGGT1_218920	0.453471	0.0253865	FALSE	1.5954			TGGT1_311220	-0.651461	1.25553e-13	TRUE	12.9012			TGGT1_222090	-0.648913	0.0772637	FALSE	1.11202
transcript=TGGT1_255420-t26_1	-0.545147	9.07548e-15	FALSE	14.0421										TGGT1_229000	0.452978	9.43851e-11	FALSE	10.0251			TGGT1_258970	-0.652015	3.58025e-06	TRUE	5.44609			TGGT1_203950	-0.257356	0.0774005	FALSE	1.11126
transcript=TGGT1_214080-t26_1	-0.502011	1.04735e-14	FALSE	13.9799										TGGT1_219850	0.452715	4.6889e-12	FALSE	11.3289			TGGT1_278070;TGGT1_408760	-0.652277	0.000190038	TRUE	3.72116			TGGT1_285980A	0.221902	0.0775375	FALSE	1.11049
transcript=TGGT1_315740-t26_1	-0.641505	1.2113e-14	TRUE	13.9167										TGGT1_289100	0.449829	0.0406768	FALSE	1.39065			TGGT1_286510	-0.654183	0.00043311	TRUE	3.3634			TGGT1_268640	-0.471733	0.0776744	FALSE	1.10972
transcript=TGGT1_320200-t26_1	-2.17399	1.5636e-14	TRUE	13.8059										TGGT1_297900	0.449346	0.00266213	FALSE	2.57477			TGGT1_225850	-0.654519	6.58298e-13	TRUE	12.1816			TGGT1_226890	0.285547	0.0779482	FALSE	1.10819
transcript=TGGT1_270320-t26_1	0.549711	1.75079e-14	FALSE	13.7568										TGGT1_263060	0.448786	4.07978e-06	FALSE	5.38936			TGGT1_246220	-0.656937	2.1464e-07	TRUE	6.66829			TGGT1_225840	-0.617439	0.0784968	FALSE	1.10515
transcript=TGGT1_260600-t26_1	-0.487022	1.94955e-14	FALSE	13.7101										TGGT1_320760	0.448674	0.00134903	FALSE	2.86998			TGGT1_267840	-0.65698	0.00558959	TRUE	2.25262			TGGT1_202568	-0.422043	0.0791837	FALSE	1.10136
transcript=TGGT1_292950-t26_1	-1.58566	2.18131e-14	TRUE	13.6613										TGGT1_278950	0.447282	0.0465059	FALSE	1.33249			TGGT1_269650	-0.658802	6.60133e-16	TRUE	15.1804			TGGT1_269710	0.3243	0.0798717	FALSE	1.09761
transcript=TGGT1_266090-t26_1	-0.693729	2.90404e-14	TRUE	13.537										TGGT1_285980B	0.444598	0.01385	FALSE	1.85855			TGGT1_212210	-0.659722	2.1809e-13	TRUE	12.6614			TGGT1_258820	-0.746495	0.0800095	FALSE	1.09686
transcript=TGGT1_216060-t26_1	-0.92692	3.48119e-14	TRUE	13.4583										TGGT1_261210	0.444036	8.30675e-07	FALSE	6.08057			TGGT1_298630	-0.662171	7.243e-15	TRUE	14.1401			TGGT1_221460	0.501352	0.0818181	FALSE	1.08715
transcript=TGGT1_206540-t26_1	-0.868004	4.08477e-14	TRUE	13.3888										TGGT1_304770	0.443711	0.00612267	FALSE	2.21306			TGGT1_224340	-0.662468	0.0023953	TRUE	2.62064			TGGT1_305290	0.356694	0.0825205	FALSE	1.08344
transcript=TGGT1_283850-t26_1	-0.381959	6.39098e-14	FALSE	13.1944										TGGT1_251930	0.442372	7.73008e-06	FALSE	5.11182			TGGT1_240660	-0.664049	1.53246e-05	TRUE	4.81461			TGGT1_310870	-0.550334	0.0828022	FALSE	1.08196
transcript=TGGT1_206590-t26_1	-0.512877	7.45683e-14	FALSE	13.1274										TGGT1_235490	0.441806	0.024323	FALSE	1.61398			TGGT1_310380	-0.667987	0.0486151	TRUE	1.31323			TGGT1_245610	0.328172	0.0829431	FALSE	1.08122
transcript=TGGT1_291680-t26_1	0.554553	8.52348e-14	FALSE	13.0694										TGGT1_210810	0.440284	0.0355883	FALSE	1.44869			TGGT1_320020	-0.668199	1.06387e-11	TRUE	10.9731			TGGT1_278365	0.594838	0.0830843	FALSE	1.08048
transcript=TGGT1_264660-t26_1	-0.424352	9.76056e-14	FALSE	13.0105										TGGT1_202460	0.439679	2.15216e-05	FALSE	4.66713			TGGT1_315940	-0.668512	2.77164e-06	TRUE	5.55726			TGGT1_318490	-0.366721	0.0832253	FALSE	1.07974
transcript=TGGT1_311220-t26_1	-0.651461	1.25553e-13	TRUE	12.9012										TGGT1_246720	0.437026	1.74026e-07	FALSE	6.75939			TGGT1_221170	-0.669247	1.83438e-07	TRUE	6.73651			TGGT1_262060	-0.428957	0.083932	FALSE	1.07607
transcript=TGGT1_291890-t26_1	0.460927	1.9227e-13	FALSE	12.7161										TGGT1_263090	0.435493	0.0142564	FALSE	1.84599			TGGT1_260220	-0.670056	0.0386366	TRUE	1.413			TGGT1_234310	-0.396631	0.0840736	FALSE	1.07534
transcript=TGGT1_212210-t26_1	-0.659722	2.1809e-13	TRUE	12.6614										TGGT1_247440	0.432997	6.08289e-06	FALSE	5.21589			TGGT1_214220	-0.670278	0.0389236	TRUE	1.40979			TGGT1_253080	0.293706	0.0852071	FALSE	1.06952
transcript=TGGT1_253700-t26_1	-0.486776	2.44191e-13	FALSE	12.6123										TGGT1_310430A	0.431383	0.000452306	FALSE	3.34457			TGGT1_204050	-0.670509	1e-19	TRUE	25			TGGT1_230430	-0.393001	0.0853493	FALSE	1.0688
transcript=TGGT1_411760-t26_1	-0.555483	2.72105e-13	FALSE	12.5653										TGGT1_316400B	0.431058	0.000264912	FALSE	3.5769			TGGT1_280740	-0.671136	2.60295e-10	TRUE	9.58453			TGGT1_290005	0.339818	0.0854916	FALSE	1.06808
transcript=TGGT1_251540-t26_1	0.769477	3.07249e-13	TRUE	12.5125										TGGT1_239820	0.430884	2.06364e-08	FALSE	7.68537			TGGT1_305180	-0.67209	0.0158777	TRUE	1.79921			TGGT1_252380	-0.274335	0.085777	FALSE	1.06663
transcript=TGGT1_265260-t26_1	-0.633402	3.45167e-13	TRUE	12.462										TGGT1_229360	0.430256	2.43448e-09	FALSE	8.61359			TGGT1_253880	-0.673132	1.44381e-07	TRUE	6.84049			TGGT1_233850	-0.61308	0.0859204	FALSE	1.0659
transcript=TGGT1_304760-t26_1	-0.500797	3.85398e-13	FALSE	12.4141										TGGT1_263430	0.429864	8.33207e-05	FALSE	4.07925			TGGT1_240280	-0.675178	2.08183e-10	TRUE	9.68155			TGGT1_245560	-0.305568	0.086064	FALSE	1.06518
transcript=TGGT1_201150-t26_1	-0.809549	4.25233e-13	TRUE	12.3714										TGGT1_295730	0.428272	0.00166907	FALSE	2.77753			TGGT1_253170	-0.676741	0.0432401	TRUE	1.36411			TGGT1_244650	0.383577	0.0864945	FALSE	1.06301
transcript=TGGT1_271888-t26_1	-0.821132	4.68412e-13	TRUE	12.3294										TGGT1_321620	0.428008	4.04913e-07	FALSE	6.39264			TGGT1_212990	-0.67682	0.0494734	TRUE	1.30563			TGGT1_278975	-0.387526	0.0866381	FALSE	1.06229
transcript=TGGT1_230420-t26_1	-0.591202	5.13666e-13	TRUE	12.2893										TGGT1_210840	0.427647	0.000101029	FALSE	3.99555			TGGT1_297245	-0.677377	0.0162829	TRUE	1.78827			TGGT1_264830	0.213466	0.0867817	FALSE	1.06157
transcript=TGGT1_237560-t26_1	1.01119	5.59286e-13	TRUE	12.2524										TGGT1_223960	0.426168	0.0275475	FALSE	1.55992			TGGT1_220190	-0.677501	0.000419992	TRUE	3.37676			TGGT1_293190	-0.455474	0.0872123	FALSE	1.05942
transcript=TGGT1_205380-t26_1	0.590914	6.06019e-13	TRUE	12.2175										TGGT1_265330	0.426014	0.00745652	FALSE	2.12746			TGGT1_258100	-0.677706	0.000706708	TRUE	3.15076			TGGT1_289300	0.198847	0.0879297	FALSE	1.05586
transcript=TGGT1_225850-t26_1	-0.654519	6.58298e-13	TRUE	12.1816										TGGT1_257100	0.426014	0.048295	FALSE	1.3161			TGGT1_260180	-0.677827	9.66875e-05	TRUE	4.01463			TGGT1_209240	-0.373149	0.0880732	FALSE	1.05516
transcript=TGGT1_229140-t26_1	-0.343461	7.12691e-13	FALSE	12.1471										TGGT1_293900	0.422748	7.33108e-07	FALSE	6.13483			TGGT1_216435	-0.680715	0.00543026	TRUE	2.26518			TGGT1_205300	-0.314339	0.0882168	FALSE	1.05445
transcript=TGGT1_226980-t26_1	-0.493765	8.30659e-13	FALSE	12.0806										TGGT1_261010	0.421975	2.15989e-08	FALSE	7.66557			TGGT1_226710	-0.680875	0.000237736	TRUE	3.62391			TGGT1_271270	-0.28747	0.0892245	FALSE	1.04952
transcript=TGGT1_324600-t26_1	-0.550407	8.92165e-13	FALSE	12.0496										TGGT1_202380	0.41927	5.22673e-11	FALSE	10.2818			TGGT1_313430	-0.681589	1.74104e-05	TRUE	4.75919			TGGT1_307830	-0.578623	0.0916902	FALSE	1.03768
transcript=TGGT1_318460-t26_1	-0.803144	1.13687e-12	TRUE	11.9443										TGGT1_257680	0.418665	0.00454819	FALSE	2.34216			TGGT1_320040	-0.681883	0.000164446	TRUE	3.78398			TGGT1_202480	-0.337794	0.0922706	FALSE	1.03494
transcript=TGGT1_290160-t26_1	-0.567332	1.22642e-12	FALSE	11.9114										TGGT1_246330	0.418641	0.0297886	FALSE	1.52595			TGGT1_299080	-0.684943	0.00167772	TRUE	2.77528			TGGT1_263560	0.323319	0.092561	FALSE	1.03357
transcript=TGGT1_265870A-t26_1	0.618457	1.31789e-12	TRUE	11.8801										TGGT1_312230	0.418361	0.0138948	FALSE	1.85715			TGGT1_279370	-0.686051	6.45638e-05	TRUE	4.19001			TGGT1_228470	0.323023	0.0928514	FALSE	1.03221
transcript=TGGT1_320220-t26_1	-0.458808	1.41074e-12	FALSE	11.8506										TGGT1_240870	0.415464	1.48952e-05	FALSE	4.82695			TGGT1_253640	-0.686731	8.64828e-06	TRUE	5.06307			TGGT1_313230	0.169014	0.0929966	FALSE	1.03153
transcript=TGGT1_235140-t26_1	-0.712146	1.50226e-12	TRUE	11.8233										TGGT1_238180	0.415064	6.75458e-07	FALSE	6.1704			TGGT1_214110	-0.690474	1.74869e-06	TRUE	5.75729			TGGT1_220270	-0.219958	0.0943049	FALSE	1.02547
transcript=TGGT1_280700-t26_1	-0.373332	1.5955e-12	FALSE	11.7971										TGGT1_305040	0.414673	1.14958e-06	FALSE	5.93946			TGGT1_299168	-0.69199	0.0336062	TRUE	1.47358			TGGT1_243710	0.211173	0.0950335	FALSE	1.02212
transcript=TGGT1_258770-t26_1	-0.831646	1.90554e-12	TRUE	11.72										TGGT1_253650	0.414261	0.0017753	FALSE	2.75073			TGGT1_276890	-0.692948	1.63396e-06	TRUE	5.78676			TGGT1_237220	0.588062	0.0954712	FALSE	1.02013
transcript=TGGT1_240810-t26_1	-0.476272	2.02463e-12	FALSE	11.6937										TGGT1_262430	0.412725	5.97979e-07	FALSE	6.22331			TGGT1_281980	-0.693208	0.0143931	TRUE	1.84185			TGGT1_256090	-0.269975	0.0964978	FALSE	1.01548
transcript=TGGT1_202550-t26_1	-1.76338	2.31775e-12	TRUE	11.6349										TGGT1_229950	0.41236	0.000480481	FALSE	3.31832			TGGT1_266090	-0.693729	2.90404e-14	TRUE	13.537			TGGT1_259640	-0.254115	0.0966452	FALSE	1.01482
transcript=TGGT1_251840-t26_1	-0.460117	2.65185e-12	FALSE	11.5765										TGGT1_310030	0.412259	0.00149138	FALSE	2.82641			TGGT1_235880	-0.694282	0.00704875	TRUE	2.15189			TGGT1_288710	-0.352565	0.0969402	FALSE	1.0135
transcript=TGGT1_309250-t26_1	-0.535388	3.00229e-12	FALSE	11.5225										TGGT1_278830	0.411147	1.39404e-08	FALSE	7.85572			TGGT1_305810	-0.696147	0.000252604	TRUE	3.59756			TGGT1_275670	-0.665467	0.0975314	FALSE	1.01086
transcript=TGGT1_275310-t26_1	-0.531557	3.38331e-12	FALSE	11.4707										TGGT1_310150	0.410413	1.01648e-05	FALSE	4.9929			TGGT1_239800	-0.698999	0.000294768	TRUE	3.53052			TGGT1_271990	0.38061	0.0981224	FALSE	1.00823
transcript=TGGT1_263320-t26_1	-0.421141	3.81554e-12	FALSE	11.4184										TGGT1_221660	0.409629	1.98948e-05	FALSE	4.70126			TGGT1_248670	-0.70024	1.94046e-11	TRUE	10.7121			TGGT1_246920	0.161895	0.0982702	FALSE	1.00758
transcript=TGGT1_297430-t26_1	-0.730707	4.25262e-12	TRUE	11.3713										TGGT1_225990	0.406703	3.23229e-05	FALSE	4.49049			TGGT1_203970	-0.701559	2.49582e-10	TRUE	9.60279			TGGT1_319620	-0.478089	0.0990101	FALSE	1.00432
transcript=TGGT1_219850-t26_1	0.452715	4.6889e-12	FALSE	11.3289										TGGT1_289830	0.406477	0.00241864	FALSE	2.61643			TGGT1_291300	-0.702656	0.000792857	TRUE	3.10081			TGGT1_218200	0.362718	0.0996031	FALSE	1.00173
transcript=TGGT1_360830-t26_1	0.79938	4.92654e-12	TRUE	11.3075										TGGT1_206610	0.405157	1.85288e-08	FALSE	7.73215			TGGT1_232730	-0.704387	0.0464023	TRUE	1.33346			TGGT1_246982	-0.207922	0.0997521	FALSE	1.00108
transcript=TGGT1_249900-t26_1	-0.781825	5.42183e-12	TRUE	11.2659										TGGT1_222860	0.402567	5.15054e-06	FALSE	5.28815			TGGT1_217530	-0.704708	4.40987e-08	TRUE	7.35557			TGGT1_222360	-0.196563	0.100349	FALSE	0.998487
transcript=TGGT1_250800-t26_1	-0.469538	5.97043e-12	FALSE	11.224										TGGT1_254900	0.400244	0.00043045	FALSE	3.36608			TGGT1_283730	-0.706478	2.03908e-06	TRUE	5.69057			TGGT1_233000	0.19498	0.100648	FALSE	0.997195
transcript=TGGT1_310000-t26_1	-0.95034	6.31193e-12	TRUE	11.1998										TGGT1_227030	0.39909	0.000121092	FALSE	3.91688			TGGT1_236950	-0.70702	9.81306e-05	TRUE	4.0082			TGGT1_297720	0.186845	0.100946	FALSE	0.995911
transcript=TGGT1_308020-t26_1	-0.36086	6.67536e-12	FALSE	11.1755										TGGT1_410370	0.397894	2.56523e-08	FALSE	7.59087			TGGT1_226370	-0.707525	0.00247761	TRUE	2.60597			TGGT1_268660	-0.419476	0.101096	FALSE	0.995266
transcript=TGGT1_315320-t26_1	-0.43134	7.04236e-12	FALSE	11.1523										TGGT1_272290	0.397372	0.000149786	FALSE	3.82453			TGGT1_270270	-0.707758	0.000123879	TRUE	3.907			TGGT1_253420	-0.65119	0.101544	FALSE	0.993346
transcript=TGGT1_235470-t26_1	-0.589608	7.4337e-12	TRUE	11.1288										TGGT1_273905	0.397095	0.000460666	FALSE	3.33661			TGGT1_232080	-0.709052	5.53669e-11	TRUE	10.2567			TGGT1_249300	-0.464667	0.101992	FALSE	0.991434
transcript=TGGT1_249240-t26_1	-0.526034	8.32255e-12	FALSE	11.0797										TGGT1_292220	0.395574	0.000305537	FALSE	3.51494			TGGT1_235140	-0.712146	1.50226e-12	TRUE	11.8233			TGGT1_293350	-0.49248	0.102893	FALSE	0.987614
transcript=TGGT1_270880-t26_1	-0.436185	8.77809e-12	FALSE	11.0566										TGGT1_247300	0.394796	1.84202e-06	FALSE	5.73471			TGGT1_310790	-0.713654	7.45848e-08	TRUE	7.12735			TGGT1_265870B	0.478353	0.103195	FALSE	0.986341
transcript=TGGT1_285268-t26_1	-0.45756	9.24135e-12	FALSE	11.0343										TGGT1_280710	0.394296	0.0272593	FALSE	1.56449			TGGT1_210820	-0.715551	1.1606e-11	TRUE	10.9353			TGGT1_297500	0.232954	0.103345	FALSE	0.985711
transcript=TGGT1_304740-t26_1	0.531597	1.01655e-11	FALSE	10.9929										TGGT1_245680	0.392745	0.008699	FALSE	2.06053			TGGT1_263450	-0.717255	0.0265514	TRUE	1.57591			TGGT1_248700	-0.203589	0.104098	FALSE	0.982558
transcript=TGGT1_320020-t26_1	-0.668199	1.06387e-11	TRUE	10.9731										TGGT1_223920	0.392674	1.90006e-07	FALSE	6.72123			TGGT1_231960	-0.717707	1e-19	TRUE	22			TGGT1_226950	0.158378	0.104399	FALSE	0.981304
transcript=TGGT1_215380-t26_1	-0.436873	1.11209e-11	FALSE	10.9539										TGGT1_272910	0.390678	1.0826e-09	FALSE	8.96553			TGGT1_220390	-0.720126	0.00114829	TRUE	2.93995			TGGT1_222970	0.293612	0.104852	FALSE	0.979423
transcript=TGGT1_210820-t26_1	-0.715551	1.1606e-11	TRUE	10.9353										TGGT1_207440	0.390141	6.7052e-06	FALSE	5.17359			TGGT1_224730	-0.72452	0.0428413	TRUE	1.36814			TGGT1_260990	-0.623583	0.10606	FALSE	0.974448
transcript=TGGT1_238190-t26_1	-0.301927	1.21159e-11	FALSE	10.9166										TGGT1_294800B	0.389661	7.65942e-06	FALSE	5.1158			TGGT1_269620	-0.725427	1e-19	TRUE	18			TGGT1_208500	0.308283	0.106666	FALSE	0.971974
transcript=TGGT1_294200-t26_1	0.645128	1.31826e-11	TRUE	10.88										TGGT1_249390	0.38875	0.000167969	FALSE	3.77477			TGGT1_272770	-0.725822	2.92247e-05	TRUE	4.53425			TGGT1_206480	-0.505408	0.106969	FALSE	0.970742
transcript=TGGT1_208790-t26_1	-0.769419	1.37481e-11	TRUE	10.8618										TGGT1_228210	0.388711	3.42173e-06	FALSE	5.46575			TGGT1_321400	-0.726078	0.000501226	TRUE	3.29997			TGGT1_316230	-0.509059	0.107121	FALSE	0.970125
transcript=TGGT1_267810-t26_1	-0.442528	1.435e-11	FALSE	10.8431										TGGT1_305780	0.388191	0.0161808	FALSE	1.791			TGGT1_230118	-0.726764	0.00931193	TRUE	2.03096			TGGT1_268835	-0.242361	0.107425	FALSE	0.968895
transcript=TGGT1_232000-t26_1	0.668279	1.49492e-11	TRUE	10.8254										TGGT1_226830	0.387239	8.17366e-06	FALSE	5.08758			TGGT1_247960	-0.728273	1.80478e-05	TRUE	4.74358			TGGT1_263860	-0.327027	0.107577	FALSE	0.968281
transcript=TGGT1_264430-t26_1	-1.39906	1.56199e-11	TRUE	10.8063										TGGT1_287210	0.387219	0.00529582	FALSE	2.27607			TGGT1_219630	-0.729126	1.21178e-09	TRUE	8.91658			TGGT1_267100	0.260523	0.107728	FALSE	0.967671
transcript=TGGT1_254370-t26_1	-0.421501	1.86122e-11	FALSE	10.7302										TGGT1_217890	0.386976	0.000374244	FALSE	3.42685			TGGT1_267430	-0.729747	5.26712e-09	TRUE	8.27843			TGGT1_221490	0.171543	0.108183	FALSE	0.965841
transcript=TGGT1_248670-t26_1	-0.70024	1.94046e-11	TRUE	10.7121										TGGT1_285230	0.386139	0.000960125	FALSE	3.01767			TGGT1_230850	-0.7303	7.18389e-10	TRUE	9.14364			TGGT1_297460	-0.630494	0.108487	FALSE	0.964622
transcript=TGGT1_310750-t26_1	-0.541219	2.13319e-11	FALSE	10.671										TGGT1_309210	0.386006	5.4113e-05	FALSE	4.2667			TGGT1_297430	-0.730707	4.25262e-12	TRUE	11.3713			TGGT1_249870	-0.21897	0.108639	FALSE	0.964014
transcript=TGGT1_297150-t26_1	-1.13965	2.27338e-11	TRUE	10.6433										TGGT1_264640	0.385703	4.88173e-10	FALSE	9.31143			TGGT1_207990	-0.731375	0.0329294	TRUE	1.48242			TGGT1_224920	-0.612132	0.108791	FALSE	0.963407
transcript=TGGT1_215610-t26_1	-0.850404	2.42106e-11	TRUE	10.616										TGGT1_289650	0.385519	1.21788e-07	FALSE	6.9144			TGGT1_248100	-0.732777	4.92333e-05	TRUE	4.30774			TGGT1_214090	-0.115759	0.108943	FALSE	0.962801
transcript=TGGT1_310950-t26_1	-0.322998	2.57868e-11	FALSE	10.5886										TGGT1_226420	0.385159	0.0128512	FALSE	1.89106			TGGT1_229920	-0.737005	7.85907e-07	TRUE	6.10463			TGGT1_214270	0.246884	0.109855	FALSE	0.95918
transcript=TGGT1_220500-t26_1	-0.521717	2.73623e-11	FALSE	10.5628										TGGT1_232130	0.384467	0.0148568	FALSE	1.82807			TGGT1_258540	-0.73797	5.83849e-08	TRUE	7.2337			TGGT1_201880	-0.543098	0.11016	FALSE	0.957976
transcript=TGGT1_255190-t26_1	-0.60374	2.90096e-11	TRUE	10.5375										TGGT1_227840	0.384047	0.0366702	FALSE	1.43569			TGGT1_305250	-0.739111	0.00292747	TRUE	2.53351			TGGT1_291330	0.165601	0.110313	FALSE	0.957373
transcript=TGGT1_294630-t26_1	-0.474616	3.07242e-11	FALSE	10.5125										TGGT1_293770	0.383751	1.66465e-05	FALSE	4.77868			TGGT1_263750	-0.739556	4.75774e-05	TRUE	4.3226			TGGT1_280590	-0.267539	0.110617	FALSE	0.956178
transcript=TGGT1_316140-t26_1	-0.596071	3.24315e-11	TRUE	10.489										TGGT1_410360	0.382924	2.33481e-05	FALSE	4.63175			TGGT1_262880	-0.742935	0.0158277	TRUE	1.80058			TGGT1_275480	0.154586	0.110769	FALSE	0.955582
transcript=TGGT1_320460-t26_1	-0.999506	3.43859e-11	TRUE	10.4636										TGGT1_292080	0.382491	3.10607e-05	FALSE	4.50779			TGGT1_231430	-0.749661	0.000694974	TRUE	3.15803			TGGT1_279320	-0.261492	0.111379	FALSE	0.953197
transcript=TGGT1_320600-t26_1	-0.785599	3.85389e-11	TRUE	10.4141										TGGT1_223070	0.379692	1.3528e-06	FALSE	5.86877			TGGT1_216680	-0.75158	4.96546e-05	TRUE	4.30404			TGGT1_223590	0.150949	0.111837	FALSE	0.951414
transcript=TGGT1_295110-t26_1	-0.36295	4.10144e-11	FALSE	10.3871										TGGT1_309600	0.379042	0.00824925	FALSE	2.08359			TGGT1_293740	-0.754352	0.00275253	TRUE	2.56027			TGGT1_285660A	-0.346488	0.112143	FALSE	0.950228
transcript=TGGT1_209720-t26_1	-1.1652	4.36407e-11	TRUE	10.3601										TGGT1_236650	0.378974	2.36869e-07	FALSE	6.62549			TGGT1_238040B	-0.75648	1.88724e-05	TRUE	4.72417			TGGT1_259940	-0.530505	0.112451	FALSE	0.949037
transcript=TGGT1_219810-t26_1	0.596003	4.62989e-11	TRUE	10.3344										TGGT1_235450	0.377872	0.010247	FALSE	1.9894			TGGT1_226068	-0.757613	2.75024e-05	TRUE	4.56063			TGGT1_263580	0.401071	0.113069	FALSE	0.946656
transcript=TGGT1_250820-t26_1	-0.48493	4.9187e-11	FALSE	10.3081										TGGT1_247460	0.377547	0.00779372	FALSE	2.10826			TGGT1_310360	-0.757888	4.38309e-10	TRUE	9.35822			TGGT1_258210	-0.154322	0.114947	FALSE	0.939502
transcript=TGGT1_202380-t26_1	0.41927	5.22673e-11	FALSE	10.2818										TGGT1_293590	0.376761	2.46089e-06	FALSE	5.60891			TGGT1_213610	-0.757999	1.58565e-08	TRUE	7.79979			TGGT1_248790	-0.439232	0.115262	FALSE	0.938314
transcript=TGGT1_232080-t26_1	-0.709052	5.53669e-11	TRUE	10.2567										TGGT1_306910	0.376259	0.000266477	FALSE	3.57434			TGGT1_205690	-0.760597	0.00552087	TRUE	2.25799			TGGT1_265520	0.176641	0.117156	FALSE	0.931235
transcript=TGGT1_222020-t26_1	0.586499	5.84877e-11	TRUE	10.2329										TGGT1_210370	0.375088	0.00112422	FALSE	2.94915			TGGT1_217510	-0.760774	2.28303e-10	TRUE	9.64149			TGGT1_255660	-0.266623	0.117789	FALSE	0.928895
transcript=TGGT1_209950-t26_1	0.363893	7.20868e-11	FALSE	10.1421										TGGT1_243920	0.374663	0.00130647	FALSE	2.8839			TGGT1_263630	-0.763846	1.04145e-07	TRUE	6.98236			TGGT1_211300	-0.431765	0.118106	FALSE	0.927728
transcript=TGGT1_220510-t26_1	-0.764833	7.55046e-11	TRUE	10.122										TGGT1_273870	0.373765	0.000870571	FALSE	3.0602			TGGT1_309390	-0.764194	0.00597493	TRUE	2.22367			TGGT1_315930	-0.455903	0.118899	FALSE	0.924822
transcript=TGGT1_213910-t26_1	-0.863868	7.90008e-11	TRUE	10.1024										TGGT1_268730	0.371873	0.0126839	FALSE	1.89675			TGGT1_220510	-0.764833	7.55046e-11	TRUE	10.122			TGGT1_214750	-0.302589	0.119376	FALSE	0.923083
transcript=TGGT1_260310-t26_1	-0.418239	8.26163e-11	FALSE	10.0829										TGGT1_246500	0.371804	0.0341165	FALSE	1.46704			TGGT1_313070	-0.76534	9.16921e-09	TRUE	8.03767			TGGT1_318410	0.341653	0.120014	FALSE	0.920768
transcript=TGGT1_247510-t26_1	0.785922	9.03092e-11	TRUE	10.0443										TGGT1_221522	0.368311	0.001378	FALSE	2.86075			TGGT1_263300	-0.767109	4.89251e-17	TRUE	16.3105			TGGT1_219760	0.385031	0.120979	FALSE	0.91729
transcript=TGGT1_229000-t26_1	0.452978	9.43851e-11	FALSE	10.0251										TGGT1_272640	0.367696	0.0113524	FALSE	1.94491			TGGT1_208790	-0.769419	1.37481e-11	TRUE	10.8618			TGGT1_320450	-0.332725	0.12114	FALSE	0.916712
transcript=TGGT1_311230-t26_1	-1.25257	9.84729e-11	TRUE	10.0067										TGGT1_363940	0.366343	0.00876545	FALSE	2.05723			TGGT1_265170	-0.769932	0.00325351	TRUE	2.48765			TGGT1_258500	-0.374213	0.121625	FALSE	0.914977
transcript=TGGT1_263130-t26_1	0.493528	1.02669e-10	FALSE	9.98856										TGGT1_205440	0.36593	0.0025505	FALSE	2.59337			TGGT1_230180	-0.773664	1e-19	TRUE	23			TGGT1_225330	0.519044	0.121787	FALSE	0.914399
transcript=TGGT1_305980-t26_1	0.601605	1.11709e-10	TRUE	9.95191										TGGT1_275690	0.365817	0.000489256	FALSE	3.31046			TGGT1_315220	-0.774764	1e-19	TRUE	19			TGGT1_306890	-0.5449	0.121948	FALSE	0.913825
transcript=TGGT1_320180-t26_1	-0.475184	1.16528e-10	FALSE	9.93357										TGGT1_315670	0.364321	2.09613e-05	FALSE	4.67858			TGGT1_295090	-0.774877	4.98772e-09	TRUE	8.3021			TGGT1_316340	-0.200063	0.12211	FALSE	0.913249
transcript=TGGT1_299060-t26_1	-0.889397	1.21861e-10	TRUE	9.91414										TGGT1_209950	0.363893	7.20868e-11	FALSE	10.1421			TGGT1_206640	-0.781379	0.000378673	TRUE	3.42174			TGGT1_227948	0.150814	0.123085	FALSE	0.909795
transcript=TGGT1_281580-t26_1	0.486114	1.27747e-10	FALSE	9.89365										TGGT1_250830	0.362612	0.00174824	FALSE	2.7574			TGGT1_294290	-0.781421	0.000181228	TRUE	3.74177			TGGT1_215430	-0.298166	0.125051	FALSE	0.902913
transcript=TGGT1_208850-t26_1	-1.48934	1.33717e-10	TRUE	9.87381										TGGT1_290890	0.361581	0.00910427	FALSE	2.04075			TGGT1_249900	-0.781825	5.42183e-12	TRUE	11.2659			TGGT1_278050	0.281048	0.12571	FALSE	0.90063
transcript=TGGT1_240280-t26_1	-0.675178	2.08183e-10	TRUE	9.68155										TGGT1_254870	0.359338	0.0401876	FALSE	1.39591			TGGT1_310210	-0.782903	9.38211e-08	TRUE	7.0277			TGGT1_215160	0.410426	0.126372	FALSE	0.898349
transcript=TGGT1_312100-t26_1	-0.626979	2.17953e-10	TRUE	9.66164										TGGT1_271800	0.359313	0.0282015	FALSE	1.54973			TGGT1_320600	-0.785599	3.85389e-11	TRUE	10.4141			TGGT1_244000	-0.35684	0.126869	FALSE	0.896644
transcript=TGGT1_217510-t26_1	-0.760774	2.28303e-10	TRUE	9.64149										TGGT1_209140	0.359029	4.30121e-06	FALSE	5.36641			TGGT1_269885A	-0.789769	2.72686e-17	TRUE	16.5643			TGGT1_248420	-0.62488	0.1272	FALSE	0.895513
transcript=TGGT1_203970-t26_1	-0.701559	2.49582e-10	TRUE	9.60279										TGGT1_235930	0.358975	4.21118e-06	FALSE	5.3756			TGGT1_304900	-0.793677	0.000227592	TRUE	3.64284			TGGT1_304955	0.237917	0.128031	FALSE	0.892685
transcript=TGGT1_280740-t26_1	-0.671136	2.60295e-10	TRUE	9.58453										TGGT1_258870B	0.358083	0.0143475	FALSE	1.84322			TGGT1_256000	-0.793774	9.41808e-06	TRUE	5.02604			TGGT1_267300	-0.435293	0.128197	FALSE	0.892122
transcript=TGGT1_240600-t26_1	0.500181	2.71241e-10	FALSE	9.56664										TGGT1_236570	0.357935	0.000131526	FALSE	3.88099			TGGT1_275770	-0.794488	0.0448567	TRUE	1.34817			TGGT1_229740	-0.307687	0.128363	FALSE	0.89156
transcript=TGGT1_243960-t26_1	-0.310716	2.93671e-10	FALSE	9.53214										TGGT1_283780	0.357733	3.66079e-06	FALSE	5.43643			TGGT1_240400	-0.798126	0.0201561	TRUE	1.69559			TGGT1_226860	-0.255453	0.129193	FALSE	0.888761
transcript=TGGT1_214340-t26_1	-0.476096	3.05166e-10	FALSE	9.51546										TGGT1_221210	0.356785	0.00156583	FALSE	2.80526			TGGT1_295370	-0.798634	5.46825e-07	TRUE	6.26215			TGGT1_253000	-0.36933	0.129361	FALSE	0.888197
transcript=TGGT1_363030-t26_1	-0.350533	3.17321e-10	FALSE	9.4985										TGGT1_288860	0.355374	0.000532284	FALSE	3.27386			TGGT1_312220	-0.800185	0.00966422	TRUE	2.01483			TGGT1_289210	-0.330519	0.129695	FALSE	0.887077
transcript=TGGT1_313930-t26_1	-1.11734	3.54664e-10	TRUE	9.45018										TGGT1_273520	0.354086	0.00036133	FALSE	3.4421			TGGT1_229640	-0.80184	1.97324e-09	TRUE	8.70482			TGGT1_240860	-0.443032	0.130196	FALSE	0.885402
transcript=TGGT1_315410-t26_1	0.680462	3.67761e-10	TRUE	9.43443										TGGT1_271440	0.351604	0.0195856	FALSE	1.70806			TGGT1_309850	-0.802892	1.08591e-06	TRUE	5.96421			TGGT1_233350	0.34194	0.130698	FALSE	0.883731
transcript=TGGT1_231920-t26_1	0.646834	4.07821e-10	TRUE	9.38953										TGGT1_310430B	0.351564	0.00228143	FALSE	2.64179			TGGT1_318460	-0.803144	1.13687e-12	TRUE	11.9443			TGGT1_297730	-0.464941	0.131201	FALSE	0.882063
transcript=TGGT1_207060-t26_1	0.755433	4.21823e-10	TRUE	9.37487										TGGT1_248480	0.35029	0.00237231	FALSE	2.62483			TGGT1_202870	-0.807026	1e-19	TRUE	19			TGGT1_290678	-0.269948	0.131368	FALSE	0.88151
transcript=TGGT1_310360-t26_1	-0.757888	4.38309e-10	TRUE	9.35822										TGGT1_229990	0.349886	0.00323871	FALSE	2.48963			TGGT1_243760	-0.808208	0.00477642	TRUE	2.3209			TGGT1_218358	-0.778169	0.132209	FALSE	0.878739
transcript=TGGT1_253900-t26_1	0.610267	4.71179e-10	TRUE	9.32681										TGGT1_226960	0.349577	0.000279228	FALSE	3.55404			TGGT1_290720	-0.809101	3.04897e-16	TRUE	15.5158			TGGT1_263220	-0.368867	0.133387	FALSE	0.874886
transcript=TGGT1_264640-t26_1	0.385703	4.88173e-10	FALSE	9.31143										TGGT1_225860	0.348898	0.0295568	FALSE	1.52934			TGGT1_201150	-0.809549	4.25233e-13	TRUE	12.3714			TGGT1_238050	0.238505	0.133555	FALSE	0.87434
transcript=TGGT1_266760-t26_1	0.532124	5.05785e-10	FALSE	9.29603										TGGT1_313670	0.348799	6.20632e-05	FALSE	4.20717			TGGT1_297745	-0.812188	1.53994e-07	TRUE	6.8125			TGGT1_319510	-0.255337	0.133891	FALSE	0.873249
transcript=TGGT1_249180-t26_1	0.485112	6.07343e-10	FALSE	9.21657										TGGT1_226660	0.347502	0.00430992	FALSE	2.36553			TGGT1_209120	-0.818377	0.00408002	TRUE	2.38934			TGGT1_249170	-0.317598	0.13406	FALSE	0.872701
transcript=TGGT1_289540-t26_1	0.505849	6.73136e-10	FALSE	9.1719										TGGT1_293630	0.347457	0.00185004	FALSE	2.73282			TGGT1_263710	-0.819986	1.63497e-05	TRUE	4.78649			TGGT1_291940	-0.746694	0.135072	FALSE	0.869435
transcript=TGGT1_203240-t26_1	-0.351078	6.95506e-10	FALSE	9.1577										TGGT1_267050	0.345887	1.26151e-05	FALSE	4.89911			TGGT1_271888	-0.821132	4.68412e-13	TRUE	12.3294			TGGT1_231440	-0.151122	0.135241	FALSE	0.868892
transcript=TGGT1_230850-t26_1	-0.7303	7.18389e-10	TRUE	9.14364										TGGT1_258070	0.343883	0.0111574	FALSE	1.95244			TGGT1_315210	-0.822988	4.34573e-16	TRUE	15.3619			TGGT1_215490	-0.426108	0.136087	FALSE	0.866183
transcript=TGGT1_411590-t26_1	0.788761	7.4185e-10	TRUE	9.12968										TGGT1_209030	0.34385	2.9188e-07	FALSE	6.5348			TGGT1_313270	-0.827753	1e-19	TRUE	22			TGGT1_218530	0.26778	0.136256	FALSE	0.865644
transcript=TGGT1_226910-t26_1	-0.27142	7.66564e-10	FALSE	9.11545										TGGT1_257990	0.343806	3.70633e-09	FALSE	8.43106			TGGT1_242840	-0.830056	0.0168011	TRUE	1.77466			TGGT1_239100	0.211796	0.136934	FALSE	0.863489
transcript=TGGT1_308090-t26_1	-0.348073	7.92162e-10	FALSE	9.10119										TGGT1_312630	0.343578	7.75151e-07	FALSE	6.11061			TGGT1_258770	-0.831646	1.90554e-12	TRUE	11.72			TGGT1_288380	0.203484	0.13778	FALSE	0.860814
transcript=TGGT1_269840-t26_1	0.507179	8.17805e-10	FALSE	9.08735										TGGT1_270690	0.341421	4.62059e-06	FALSE	5.3353			TGGT1_269290	-0.83451	7.53664e-07	TRUE	6.12282			TGGT1_289530	0.356225	0.138288	FALSE	0.859216
transcript=TGGT1_234230-t26_1	-0.368146	8.4395e-10	FALSE	9.07368										TGGT1_225880	0.339558	0.0394072	FALSE	1.40442			TGGT1_275470	-0.835609	2.11729e-06	TRUE	5.67422			TGGT1_217870	-0.416429	0.138457	FALSE	0.858685
transcript=TGGT1_211460-t26_1	0.334318	8.70098e-10	FALSE	9.06043										TGGT1_233500	0.336783	0.0268318	FALSE	1.57135			TGGT1_259000	-0.836429	4.90644e-06	TRUE	5.30923			TGGT1_361650	0.226785	0.138797	FALSE	0.85762
transcript=TGGT1_320080-t26_1	0.981392	9.24319e-10	TRUE	9.03418										TGGT1_265010	0.336699	0.00123789	FALSE	2.90732			TGGT1_202120	-0.845565	2.48477e-07	TRUE	6.60471			TGGT1_249370	-0.379894	0.139136	FALSE	0.85656
transcript=TGGT1_263070-t26_1	0.591554	9.52198e-10	TRUE	9.02127										TGGT1_288800	0.336502	0.0413626	FALSE	1.38339			TGGT1_215610	-0.850404	2.42106e-11	TRUE	10.616			TGGT1_289690	0.249342	0.139476	FALSE	0.855501
transcript=TGGT1_286720-t26_1	-0.338264	9.82199e-10	FALSE	9.0078										TGGT1_319570	0.336393	0.0110416	FALSE	1.95697			TGGT1_246460	-0.852589	5.12667e-09	TRUE	8.29016			TGGT1_234380	0.230608	0.140155	FALSE	0.853391
transcript=TGGT1_237520-t26_1	-0.360044	1.01358e-09	FALSE	8.99414										TGGT1_310080	0.335323	0.00136349	FALSE	2.86535			TGGT1_267730	-0.861049	8.45968e-05	TRUE	4.07265			TGGT1_230030	0.518913	0.141514	FALSE	0.849201
transcript=TGGT1_272910-t26_1	0.390678	1.0826e-09	FALSE	8.96553										TGGT1_211460	0.334318	8.70098e-10	FALSE	9.06043			TGGT1_245550	-0.862709	5.75807e-07	TRUE	6.23972			TGGT1_311240	0.486294	0.141684	FALSE	0.848679
transcript=TGGT1_229650-t26_1	0.606606	1.12324e-09	TRUE	8.94953										TGGT1_239630	0.333559	0.0166966	FALSE	1.77737			TGGT1_213910	-0.863868	7.90008e-11	TRUE	10.1024			TGGT1_227610	-0.171003	0.142363	FALSE	0.846603
transcript=TGGT1_293570-t26_1	-0.564443	1.16592e-09	FALSE	8.93333										TGGT1_280560	0.333396	0.000112658	FALSE	3.94824			TGGT1_205570	-0.866566	8.31527e-09	TRUE	8.08012			TGGT1_277080	0.254629	0.143042	FALSE	0.844536
transcript=TGGT1_219630-t26_1	-0.729126	1.21178e-09	TRUE	8.91658										TGGT1_319850	0.333143	0.00245382	FALSE	2.61016			TGGT1_206540	-0.868004	4.08477e-14	TRUE	13.3888			TGGT1_264020	0.25801	0.143382	FALSE	0.843505
transcript=TGGT1_310900-t26_1	-0.354795	1.35131e-09	FALSE	8.86925										TGGT1_262730	0.332204	0.0194154	FALSE	1.71185			TGGT1_281640	-0.868265	1.85372e-05	TRUE	4.73196			TGGT1_275750	0.352274	0.143723	FALSE	0.842474
transcript=TGGT1_293440-t26_1	-0.604448	1.50423e-09	TRUE	8.82269										TGGT1_263500	0.3322	5.22994e-05	FALSE	4.2815			TGGT1_304460	-0.870357	0.0313723	TRUE	1.50345			TGGT1_233480	-0.205082	0.143893	FALSE	0.84196
transcript=TGGT1_265220-t26_1	-0.39782	1.55955e-09	FALSE	8.807										TGGT1_243730	0.331517	3.86146e-07	FALSE	6.41325			TGGT1_267090	-0.871951	0.0059506	TRUE	2.22544			TGGT1_207450	0.22387	0.144063	FALSE	0.841448
transcript=TGGT1_254880-t26_1	-0.630154	1.61626e-09	TRUE	8.79149										TGGT1_267800	0.331178	8.58732e-05	FALSE	4.06614			TGGT1_207710	-0.873463	0.017223	TRUE	1.76389			TGGT1_203320	0.210615	0.144234	FALSE	0.840932
transcript=TGGT1_224460-t26_1	0.855507	1.73287e-09	TRUE	8.76123										TGGT1_282170	0.330581	0.00534048	FALSE	2.27242			TGGT1_294040	-0.874158	0.000242137	TRUE	3.61594			TGGT1_295650	-0.198292	0.145085	FALSE	0.838377
transcript=TGGT1_209985-t26_1	0.761107	1.79145e-09	TRUE	8.7468										TGGT1_205710	0.330288	0.000929424	FALSE	3.03179			TGGT1_320030	-0.875105	0.000221907	TRUE	3.65383			TGGT1_250710	-0.273487	0.145936	FALSE	0.835838
transcript=TGGT1_220930-t26_1	-1.02454	1.91154e-09	TRUE	8.71862										TGGT1_262620	0.330007	0.003328	FALSE	2.47782			TGGT1_265250	-0.878696	1e-19	TRUE	25			TGGT1_309740	0.713699	0.146106	FALSE	0.835332
transcript=TGGT1_229640-t26_1	-0.80184	1.97324e-09	TRUE	8.70482										TGGT1_219130	0.329183	0.00159999	FALSE	2.79588			TGGT1_219270	-0.880278	2.77832e-05	TRUE	4.55622			TGGT1_293330	0.444991	0.147297	FALSE	0.831806
transcript=TGGT1_260260-t26_1	-0.487949	2.19738e-09	FALSE	8.65809										TGGT1_314070	0.328983	0.0113133	FALSE	1.94641			TGGT1_278850	-0.881519	0.000134427	TRUE	3.87151			TGGT1_291980	0.150955	0.147467	FALSE	0.831305
transcript=TGGT1_228150-t26_1	-0.5509	2.2759e-09	FALSE	8.64285										TGGT1_300310	0.328351	6.4494e-06	FALSE	5.19048			TGGT1_306195	-0.881702	0.000280896	TRUE	3.55145			TGGT1_209260	-0.173609	0.147977	FALSE	0.829806
transcript=TGGT1_229360-t26_1	0.430256	2.43448e-09	FALSE	8.61359										TGGT1_205470	0.327204	5.30632e-06	FALSE	5.27521			TGGT1_220570	-0.888851	1.29968e-05	TRUE	4.88616			TGGT1_242790A	-0.3272	0.148657	FALSE	0.827815
transcript=TGGT1_217740-t26_1	0.505985	2.69692e-09	FALSE	8.56913										TGGT1_208530	0.32576	3.30468e-06	FALSE	5.48087			TGGT1_299060	-0.889397	1.21861e-10	TRUE	9.91414			TGGT1_205550	-0.368085	0.148997	FALSE	0.826822
transcript=TGGT1_225125-t26_1	-0.389211	2.98894e-09	FALSE	8.52448										TGGT1_249270	0.325744	0.023804	FALSE	1.62335			TGGT1_315500	-0.891049	0.000340753	TRUE	3.46756			TGGT1_224205	-0.541754	0.149337	FALSE	0.825833
transcript=TGGT1_273540-t26_1	-0.62788	3.39234e-09	TRUE	8.4695										TGGT1_268870	0.324526	1.92114e-05	FALSE	4.71644			TGGT1_266140	-0.892614	6.77079e-06	TRUE	5.16936			TGGT1_237150	-0.657583	0.150187	FALSE	0.823368
transcript=TGGT1_221230-t26_1	-0.441908	3.49621e-09	FALSE	8.4564										TGGT1_216730	0.323556	0.00162582	FALSE	2.78893			TGGT1_247770	-0.900516	0.000320695	TRUE	3.49391			TGGT1_206320	-0.258395	0.151038	FALSE	0.820914
transcript=TGGT1_242070-t26_1	-0.477246	3.60078e-09	FALSE	8.4436										TGGT1_221320	0.322209	7.54517e-09	FALSE	8.12233			TGGT1_294330	-0.902605	1.61487e-17	TRUE	16.7919			TGGT1_202572	-0.410119	0.151208	FALSE	0.820425
transcript=TGGT1_257990-t26_1	0.343806	3.70633e-09	FALSE	8.43106										TGGT1_219540	0.321754	5.04013e-08	FALSE	7.29756			TGGT1_207150	-0.903297	0.000842736	TRUE	3.07431			TGGT1_260320	-0.213504	0.151378	FALSE	0.819937
transcript=TGGT1_247000-t26_1	-0.540196	3.92556e-09	FALSE	8.4061										TGGT1_213730	0.32157	0.0121888	FALSE	1.91404			TGGT1_232260	-0.907628	0.000141519	TRUE	3.84919			TGGT1_228190	0.265301	0.153425	FALSE	0.814104
transcript=TGGT1_252220-t26_1	-0.354308	4.26278e-09	FALSE	8.37031										TGGT1_294360	0.319099	0.00831199	FALSE	2.08029			TGGT1_230940	-0.910482	1e-19	TRUE	25			TGGT1_233720	-0.482523	0.15394	FALSE	0.812649
transcript=TGGT1_244460-t26_1	-0.361075	4.60628e-09	FALSE	8.33665										TGGT1_279420	0.319037	0.00010176	FALSE	3.99242			TGGT1_264040	-0.911026	0.000114289	TRUE	3.942			TGGT1_320588	-0.546637	0.154111	FALSE	0.812166
transcript=TGGT1_234470-t26_1	-0.630122	4.72117e-09	TRUE	8.32595										TGGT1_277720	0.318751	0.000889629	FALSE	3.05079			TGGT1_278990	-0.918866	1e-19	TRUE	18			TGGT1_310290	-0.311874	0.154626	FALSE	0.810717
transcript=TGGT1_295090-t26_1	-0.774877	4.98772e-09	TRUE	8.3021										TGGT1_221950	0.318719	0.0197564	FALSE	1.70429			TGGT1_290920	-0.921168	1e-19	TRUE	20			TGGT1_203080	-0.360119	0.154969	FALSE	0.809755
transcript=TGGT1_246460-t26_1	-0.852589	5.12667e-09	TRUE	8.29016										TGGT1_268200	0.318357	0.00025565	FALSE	3.59235			TGGT1_267070	-0.926283	0.000865877	TRUE	3.06254			TGGT1_257960	0.140598	0.155312	FALSE	0.808795
transcript=TGGT1_267430-t26_1	-0.729747	5.26712e-09	TRUE	8.27843										TGGT1_233260	0.317829	4.55591e-05	FALSE	4.34142			TGGT1_216060	-0.92692	3.48119e-14	TRUE	13.4583			TGGT1_291630	-0.35806	0.155483	FALSE	0.808317
transcript=TGGT1_258030-t26_1	-0.466668	5.56695e-09	FALSE	8.25438										TGGT1_271350	0.316896	2.25084e-05	FALSE	4.64766			TGGT1_262935	-0.928968	1e-19	TRUE	18			TGGT1_245432	0.697267	0.155655	FALSE	0.807837
transcript=TGGT1_232370-t26_1	-0.363253	5.72125e-09	FALSE	8.24251										TGGT1_293580	0.316035	0.0109648	FALSE	1.96			TGGT1_321680	-0.940846	1e-19	TRUE	24			TGGT1_244390	0.4349	0.15634	FALSE	0.80593
transcript=TGGT1_306060-t26_1	-0.575629	5.87728e-09	FALSE	8.23082										TGGT1_313410	0.312497	2.407e-07	FALSE	6.61852			TGGT1_310000	-0.95034	6.31193e-12	TRUE	11.1998			TGGT1_278030	-0.729734	0.156511	FALSE	0.805455
transcript=TGGT1_290300-t26_1	-0.386106	6.03248e-09	FALSE	8.2195										TGGT1_273370	0.312246	0.000213675	FALSE	3.67025			TGGT1_299110	-0.951797	1e-19	TRUE	18			TGGT1_231850	0.22775	0.156683	FALSE	0.804978
transcript=TGGT1_205740-t26_1	-0.528076	6.5089e-09	FALSE	8.18649										TGGT1_258740	0.311458	0.0203302	FALSE	1.69186			TGGT1_248740	-0.954856	1e-19	TRUE	24			TGGT1_318880	-0.219001	0.157026	FALSE	0.804028
transcript=TGGT1_202500-t26_1	-1.24776	6.67617e-09	TRUE	8.17547										TGGT1_221190	0.308486	0.00540777	FALSE	2.26698			TGGT1_215010	-0.963404	2.59052e-16	TRUE	15.5866			TGGT1_307850	0.182174	0.160111	FALSE	0.795579
transcript=TGGT1_318140-t26_1	-0.44792	7.35886e-09	FALSE	8.13319										TGGT1_224890	0.30839	2.06499e-06	FALSE	5.68508			TGGT1_262610	-0.969377	0.00773578	TRUE	2.1115			TGGT1_201380	0.185588	0.160625	FALSE	0.794187
transcript=TGGT1_221320-t26_1	0.322209	7.54517e-09	FALSE	8.12233										TGGT1_300120	0.308301	5.54899e-05	FALSE	4.25579			TGGT1_261480	-0.975271	3.82836e-17	TRUE	16.417			TGGT1_263660	-0.464009	0.161481	FALSE	0.791879
transcript=TGGT1_211630-t26_1	-0.578738	7.92301e-09	FALSE	8.10111										TGGT1_239500	0.307635	0.000106244	FALSE	3.9737			TGGT1_254580	-0.979093	5.10098e-06	TRUE	5.29235			TGGT1_237015	0.304396	0.161652	FALSE	0.791419
transcript=TGGT1_205570-t26_1	-0.866566	8.31527e-09	TRUE	8.08012										TGGT1_253290	0.307494	7.24352e-05	FALSE	4.14005			TGGT1_246178	-0.979629	0.0376868	TRUE	1.42381			TGGT1_267480	0.194324	0.162682	FALSE	0.78866
transcript=TGGT1_292120-t26_1	-0.412175	8.9509e-09	FALSE	8.04813										TGGT1_312530	0.307487	0.000576221	FALSE	3.23941			TGGT1_320460	-0.999506	3.43859e-11	TRUE	10.4636			TGGT1_295360	-0.215008	0.164919	FALSE	0.782729
transcript=TGGT1_313070-t26_1	-0.76534	9.16921e-09	TRUE	8.03767										TGGT1_235020	0.306272	0.00469933	FALSE	2.32796			TGGT1_276130	-1.00451	2.04225e-05	TRUE	4.68989			TGGT1_297970	0.209608	0.165952	FALSE	0.780018
transcript=TGGT1_285180-t26_1	0.49226	9.38754e-09	FALSE	8.02745										TGGT1_251870;TGGT1_305160	0.306016	0.0221506	FALSE	1.65461			TGGT1_285240	-1.00952	2.4436e-05	TRUE	4.61197			TGGT1_306190	-0.171298	0.166296	FALSE	0.779118
transcript=TGGT1_230340-t26_1	-0.607178	9.82922e-09	TRUE	8.00748										TGGT1_219460	0.305512	0.00806337	FALSE	2.09348			TGGT1_230100	-1.01047	6.55948e-05	TRUE	4.18313			TGGT1_225230	0.576048	0.167503	FALSE	0.775977
transcript=TGGT1_258870A-t26_1	0.552058	1.00498e-08	FALSE	7.99784										TGGT1_219700	0.304907	0.00343531	FALSE	2.46403			TGGT1_216660	-1.02335	6.94746e-05	TRUE	4.15817			TGGT1_314390	-0.221433	0.167675	FALSE	0.775532
transcript=TGGT1_273090-t26_1	0.546058	1.05178e-08	FALSE	7.97808										TGGT1_237280	0.304883	0.00853476	FALSE	2.06881			TGGT1_222400	-1.02433	2.87052e-06	TRUE	5.54204			TGGT1_305240	-0.213815	0.167847	FALSE	0.775086
transcript=TGGT1_258170-t26_1	-0.48672	1.0759e-08	FALSE	7.96823										TGGT1_294710	0.30455	8.71522e-05	FALSE	4.05972			TGGT1_267620	-1.02451	1.55318e-08	TRUE	7.80878			TGGT1_253890	0.432084	0.168883	FALSE	0.772414
transcript=TGGT1_242790B-t26_1	-0.35555	1.1482e-08	FALSE	7.93998										TGGT1_261450	0.304344	0.000904198	FALSE	3.04374			TGGT1_220930	-1.02454	1.91154e-09	TRUE	8.71862			TGGT1_268650	-0.218328	0.169055	FALSE	0.771972
transcript=TGGT1_305030-t26_1	-0.29608	1.17235e-08	FALSE	7.93094										TGGT1_231190	0.302087	0.0218995	FALSE	1.65957			TGGT1_255310	-1.02583	8.77339e-07	TRUE	6.05683			TGGT1_226340	0.225257	0.169573	FALSE	0.770643
transcript=TGGT1_220950-t26_1	0.673915	1.19666e-08	TRUE	7.92203										TGGT1_240650	0.301336	9.24853e-05	FALSE	4.03393			TGGT1_290940	-1.02718	1e-19	TRUE	19			TGGT1_223020	0.39145	0.169919	FALSE	0.769758
transcript=TGGT1_288400-t26_1	-0.495516	1.22242e-08	FALSE	7.91278										TGGT1_289770	0.300929	5.96838e-05	FALSE	4.22414			TGGT1_202350	-1.03265	0.037312	TRUE	1.42815			TGGT1_239480	0.36816	0.170265	FALSE	0.768875
transcript=TGGT1_240090-t26_1	0.504758	1.27588e-08	FALSE	7.89419										TGGT1_232350	0.299929	3.95604e-05	FALSE	4.40274			TGGT1_254365	-1.03621	1.59338e-07	TRUE	6.79768			TGGT1_307040	0.255191	0.171304	FALSE	0.766232
transcript=TGGT1_306670-t26_1	-1.36837	1.33376e-08	TRUE	7.87492										TGGT1_256760	0.299767	3.34787e-07	FALSE	6.47523			TGGT1_273120	-1.0434	1e-19	TRUE	20			TGGT1_311480	0.273123	0.171823	FALSE	0.764919
transcript=TGGT1_278830-t26_1	0.411147	1.39404e-08	FALSE	7.85572										TGGT1_277500	0.299289	6.305e-05	FALSE	4.20031			TGGT1_233540	-1.04489	0.0132792	TRUE	1.87683			TGGT1_240700	-0.322657	0.17217	FALSE	0.764043
transcript=TGGT1_289050-t26_1	-0.627364	1.45642e-08	TRUE	7.83671										TGGT1_249990	0.299168	0.0188565	FALSE	1.72454			TGGT1_290620	-1.04521	0.035855	TRUE	1.44545			TGGT1_243690	-0.300151	0.172343	FALSE	0.763606
transcript=TGGT1_286160B-t26_1	-0.64896	1.48805e-08	TRUE	7.82738										TGGT1_287500	0.298979	0.000385415	FALSE	3.41407			TGGT1_206690	-1.06487	2.21054e-05	TRUE	4.6555			TGGT1_278540	-0.336822	0.173034	FALSE	0.761869
transcript=TGGT1_267620-t26_1	-1.02451	1.55318e-08	TRUE	7.80878										TGGT1_222380	0.298276	0.000710667	FALSE	3.14833			TGGT1_254060	-1.0728	7.75678e-08	TRUE	7.11032			TGGT1_256990	0.206366	0.17338	FALSE	0.761001
transcript=TGGT1_213610-t26_1	-0.757999	1.58565e-08	TRUE	7.79979										TGGT1_301440	0.296373	0.00171261	FALSE	2.76634			TGGT1_226590	-1.07629	0.000750649	TRUE	3.12456			TGGT1_281610	-0.444781	0.174416	FALSE	0.758414
transcript=TGGT1_259200B-t26_1	-0.518449	1.61969e-08	FALSE	7.79057										TGGT1_249810	0.294867	0.013716	FALSE	1.86277			TGGT1_293730	-1.08131	1.07725e-07	TRUE	6.96768			TGGT1_297400	-0.563778	0.174589	FALSE	0.757983
transcript=TGGT1_225050-t26_1	0.481642	1.65675e-08	FALSE	7.78074										TGGT1_214440	0.293656	2.87414e-07	FALSE	6.54149			TGGT1_309200	-1.09025	1e-19	TRUE	24			TGGT1_252630	-0.294217	0.17528	FALSE	0.756268
transcript=TGGT1_314740-t26_1	-0.385969	1.73292e-08	FALSE	7.76122										TGGT1_231480	0.293524	0.00131348	FALSE	2.88158			TGGT1_205680	-1.09223	0.000139476	TRUE	3.8555			TGGT1_294898	0.248484	0.176145	FALSE	0.75413
transcript=TGGT1_292020-t26_1	-0.474647	1.81242e-08	FALSE	7.74174										TGGT1_248400	0.293176	2.29266e-05	FALSE	4.63966			TGGT1_207910	-1.10071	0.00847042	TRUE	2.0721			TGGT1_294800A	-0.270439	0.177183	FALSE	0.751578
transcript=TGGT1_206610-t26_1	0.405157	1.85288e-08	FALSE	7.73215										TGGT1_280490	0.2931	0.00510002	FALSE	2.29243			TGGT1_313930	-1.11734	3.54664e-10	TRUE	9.45018			TGGT1_264900	-0.175896	0.177356	FALSE	0.751154
transcript=TGGT1_231070-t26_1	-1.37478	1.89376e-08	TRUE	7.72268										TGGT1_228130	0.292855	0.0444488	FALSE	1.35214			TGGT1_235690	-1.11999	0.000847323	TRUE	3.07195			TGGT1_270060	-0.320089	0.178048	FALSE	0.749463
transcript=TGGT1_239410-t26_1	-0.518195	1.93478e-08	FALSE	7.71337										TGGT1_209800	0.292444	0.0359443	FALSE	1.44437			TGGT1_293690	-1.12098	0.0147164	TRUE	1.8322			TGGT1_239530	-0.325698	0.179432	FALSE	0.7461
transcript=TGGT1_233190-t26_1	-0.440481	1.97606e-08	FALSE	7.7042										TGGT1_209600	0.292369	0.0183606	FALSE	1.73611			TGGT1_239610	-1.12963	0.000285947	TRUE	3.54371			TGGT1_246560	-0.287538	0.179951	FALSE	0.744846
transcript=TGGT1_205350-t26_1	-0.635548	2.01993e-08	TRUE	7.69466										TGGT1_309760	0.292211	0.000441291	FALSE	3.35527			TGGT1_297150	-1.13965	2.27338e-11	TRUE	10.6433			TGGT1_294620	0.192284	0.180123	FALSE	0.744431
transcript=TGGT1_239820-t26_1	0.430884	2.06364e-08	FALSE	7.68537										TGGT1_239620	0.291836	0.0145769	FALSE	1.83633			TGGT1_209720	-1.1652	4.36407e-11	TRUE	10.3601			TGGT1_235540	-0.371403	0.180468	FALSE	0.7436
transcript=TGGT1_261010-t26_1	0.421975	2.15989e-08	FALSE	7.66557										TGGT1_219800	0.291689	0.00499563	FALSE	2.30141			TGGT1_287230	-1.18051	3.4896e-05	TRUE	4.45722			TGGT1_270650	-0.29435	0.180986	FALSE	0.742355
transcript=TGGT1_209280-t26_1	-0.385236	2.51344e-08	FALSE	7.59973										TGGT1_223540	0.288499	2.31355e-05	FALSE	4.63572			TGGT1_294340	-1.19773	0.0160792	TRUE	1.79374			TGGT1_297800	0.206923	0.181675	FALSE	0.740705
transcript=TGGT1_410370-t26_1	0.397894	2.56523e-08	FALSE	7.59087										TGGT1_241170	0.286455	0.000742587	FALSE	3.12925			TGGT1_230910	-1.19874	5.56936e-06	TRUE	5.25419			TGGT1_248850	0.309861	0.183398	FALSE	0.736605
transcript=TGGT1_318525-t26_1	0.707209	2.61678e-08	TRUE	7.58223										TGGT1_201680	0.281463	0.000630503	FALSE	3.20031			TGGT1_221590	-1.23178	4.16628e-06	TRUE	5.38025			TGGT1_280480	-0.303191	0.184087	FALSE	0.734977
transcript=TGGT1_235380-t26_1	-0.446764	2.72436e-08	FALSE	7.56474										TGGT1_270865	0.279067	0.0027921	FALSE	2.55407			TGGT1_202500	-1.24776	6.67617e-09	TRUE	8.17547			TGGT1_269760	-0.655143	0.184604	FALSE	0.733759
transcript=TGGT1_232150-t26_1	0.543173	2.89529e-08	FALSE	7.53831										TGGT1_320690	0.278646	0.0152379	FALSE	1.81707			TGGT1_311230	-1.25257	9.84729e-11	TRUE	10.0067			TGGT1_297465	-0.26904	0.184948	FALSE	0.73295
transcript=TGGT1_261080-t26_1	-0.463797	3.01849e-08	FALSE	7.52021										TGGT1_225150	0.278114	0.00707536	FALSE	2.15025			TGGT1_240510	-1.27848	0.019135	TRUE	1.71817			TGGT1_233160	-0.167453	0.185293	FALSE	0.732141
transcript=TGGT1_315490-t26_1	-0.342781	3.08165e-08	FALSE	7.51122										TGGT1_224980	0.276828	0.0447546	FALSE	1.34916			TGGT1_286530	-1.2797	1.72536e-06	TRUE	5.76312			TGGT1_219690	-0.314475	0.185809	FALSE	0.730933
transcript=TGGT1_242570-t26_1	-0.350451	3.21108e-08	FALSE	7.49335										TGGT1_206510	0.276379	1.67962e-07	FALSE	6.77479			TGGT1_260540	-1.35115	3.21312e-15	TRUE	14.4931			TGGT1_270530	0.325597	0.186498	FALSE	0.729326
transcript=TGGT1_232440-t26_1	-0.385013	3.57867e-08	FALSE	7.44628										TGGT1_257490	0.27614	0.00980721	FALSE	2.00845			TGGT1_306670	-1.36837	1.33376e-08	TRUE	7.87492			TGGT1_200470	0.188062	0.18667	FALSE	0.728925
transcript=TGGT1_217530-t26_1	-0.704708	4.40987e-08	TRUE	7.35557										TGGT1_300260	0.276126	7.44759e-06	FALSE	5.12798			TGGT1_231070	-1.37478	1.89376e-08	TRUE	7.72268			TGGT1_205700	0.474966	0.187014	FALSE	0.728126
transcript=TGGT1_252340-t26_1	-0.61953	4.61598e-08	TRUE	7.33574										TGGT1_221470	0.274794	1.39728e-07	FALSE	6.85472			TGGT1_231630	-1.38213	8.37904e-18	TRUE	17.0768			TGGT1_253040	0.195513	0.187186	FALSE	0.727727
transcript=TGGT1_312820-t26_1	-0.562888	4.93321e-08	FALSE	7.30687										TGGT1_243930	0.271051	0.00354532	FALSE	2.45034			TGGT1_264430	-1.39906	1.56199e-11	TRUE	10.8063			TGGT1_211340	0.274442	0.18839	FALSE	0.724942
transcript=TGGT1_219540-t26_1	0.321754	5.04013e-08	FALSE	7.29756										TGGT1_231600	0.270925	0.00856722	FALSE	2.06716			TGGT1_228180	-1.39985	7.06532e-05	TRUE	4.15087			TGGT1_208830	-0.16646	0.188561	FALSE	0.724548
transcript=TGGT1_207770-t26_1	0.600052	5.25499e-08	TRUE	7.27943										TGGT1_219860	0.269247	0.000679331	FALSE	3.16792			TGGT1_305920	-1.4023	1.26127e-07	TRUE	6.89919			TGGT1_273460	0.134032	0.188905	FALSE	0.723757
transcript=TGGT1_319300-t26_1	-0.438755	5.48666e-08	FALSE	7.26069										TGGT1_220090	0.267834	0.00924243	FALSE	2.03421			TGGT1_208850	-1.48934	1.33717e-10	TRUE	9.87381			TGGT1_319550	-0.518796	0.190279	FALSE	0.720609
transcript=TGGT1_244280-t26_1	-0.410304	5.60317e-08	FALSE	7.25157										TGGT1_240890	0.26576	1.09397e-05	FALSE	4.96099			TGGT1_301160	-1.51204	1e-19	TRUE	19			TGGT1_212310	-0.390367	0.192166	FALSE	0.716323
transcript=TGGT1_258540-t26_1	-0.73797	5.83849e-08	TRUE	7.2337										TGGT1_266990	0.265277	0.0123114	FALSE	1.90969			TGGT1_221630	-1.53417	9.04218e-05	TRUE	4.04373			TGGT1_224850	0.304285	0.192853	FALSE	0.714774
transcript=TGGT1_297160-t26_1	-0.525349	6.74835e-08	FALSE	7.1708										TGGT1_231970	0.265145	0.0071559	FALSE	2.14534			TGGT1_292950	-1.58566	2.18131e-14	TRUE	13.6613			TGGT1_202610	0.297497	0.193539	FALSE	0.713232
transcript=TGGT1_310790-t26_1	-0.713654	7.45848e-08	TRUE	7.12735										TGGT1_211290	0.264026	0.00389154	FALSE	2.40988			TGGT1_316255	-1.58798	0.000656501	TRUE	3.18276			TGGT1_266080	-0.313919	0.195594	FALSE	0.708644
transcript=TGGT1_254060-t26_1	-1.0728	7.75678e-08	TRUE	7.11032										TGGT1_239680	0.263634	0.0460917	FALSE	1.33638			TGGT1_281400	-1.6123	1.13435e-05	TRUE	4.94525			TGGT1_254420	-0.213469	0.19645	FALSE	0.706748
transcript=TGGT1_217680-t26_1	0.492039	8.07621e-08	FALSE	7.09279										TGGT1_223140	0.262283	0.0214649	FALSE	1.66827			TGGT1_239400	-1.63656	1e-19	TRUE	21			TGGT1_252270	-0.210736	0.196621	FALSE	0.70637
transcript=TGGT1_207720-t26_1	-0.354152	8.72875e-08	FALSE	7.05905										TGGT1_232250	0.261536	5.32586e-07	FALSE	6.27361			TGGT1_231640	-1.71039	1e-19	TRUE	20			TGGT1_273560	0.222313	0.196792	FALSE	0.705993
transcript=TGGT1_203780-t26_1	-0.267786	9.21825e-08	FALSE	7.03535										TGGT1_272720	0.260665	0.0293267	FALSE	1.53274			TGGT1_202550	-1.76338	2.31775e-12	TRUE	11.6349			TGGT1_292055	0.271339	0.196963	FALSE	0.705615
transcript=TGGT1_310210-t26_1	-0.782903	9.38211e-08	TRUE	7.0277										TGGT1_249590	0.260295	0.0139396	FALSE	1.85575			TGGT1_366480	-2.12243	7.1704e-06	TRUE	5.14446			TGGT1_294350	0.169097	0.197819	FALSE	0.703732
transcript=TGGT1_218240-t26_1	-0.277823	9.54649e-08	FALSE	7.02016										TGGT1_223710	0.255417	0.00351358	FALSE	2.45425			TGGT1_320200	-2.17399	1.5636e-14	TRUE	13.8059			TGGT1_249530	0.240539	0.198161	FALSE	0.702982
transcript=TGGT1_267680-t26_1	-0.310811	1.00606e-07	FALSE	6.99738										TGGT1_231210	0.25504	0.0017393	FALSE	2.75963			TGGT1_292280	-2.35389	1e-19	TRUE	20			TGGT1_259010	-0.163733	0.198503	FALSE	0.702233
transcript=TGGT1_222100-t26_1	0.524799	1.02379e-07	FALSE	6.98979										TGGT1_214490	0.254684	6.50759e-05	FALSE	4.18658			TGGT1_301170	-2.93981	8.00529e-16	TRUE	15.0966			TGGT1_220860	0.232549	0.199528	FALSE	0.699996
transcript=TGGT1_263630-t26_1	-0.763846	1.04145e-07	TRUE	6.98236										TGGT1_209160	0.253518	0.0311309	FALSE	1.50681			TGGT1_320190	-3.1096	1e-19	TRUE	20			TGGT1_275440	0.349448	0.19987	FALSE	0.699252
transcript=TGGT1_293730-t26_1	-1.08131	1.07725e-07	TRUE	6.96768										TGGT1_289330	0.252935	0.00024067	FALSE	3.61858										TGGT1_226570	-0.431392	0.200894	FALSE	0.697033
transcript=TGGT1_291960-t26_1	0.469776	1.11493e-07	FALSE	6.95275										TGGT1_228170	0.25232	2.40214e-06	FALSE	5.6194										TGGT1_253940	-0.382495	0.201065	FALSE	0.696664
transcript=TGGT1_232800-t26_1	-0.388685	1.17577e-07	FALSE	6.92968										TGGT1_293320	0.251648	0.0306516	FALSE	1.51355										TGGT1_245710	-0.503205	0.201748	FALSE	0.695191
transcript=TGGT1_202780-t26_1	0.56417	1.19654e-07	FALSE	6.92207										TGGT1_230960	0.251193	0.000649055	FALSE	3.18772										TGGT1_246600	-0.328408	0.202432	FALSE	0.693721
transcript=TGGT1_289650-t26_1	0.385519	1.21788e-07	FALSE	6.9144										TGGT1_224060	0.250689	0.000180011	FALSE	3.7447										TGGT1_278640	-0.291057	0.203287	FALSE	0.69189
transcript=TGGT1_251950-t26_1	-0.390878	1.23913e-07	FALSE	6.90688										TGGT1_234560	0.248969	0.0230347	FALSE	1.63762										TGGT1_313700	-0.174999	0.203629	FALSE	0.69116
transcript=TGGT1_305920-t26_1	-1.4023	1.26127e-07	TRUE	6.89919										TGGT1_312260	0.248822	0.0262738	FALSE	1.58048										TGGT1_227000	-0.41994	0.20397	FALSE	0.690434
transcript=TGGT1_205500-t26_1	-0.592961	1.32837e-07	TRUE	6.87668										TGGT1_214260	0.248668	0.0433403	FALSE	1.36311										TGGT1_267450	-0.819215	0.204995	FALSE	0.688257
transcript=TGGT1_221470-t26_1	0.274794	1.39728e-07	FALSE	6.85472										TGGT1_235160	0.247386	0.000251077	FALSE	3.60019										TGGT1_259260	-0.261906	0.205166	FALSE	0.687895
transcript=TGGT1_253880-t26_1	-0.673132	1.44381e-07	TRUE	6.84049										TGGT1_294010	0.246396	0.00106491	FALSE	2.97269										TGGT1_243290	-0.516679	0.206363	FALSE	0.685368
transcript=TGGT1_297745-t26_1	-0.812188	1.53994e-07	TRUE	6.8125										TGGT1_311500	0.243545	0.00280537	FALSE	2.55201										TGGT1_298030	-0.463941	0.206876	FALSE	0.68429
transcript=TGGT1_254365-t26_1	-1.03621	1.59338e-07	TRUE	6.79768										TGGT1_263190	0.239891	0.0022477	FALSE	2.64826										TGGT1_200430	-0.34346	0.20807	FALSE	0.681791
transcript=TGGT1_275860-t26_1	-0.459737	1.62202e-07	FALSE	6.78994										TGGT1_252360	0.235828	0.00105333	FALSE	2.97744										TGGT1_224050	0.253771	0.209434	FALSE	0.678953
transcript=TGGT1_208030-t26_1	0.712993	1.65083e-07	TRUE	6.7823										TGGT1_299210	0.234844	0.00441942	FALSE	2.35463										TGGT1_321540	-0.194623	0.210285	FALSE	0.677192
transcript=TGGT1_206510-t26_1	0.276379	1.67962e-07	FALSE	6.77479										TGGT1_201700	0.234805	0.0411668	FALSE	1.38545										TGGT1_202840	0.285757	0.211134	FALSE	0.675442
transcript=TGGT1_300180-t26_1	-0.53693	1.70983e-07	FALSE	6.76705										TGGT1_234505	0.234729	0.000200397	FALSE	3.69811										TGGT1_233080	0.174985	0.211643	FALSE	0.674396
transcript=TGGT1_246720-t26_1	0.437026	1.74026e-07	FALSE	6.75939										TGGT1_214970	0.234277	2.5501e-06	FALSE	5.59344										TGGT1_227810	-0.127813	0.211813	FALSE	0.674047
transcript=TGGT1_221170-t26_1	-0.669247	1.83438e-07	TRUE	6.73651										TGGT1_243460	0.234056	0.000949832	FALSE	3.02235										TGGT1_271910	0.312956	0.212152	FALSE	0.673353
transcript=TGGT1_248600-t26_1	0.528603	1.86683e-07	FALSE	6.7289										TGGT1_321420	0.233563	0.00525164	FALSE	2.27971										TGGT1_213040	-0.371878	0.21266	FALSE	0.672314
transcript=TGGT1_223920-t26_1	0.392674	1.90006e-07	FALSE	6.72123										TGGT1_262760	0.2333	0.00170386	FALSE	2.76857										TGGT1_227990	-0.30256	0.213507	FALSE	0.670588
transcript=TGGT1_308950-t26_1	0.753911	1.96848e-07	TRUE	6.70587										TGGT1_267080	0.23306	0.000115119	FALSE	3.93885										TGGT1_301420	0.307916	0.216715	FALSE	0.664111
transcript=TGGT1_273110-t26_1	-0.460114	2.03832e-07	FALSE	6.69073										TGGT1_219310	0.2321	0.0308111	FALSE	1.51129										TGGT1_265310	-0.145308	0.216884	FALSE	0.663772
transcript=TGGT1_246220-t26_1	-0.656937	2.1464e-07	TRUE	6.66829										TGGT1_215260	0.230424	1.58977e-06	FALSE	5.79867										TGGT1_233520	0.201741	0.217893	FALSE	0.661757
transcript=TGGT1_245490-t26_1	-0.29198	2.18265e-07	FALSE	6.66102										TGGT1_226380	0.229982	0.00599927	FALSE	2.2219										TGGT1_318560	0.258751	0.218902	FALSE	0.65975
transcript=TGGT1_253750-t26_1	-0.290172	2.25561e-07	FALSE	6.64674										TGGT1_273960	0.229895	0.000394841	FALSE	3.40358										TGGT1_217550	-0.29861	0.219238	FALSE	0.659084
transcript=TGGT1_313480-t26_1	-0.470209	2.33092e-07	FALSE	6.63247										TGGT1_315620	0.228988	0.0252515	FALSE	1.59771										TGGT1_290640	0.23368	0.219406	FALSE	0.658752
transcript=TGGT1_236650-t26_1	0.378974	2.36869e-07	FALSE	6.62549										TGGT1_216670	0.219154	0.00128562	FALSE	2.89089										TGGT1_290030	-0.478132	0.219574	FALSE	0.658419
transcript=TGGT1_313410-t26_1	0.312497	2.407e-07	FALSE	6.61852										TGGT1_249610	0.21891	0.00686436	FALSE	2.1634										TGGT1_229620	-0.447666	0.219909	FALSE	0.657757
transcript=TGGT1_202120-t26_1	-0.845565	2.48477e-07	TRUE	6.60471										TGGT1_290950	0.218205	0.000178796	FALSE	3.74764										TGGT1_219590	0.201336	0.220245	FALSE	0.657094
transcript=TGGT1_235340-t26_1	-0.537453	2.8295e-07	FALSE	6.54829										TGGT1_294770	0.217614	0.0209799	FALSE	1.6782										TGGT1_230400	0.163403	0.22058	FALSE	0.656434
transcript=TGGT1_214440-t26_1	0.293656	2.87414e-07	FALSE	6.54149										TGGT1_251690	0.216061	0.0156786	FALSE	1.80469										TGGT1_238380	-0.494691	0.222592	FALSE	0.65249
transcript=TGGT1_209030-t26_1	0.34385	2.9188e-07	FALSE	6.5348										TGGT1_244560	0.215718	0.0396015	FALSE	1.40229										TGGT1_410610	0.762832	0.22326	FALSE	0.651189
transcript=TGGT1_219320-t26_1	-0.460244	2.96353e-07	FALSE	6.52819										TGGT1_214290	0.214762	0.0117068	FALSE	1.93156										TGGT1_275460	0.235042	0.223761	FALSE	0.650216
transcript=TGGT1_269980-t26_1	-0.396215	3.00841e-07	FALSE	6.52166										TGGT1_204340	0.20978	0.0148097	FALSE	1.82945										TGGT1_236190	-0.348307	0.224262	FALSE	0.649244
transcript=TGGT1_227900-t26_1	-0.49105	3.14495e-07	FALSE	6.50239										TGGT1_279380	0.196213	0.00592626	FALSE	2.22722										TGGT1_313990	-0.197347	0.224762	FALSE	0.648277
transcript=TGGT1_308840-t26_1	-0.326122	3.29458e-07	FALSE	6.4822										TGGT1_279390	0.188669	0.0111187	FALSE	1.95395										TGGT1_224480	0.328417	0.225763	FALSE	0.646347
transcript=TGGT1_256760-t26_1	0.299767	3.34787e-07	FALSE	6.47523										TGGT1_298020	0.188425	0.0279096	FALSE	1.55425										TGGT1_222310	-0.825206	0.22593	FALSE	0.646026
transcript=TGGT1_213800-t26_1	-0.435081	3.50991e-07	FALSE	6.4547										TGGT1_291180	0.188283	0.0144847	FALSE	1.83909										TGGT1_227620	0.235735	0.227096	FALSE	0.643791
transcript=TGGT1_232180-t26_1	-0.424526	3.62559e-07	FALSE	6.44062										TGGT1_280600	0.187288	0.0431403	FALSE	1.36512										TGGT1_290200	0.270098	0.228596	FALSE	0.640931
transcript=TGGT1_232660-t26_1	-0.310312	3.68361e-07	FALSE	6.43373										TGGT1_240060	0.182875	0.00788209	FALSE	2.10336										TGGT1_223800	-0.432685	0.22926	FALSE	0.639672
transcript=TGGT1_243730-t26_1	0.331517	3.86146e-07	FALSE	6.41325										TGGT1_216600	0.181909	0.0231618	FALSE	1.63523										TGGT1_319880	0.478438	0.229759	FALSE	0.638727
transcript=TGGT1_321620-t26_1	0.428008	4.04913e-07	FALSE	6.39264										TGGT1_306960	0.181542	0.0185804	FALSE	1.73094										TGGT1_249920	0.345312	0.229925	FALSE	0.638414
transcript=TGGT1_272695-t26_1	-0.591173	4.24044e-07	TRUE	6.37259										TGGT1_276170	0.177511	0.0322665	FALSE	1.49125										TGGT1_217665	-0.394051	0.230091	FALSE	0.6381
transcript=TGGT1_215350-t26_1	-0.433827	4.30607e-07	FALSE	6.36592										TGGT1_308890	0.170094	0.0248468	FALSE	1.60473										TGGT1_285895	-1.07522	0.230754	FALSE	0.636851
transcript=TGGT1_230510-t26_1	-0.407666	4.37152e-07	FALSE	6.35937										TGGT1_225870	-0.164635	0.0397964	FALSE	1.40016										TGGT1_313450	0.285556	0.231251	FALSE	0.635916
transcript=TGGT1_294610-t26_1	0.546434	4.77145e-07	FALSE	6.32135										TGGT1_278660	-0.168777	0.0139846	FALSE	1.85435										TGGT1_209150	0.16131	0.232575	FALSE	0.633437
transcript=TGGT1_264130-t26_1	-0.591575	4.90772e-07	TRUE	6.30912										TGGT1_205250	-0.174092	0.00995271	FALSE	2.00206										TGGT1_258832	0.407729	0.233897	FALSE	0.630975
transcript=TGGT1_202690-t26_1	-0.516889	4.97579e-07	FALSE	6.30314										TGGT1_223930	-0.178213	0.00794218	FALSE	2.10006										TGGT1_274190	0.117515	0.234062	FALSE	0.630669
transcript=TGGT1_215910-t26_1	0.573841	5.25478e-07	FALSE	6.27945										TGGT1_254570	-0.178751	0.0186354	FALSE	1.72966										TGGT1_253520	-0.291164	0.23604	FALSE	0.627014
transcript=TGGT1_232250-t26_1	0.261536	5.32586e-07	FALSE	6.27361										TGGT1_306400	-0.178767	0.00969987	FALSE	2.01323										TGGT1_310400	0.264388	0.236205	FALSE	0.626711
transcript=TGGT1_295370-t26_1	-0.798634	5.46825e-07	TRUE	6.26215										TGGT1_286750	-0.178951	0.00320924	FALSE	2.4936										TGGT1_278530	-0.315806	0.236698	FALSE	0.625805
transcript=TGGT1_245550-t26_1	-0.862709	5.75807e-07	TRUE	6.23972										TGGT1_216790	-0.182492	0.00520792	FALSE	2.28334										TGGT1_305840	0.390715	0.237027	FALSE	0.625202
transcript=TGGT1_262430-t26_1	0.412725	5.97979e-07	FALSE	6.22331										TGGT1_254690	-0.182809	0.0270445	FALSE	1.56792										TGGT1_310670	-0.148973	0.237685	FALSE	0.623998
transcript=TGGT1_257060-t26_1	-0.48328	6.48468e-07	FALSE	6.18811										TGGT1_206470	-0.18303	0.00273944	FALSE	2.56234										TGGT1_293380	0.240227	0.238014	FALSE	0.623397
transcript=TGGT1_238180-t26_1	0.415064	6.75458e-07	FALSE	6.1704										TGGT1_243600	-0.18629	0.0186905	FALSE	1.72838										TGGT1_255250	0.541289	0.238343	FALSE	0.622798
transcript=TGGT1_232280-t26_1	-0.276201	7.03848e-07	FALSE	6.15252										TGGT1_204400	-0.187351	0.000311174	FALSE	3.507										TGGT1_321560	0.206788	0.238672	FALSE	0.622199
transcript=TGGT1_230440-t26_1	-0.570721	7.13399e-07	FALSE	6.14667										TGGT1_311210	-0.187815	0.02329	FALSE	1.63283										TGGT1_283580	-0.53553	0.239166	FALSE	0.621301
transcript=TGGT1_293900-t26_1	0.422748	7.33108e-07	FALSE	6.13483										TGGT1_305270	-0.192611	0.0323486	FALSE	1.49014										TGGT1_236530	0.381497	0.241793	FALSE	0.616556
transcript=TGGT1_269290-t26_1	-0.83451	7.53664e-07	TRUE	6.12282										TGGT1_263520	-0.196399	1.18828e-05	FALSE	4.92508										TGGT1_320160A	0.405818	0.241957	FALSE	0.616262
transcript=TGGT1_252510-t26_1	0.650186	7.64359e-07	TRUE	6.1167										TGGT1_230140	-0.196539	0.0438419	FALSE	1.35811										TGGT1_264440	-0.177381	0.242449	FALSE	0.61538
transcript=TGGT1_312630-t26_1	0.343578	7.75151e-07	FALSE	6.11061										TGGT1_297470	-0.199891	0.00026804	FALSE	3.5718										TGGT1_235970	0.124257	0.242776	FALSE	0.614794
transcript=TGGT1_229920-t26_1	-0.737005	7.85907e-07	TRUE	6.10463										TGGT1_314970	-0.207426	3.16869e-05	FALSE	4.49912										TGGT1_238010	-0.425143	0.24294	FALSE	0.614501
transcript=TGGT1_202530-t26_1	0.502437	8.19414e-07	FALSE	6.0865										TGGT1_306660	-0.20757	5.73273e-06	FALSE	5.24164										TGGT1_268990	0.218439	0.243268	FALSE	0.613915
transcript=TGGT1_261210-t26_1	0.444036	8.30675e-07	FALSE	6.08057										TGGT1_216020	-0.20949	0.0496889	FALSE	1.30374										TGGT1_229690	0.138107	0.243432	FALSE	0.613622
transcript=TGGT1_319920-t26_1	-0.449143	8.65274e-07	FALSE	6.06285										TGGT1_259690	-0.212477	0.00337363	FALSE	2.4719										TGGT1_267040	-0.36095	0.243759	FALSE	0.613039
transcript=TGGT1_255310-t26_1	-1.02583	8.77339e-07	TRUE	6.05683										TGGT1_311030	-0.213637	0.023611	FALSE	1.62689										TGGT1_290630	-0.331859	0.24425	FALSE	0.612165
transcript=TGGT1_311470-t26_1	-0.315426	8.8975e-07	FALSE	6.05073										TGGT1_227800	-0.214101	0.00315199	FALSE	2.50142										TGGT1_273920	-0.219773	0.244577	FALSE	0.611584
transcript=TGGT1_305800-t26_1	-0.4747	9.02528e-07	FALSE	6.04454										TGGT1_262100	-0.217354	0.00234952	FALSE	2.62902										TGGT1_228290	0.272608	0.245067	FALSE	0.610715
transcript=TGGT1_248390-t26_1	-0.493601	9.15708e-07	FALSE	6.03824										TGGT1_311920	-0.217902	0.0363965	FALSE	1.43894										TGGT1_222880	-0.341404	0.24572	FALSE	0.609559
transcript=TGGT1_235150-t26_1	-0.592436	9.29003e-07	TRUE	6.03198										TGGT1_269920	-0.220741	0.0294797	FALSE	1.53048										TGGT1_307570	0.219239	0.246209	FALSE	0.608696
transcript=TGGT1_238950-t26_1	-0.560459	9.70008e-07	FALSE	6.01322										TGGT1_310170	-0.228174	0.0177597	FALSE	1.75056										TGGT1_288630	-0.300988	0.247185	FALSE	0.606978
transcript=TGGT1_225690-t26_1	-0.49112	9.83908e-07	FALSE	6.00705										TGGT1_243620	-0.228975	0.00879872	FALSE	2.05558										TGGT1_203980	0.161868	0.248809	FALSE	0.604134
transcript=TGGT1_286590-t26_1	-0.311123	1.02647e-06	FALSE	5.98865										TGGT1_239010	-0.23347	0.0194718	FALSE	1.71059										TGGT1_232760	-0.295347	0.249781	FALSE	0.602441
transcript=TGGT1_271050-t26_1	-0.433489	1.0411e-06	FALSE	5.98251										TGGT1_233460	-0.23787	0.00402793	FALSE	2.39492										TGGT1_246590	-0.362582	0.250266	FALSE	0.601598
transcript=TGGT1_309850-t26_1	-0.802892	1.08591e-06	TRUE	5.96421										TGGT1_225310	-0.239896	9.06086e-06	FALSE	5.04283										TGGT1_281520	-0.982033	0.251074	FALSE	0.600198
transcript=TGGT1_301180-t26_1	-0.41721	1.11761e-06	FALSE	5.95171										TGGT1_248880	-0.248034	0.000138456	FALSE	3.85869										TGGT1_283510	-0.205257	0.253651	FALSE	0.595763
transcript=TGGT1_236560-t26_1	-0.263909	1.1336e-06	FALSE	5.94554										TGGT1_230690	-0.248144	0.000919275	FALSE	3.03655										TGGT1_232340	0.138858	0.254455	FALSE	0.594389
transcript=TGGT1_305040-t26_1	0.414673	1.14958e-06	FALSE	5.93946										TGGT1_270930	-0.248145	2.64354e-06	FALSE	5.57781										TGGT1_310040	0.313683	0.254615	FALSE	0.594116
transcript=TGGT1_225540-t26_1	-0.509676	1.21561e-06	FALSE	5.91521										TGGT1_271810	-0.248173	8.97513e-05	FALSE	4.04696										TGGT1_262980	-0.338744	0.254775	FALSE	0.593843
transcript=TGGT1_245670-t26_1	0.502714	1.23246e-06	FALSE	5.90923										TGGT1_219150	-0.248519	0.0105078	FALSE	1.97849										TGGT1_264970	-0.473733	0.255096	FALSE	0.593296
transcript=TGGT1_223070-t26_1	0.379692	1.3528e-06	FALSE	5.86877										TGGT1_313130	-0.249867	0.00449279	FALSE	2.34748										TGGT1_272670	-0.327505	0.255737	FALSE	0.592206
transcript=TGGT1_251630-t26_1	-0.562219	1.39024e-06	FALSE	5.85691										TGGT1_308870	-0.250058	2.56473e-05	FALSE	4.59096										TGGT1_321660	-0.518527	0.257655	FALSE	0.588961
transcript=TGGT1_202200-t26_1	-0.316266	1.42809e-06	FALSE	5.84524										TGGT1_230210	-0.250608	0.000105469	FALSE	3.97688										TGGT1_300380	-0.329759	0.257974	FALSE	0.588424
transcript=TGGT1_231410-t26_1	-0.443241	1.44735e-06	FALSE	5.83943										TGGT1_207370	-0.254721	0.000806259	FALSE	3.09353										TGGT1_275802	0.158729	0.259089	FALSE	0.586551
transcript=TGGT1_312050-t26_1	-0.401633	1.48643e-06	FALSE	5.82786										TGGT1_234610	-0.258593	0.02593	FALSE	1.5862										TGGT1_259720	0.255239	0.259248	FALSE	0.586285
transcript=TGGT1_211030-t26_1	0.527176	1.52596e-06	FALSE	5.81646										TGGT1_287170	-0.259468	0.0266912	FALSE	1.57363										TGGT1_208440	-0.386163	0.259725	FALSE	0.585486
transcript=TGGT1_205340-t26_1	-0.318746	1.54598e-06	FALSE	5.8108										TGGT1_264610	-0.260298	0.00139257	FALSE	2.85618										TGGT1_230950	0.19878	0.259884	FALSE	0.58522
transcript=TGGT1_215260-t26_1	0.230424	1.58977e-06	FALSE	5.79867										TGGT1_254390	-0.260732	0.00111233	FALSE	2.95377										TGGT1_262810	-0.228437	0.260361	FALSE	0.584424
transcript=TGGT1_276890-t26_1	-0.692948	1.63396e-06	TRUE	5.78676										TGGT1_315140	-0.260996	1.75684e-05	FALSE	4.75527										TGGT1_304500	-0.534565	0.26163	FALSE	0.582312
transcript=TGGT1_207140-t26_1	-0.28113	1.70197e-06	FALSE	5.76905										TGGT1_305450	-0.261645	0.0477641	FALSE	1.3209										TGGT1_204160	0.196913	0.262737	FALSE	0.580479
transcript=TGGT1_286530-t26_1	-1.2797	1.72536e-06	TRUE	5.76312										TGGT1_261710	-0.262282	0.00301089	FALSE	2.52131										TGGT1_267580	-0.26334	0.263369	FALSE	0.579435
transcript=TGGT1_214110-t26_1	-0.690474	1.74869e-06	TRUE	5.75729										TGGT1_261440	-0.263	0.0307312	FALSE	1.51242										TGGT1_227290	0.487952	0.263842	FALSE	0.578656
transcript=TGGT1_247300-t26_1	0.394796	1.84202e-06	FALSE	5.73471										TGGT1_236560	-0.263909	1.1336e-06	FALSE	5.94554										TGGT1_218610	-0.219708	0.264472	FALSE	0.57762
transcript=TGGT1_320570-t26_1	0.514449	1.88981e-06	FALSE	5.72358										TGGT1_268760	-0.26489	3.07911e-06	FALSE	5.51157										TGGT1_244550	-0.341493	0.265731	FALSE	0.575558
transcript=TGGT1_283730-t26_1	-0.706478	2.03908e-06	TRUE	5.69057										TGGT1_230350	-0.265577	0.00158285	FALSE	2.80056										TGGT1_258110	-0.555829	0.266045	FALSE	0.575045
transcript=TGGT1_224890-t26_1	0.30839	2.06499e-06	FALSE	5.68508										TGGT1_320480	-0.265642	0.029403	FALSE	1.53161										TGGT1_315760	-0.256088	0.266831	FALSE	0.573764
transcript=TGGT1_275470-t26_1	-0.835609	2.11729e-06	TRUE	5.67422										TGGT1_286440	-0.265874	0.0220251	FALSE	1.65708										TGGT1_248110	0.25388	0.266988	FALSE	0.573508
transcript=TGGT1_283540-t26_1	0.743395	2.14429e-06	TRUE	5.66872										TGGT1_203780	-0.267786	9.21825e-08	FALSE	7.03535										TGGT1_278870	-0.108478	0.267772	FALSE	0.572235
transcript=TGGT1_248990-t26_1	1.1505	2.17209e-06	TRUE	5.66312										TGGT1_252430	-0.269839	0.000118474	FALSE	3.92638										TGGT1_269010	-0.137459	0.268869	FALSE	0.570459
transcript=TGGT1_249850-t26_1	-0.571383	2.20002e-06	FALSE	5.65757										TGGT1_226910	-0.27142	7.66564e-10	FALSE	9.11545										TGGT1_235420	-0.175563	0.269181	FALSE	0.569956
transcript=TGGT1_304990-t26_1	-0.501834	2.25689e-06	FALSE	5.64649										TGGT1_226220	-0.272983	0.035677	FALSE	1.44761										TGGT1_222840	0.26424	0.269963	FALSE	0.568696
transcript=TGGT1_293360-t26_1	-0.293011	2.37287e-06	FALSE	5.62473										TGGT1_288830	-0.27359	0.00161719	FALSE	2.79124										TGGT1_239490	0.1324	0.270275	FALSE	0.568194
transcript=TGGT1_228170-t26_1	0.25232	2.40214e-06	FALSE	5.6194										TGGT1_263730	-0.274741	0.00277886	FALSE	2.55613										TGGT1_270790	-0.40587	0.270744	FALSE	0.567441
transcript=TGGT1_293590-t26_1	0.376761	2.46089e-06	FALSE	5.60891										TGGT1_315270	-0.27609	0.00384096	FALSE	2.41556										TGGT1_259560	0.37735	0.27199	FALSE	0.565447
transcript=TGGT1_214970-t26_1	0.234277	2.5501e-06	FALSE	5.59344										TGGT1_232280	-0.276201	7.03848e-07	FALSE	6.15252										TGGT1_269200	0.27743	0.273233	FALSE	0.563467
transcript=TGGT1_270930-t26_1	-0.248145	2.64354e-06	FALSE	5.57781										TGGT1_258410	-0.276582	0.000519668	FALSE	3.28427										TGGT1_313100	0.155378	0.273854	FALSE	0.562481
transcript=TGGT1_249380-t26_1	-0.28722	2.70697e-06	FALSE	5.56752										TGGT1_218240	-0.277823	9.54649e-08	FALSE	7.02016										TGGT1_217540	0.265784	0.275094	FALSE	0.560519
transcript=TGGT1_315940-t26_1	-0.668512	2.77164e-06	TRUE	5.55726										TGGT1_310780	-0.280347	0.000446781	FALSE	3.34991										TGGT1_227450	-0.220701	0.275403	FALSE	0.560031
transcript=TGGT1_222400-t26_1	-1.02433	2.87052e-06	TRUE	5.54204										TGGT1_207140	-0.28113	1.70197e-06	FALSE	5.76905										TGGT1_202900	0.388297	0.275867	FALSE	0.5593
transcript=TGGT1_289970-t26_1	-0.393914	2.90429e-06	FALSE	5.53696										TGGT1_411770	-0.282309	0.0196424	FALSE	1.70681										TGGT1_236220	0.448011	0.276176	FALSE	0.558814
transcript=TGGT1_209190-t26_1	-0.648492	2.97313e-06	TRUE	5.52679										TGGT1_313390	-0.283501	0.00479598	FALSE	2.31912										TGGT1_269900	0.236184	0.276947	FALSE	0.557603
transcript=TGGT1_249325-t26_1	-0.465985	3.00792e-06	FALSE	5.52173										TGGT1_259710	-0.284867	0.0103581	FALSE	1.98472										TGGT1_250770	-0.168215	0.277101	FALSE	0.557362
transcript=TGGT1_268760-t26_1	-0.26489	3.07911e-06	FALSE	5.51157										TGGT1_247700	-0.286538	0.00756752	FALSE	2.12105										TGGT1_245650	-0.359794	0.27741	FALSE	0.556878
transcript=TGGT1_208530-t26_1	0.32576	3.30468e-06	FALSE	5.48087										TGGT1_249380	-0.28722	2.70697e-06	FALSE	5.56752										TGGT1_290600	0.351429	0.278333	FALSE	0.555435
transcript=TGGT1_244440-t26_1	-0.572175	3.38244e-06	FALSE	5.47077										TGGT1_284190	-0.2889	0.012067	FALSE	1.9184										TGGT1_229790	-0.268675	0.278794	FALSE	0.554717
transcript=TGGT1_228210-t26_1	0.388711	3.42173e-06	FALSE	5.46575										TGGT1_221200B	-0.289277	0.0396987	FALSE	1.40122										TGGT1_306410	0.28942	0.278948	FALSE	0.554477
transcript=TGGT1_258970-t26_1	-0.652015	3.58025e-06	TRUE	5.44609										TGGT1_253750	-0.290172	2.25561e-07	FALSE	6.64674										TGGT1_291800	-0.469625	0.280789	FALSE	0.55162
transcript=TGGT1_312600-t26_1	0.96668	3.62025e-06	TRUE	5.44126										TGGT1_299030	-0.291953	0.0046802	FALSE	2.32974										TGGT1_203390	0.258146	0.280942	FALSE	0.551383
transcript=TGGT1_283780-t26_1	0.357733	3.66079e-06	FALSE	5.43643										TGGT1_245490	-0.29198	2.18265e-07	FALSE	6.66102										TGGT1_318400	0.278943	0.281095	FALSE	0.551147
transcript=TGGT1_218220-t26_1	0.623746	3.90883e-06	TRUE	5.40795										TGGT1_304630	-0.292537	0.00341974	FALSE	2.46601										TGGT1_295710	-0.121191	0.281707	FALSE	0.550202
transcript=TGGT1_214200-t26_1	-0.42589	3.95133e-06	FALSE	5.40326										TGGT1_300100	-0.29269	8.20871e-05	FALSE	4.08573										TGGT1_293000	-0.108313	0.282472	FALSE	0.549025
transcript=TGGT1_232050-t26_1	-0.35684	4.03655e-06	FALSE	5.39399										TGGT1_260190	-0.292849	0.0217744	FALSE	1.66205										TGGT1_292975	-0.268387	0.283235	FALSE	0.547853
transcript=TGGT1_263060-t26_1	0.448786	4.07978e-06	FALSE	5.38936										TGGT1_293360	-0.293011	2.37287e-06	FALSE	5.62473										TGGT1_223790	-0.636325	0.283692	FALSE	0.547153
transcript=TGGT1_221590-t26_1	-1.23178	4.16628e-06	TRUE	5.38025										TGGT1_246950	-0.293238	0.0128936	FALSE	1.88963										TGGT1_270310	-0.399305	0.283844	FALSE	0.54692
transcript=TGGT1_235930-t26_1	0.358975	4.21118e-06	FALSE	5.3756										TGGT1_305030	-0.29608	1.17235e-08	FALSE	7.93094										TGGT1_263050	-0.23999	0.285668	FALSE	0.544138
transcript=TGGT1_318600-t26_1	0.634083	4.25614e-06	TRUE	5.37098										TGGT1_218600	-0.299022	0.0230983	FALSE	1.63642										TGGT1_245620	-0.624618	0.285971	FALSE	0.543678
transcript=TGGT1_209140-t26_1	0.359029	4.30121e-06	FALSE	5.36641										TGGT1_213940	-0.299727	3.68512e-05	FALSE	4.43355										TGGT1_224530	-0.217094	0.287182	FALSE	0.541843
transcript=TGGT1_274060-t26_1	-0.527309	4.34647e-06	FALSE	5.36186										TGGT1_238190	-0.301927	1.21159e-11	FALSE	10.9166										TGGT1_248520	-0.478698	0.287484	FALSE	0.541386
transcript=TGGT1_225200-t26_1	0.499173	4.57479e-06	FALSE	5.33963										TGGT1_216210	-0.302709	0.000838148	FALSE	3.07668										TGGT1_204020	-0.137357	0.288088	FALSE	0.540475
transcript=TGGT1_270690-t26_1	0.341421	4.62059e-06	FALSE	5.3353										TGGT1_285510	-0.302733	9.51088e-06	FALSE	5.02178										TGGT1_289150	0.335581	0.28839	FALSE	0.54002
transcript=TGGT1_258230-t26_1	0.839457	4.71362e-06	TRUE	5.32665										TGGT1_253370	-0.303376	5.35845e-06	FALSE	5.27096										TGGT1_217430	-0.214686	0.288691	FALSE	0.539567
transcript=TGGT1_320740-t26_1	0.515818	4.85803e-06	FALSE	5.31354										TGGT1_242020	-0.304348	0.000427812	FALSE	3.36875										TGGT1_228100	-0.243781	0.288842	FALSE	0.53934
transcript=TGGT1_259000-t26_1	-0.836429	4.90644e-06	TRUE	5.30923										TGGT1_229630	-0.30493	0.00264948	FALSE	2.57684										TGGT1_229010	0.132475	0.288993	FALSE	0.539113
transcript=TGGT1_256980-t26_1	-0.414686	5.00315e-06	FALSE	5.30076										TGGT1_244110	-0.306017	8.09804e-06	FALSE	5.09162										TGGT1_249800	0.262925	0.291096	FALSE	0.535964
transcript=TGGT1_254580-t26_1	-0.979093	5.10098e-06	TRUE	5.29235										TGGT1_251810	-0.306137	0.0149515	FALSE	1.82532										TGGT1_272380	0.237015	0.291246	FALSE	0.53574
transcript=TGGT1_222860-t26_1	0.402567	5.15054e-06	FALSE	5.28815										TGGT1_217010	-0.306248	0.00028258	FALSE	3.54886										TGGT1_254610	0.363138	0.293191	FALSE	0.532849
transcript=TGGT1_209420-t26_1	-0.628672	5.20206e-06	TRUE	5.28382										TGGT1_315150	-0.30933	0.0449588	FALSE	1.34719										TGGT1_305540	-0.340069	0.293937	FALSE	0.531746
transcript=TGGT1_205470-t26_1	0.327204	5.30632e-06	FALSE	5.27521										TGGT1_232660	-0.310312	3.68361e-07	FALSE	6.43373										TGGT1_203120	0.474108	0.294086	FALSE	0.531526
transcript=TGGT1_253370-t26_1	-0.303376	5.35845e-06	FALSE	5.27096										TGGT1_286580	-0.310528	7.00643e-05	FALSE	4.1545										TGGT1_204370	-0.422452	0.294384	FALSE	0.531086
transcript=TGGT1_230910-t26_1	-1.19874	5.56936e-06	TRUE	5.25419										TGGT1_243960	-0.310716	2.93671e-10	FALSE	9.53214										TGGT1_272030B	-0.249266	0.294533	FALSE	0.530866
transcript=TGGT1_306660-t26_1	-0.20757	5.73273e-06	FALSE	5.24164										TGGT1_267680	-0.310811	1.00606e-07	FALSE	6.99738										TGGT1_261750	0.213811	0.294682	FALSE	0.530646
transcript=TGGT1_315610-t26_1	-0.495976	5.79028e-06	FALSE	5.2373										TGGT1_286590	-0.311123	1.02647e-06	FALSE	5.98865										TGGT1_227870	0.501771	0.294831	FALSE	0.530427
transcript=TGGT1_211020-t26_1	-0.474775	6.02366e-06	FALSE	5.22014										TGGT1_247195	-0.31233	0.000144588	FALSE	3.83987										TGGT1_227420	0.16914	0.295277	FALSE	0.52977
transcript=TGGT1_247440-t26_1	0.432997	6.08289e-06	FALSE	5.21589										TGGT1_311470	-0.315426	8.8975e-07	FALSE	6.05073										TGGT1_266970	0.140829	0.296614	FALSE	0.527808
transcript=TGGT1_257580-t26_1	-0.507291	6.20202e-06	FALSE	5.20747										TGGT1_294250	-0.316174	0.00160855	FALSE	2.79357										TGGT1_242700	-0.310537	0.297058	FALSE	0.527159
transcript=TGGT1_300310-t26_1	0.328351	6.4494e-06	FALSE	5.19048										TGGT1_202200	-0.316266	1.42809e-06	FALSE	5.84524										TGGT1_224350A	0.208376	0.297502	FALSE	0.52651
transcript=TGGT1_320230-t26_1	-0.429987	6.51305e-06	FALSE	5.18622										TGGT1_306030	-0.316431	0.000555407	FALSE	3.25539										TGGT1_313690	-0.218358	0.298094	FALSE	0.525647
transcript=TGGT1_230410-t26_1	0.613848	6.57664e-06	TRUE	5.182										TGGT1_205340	-0.318746	1.54598e-06	FALSE	5.8108										TGGT1_218580	0.230566	0.298389	FALSE	0.525217
transcript=TGGT1_207440-t26_1	0.390141	6.7052e-06	FALSE	5.17359										TGGT1_258470	-0.319214	0.0271875	FALSE	1.56563										TGGT1_254300	0.11782	0.299275	FALSE	0.52393
transcript=TGGT1_266140-t26_1	-0.892614	6.77079e-06	TRUE	5.16936										TGGT1_270220	-0.320343	0.0187457	FALSE	1.7271										TGGT1_270640	0.18929	0.299422	FALSE	0.523716
transcript=TGGT1_203150-t26_1	-0.37955	6.83648e-06	FALSE	5.16517										TGGT1_236270	-0.320937	0.0058048	FALSE	2.23621										TGGT1_255410	-0.341136	0.299716	FALSE	0.52329
transcript=TGGT1_263440-t26_1	-0.583448	7.10207e-06	TRUE	5.14862										TGGT1_223940	-0.32176	0.0010081	FALSE	2.9965										TGGT1_270510	0.194105	0.300746	FALSE	0.5218
transcript=TGGT1_366480-t26_1	-2.12243	7.1704e-06	TRUE	5.14446										TGGT1_310950	-0.322998	2.57868e-11	FALSE	10.5886										TGGT1_250340	-0.157707	0.30104	FALSE	0.521376
transcript=TGGT1_311690-t26_1	0.52079	7.23884e-06	FALSE	5.14033										TGGT1_203990	-0.323383	5.27517e-05	FALSE	4.27776										TGGT1_258160	0.37676	0.301334	FALSE	0.520952
transcript=TGGT1_292920-t26_1	0.482873	7.30772e-06	FALSE	5.13622										TGGT1_253470	-0.323956	0.0375924	FALSE	1.4249										TGGT1_261060	-0.288424	0.301921	FALSE	0.520107
transcript=TGGT1_300260-t26_1	0.276126	7.44759e-06	FALSE	5.12798										TGGT1_246530	-0.324623	0.00299694	FALSE	2.52332										TGGT1_225320	-0.256625	0.303384	FALSE	0.518007
transcript=TGGT1_294800B-t26_1	0.389661	7.65942e-06	FALSE	5.1158										TGGT1_308840	-0.326122	3.29458e-07	FALSE	6.4822										TGGT1_262400	0.50748	0.304842	FALSE	0.515925
transcript=TGGT1_251930-t26_1	0.442372	7.73008e-06	FALSE	5.11182										TGGT1_297650	-0.327353	0.0022252	FALSE	2.65263										TGGT1_251680	-0.245469	0.3076	FALSE	0.512014
transcript=TGGT1_321650-t26_1	0.684503	7.87321e-06	TRUE	5.10385										TGGT1_213030	-0.327634	0.000132489	FALSE	3.87782										TGGT1_264890	-0.19406	0.307744	FALSE	0.51181
transcript=TGGT1_294560-t26_1	-0.616146	7.9469e-06	TRUE	5.0998										TGGT1_295340	-0.328078	0.00259972	FALSE	2.58507										TGGT1_244690	0.115278	0.308322	FALSE	0.510995
transcript=TGGT1_244110-t26_1	-0.306017	8.09804e-06	FALSE	5.09162										TGGT1_289680	-0.32835	7.42226e-05	FALSE	4.12946										TGGT1_219720	-0.284054	0.308755	FALSE	0.510386
transcript=TGGT1_226830-t26_1	0.387239	8.17366e-06	FALSE	5.08758										TGGT1_305930	-0.328624	0.0153825	FALSE	1.81297										TGGT1_290650	-0.414789	0.309476	FALSE	0.509373
transcript=TGGT1_253640-t26_1	-0.686731	8.64828e-06	TRUE	5.06307										TGGT1_260630	-0.331213	0.00920784	FALSE	2.03584										TGGT1_248940	0.416437	0.309621	FALSE	0.50917
transcript=TGGT1_289800-t26_1	-0.590238	8.81042e-06	TRUE	5.055										TGGT1_258826	-0.333505	1.78848e-05	FALSE	4.74752										TGGT1_300020	-0.373578	0.310053	FALSE	0.508564
transcript=TGGT1_225310-t26_1	-0.239896	9.06086e-06	FALSE	5.04283										TGGT1_203370	-0.334417	1.03537e-05	FALSE	4.9849										TGGT1_210960	0.274746	0.31034	FALSE	0.508162
transcript=TGGT1_256000-t26_1	-0.793774	9.41808e-06	TRUE	5.02604										TGGT1_228200	-0.335242	0.0159277	FALSE	1.79785										TGGT1_309220	0.343209	0.310484	FALSE	0.507961
transcript=TGGT1_285510-t26_1	-0.302733	9.51088e-06	FALSE	5.02178										TGGT1_222910	-0.335606	0.0454726	FALSE	1.34225										TGGT1_264060	0.162375	0.311202	FALSE	0.506958
transcript=TGGT1_285190-t26_1	-0.417324	9.69652e-06	FALSE	5.01338										TGGT1_318510	-0.337151	0.000471869	FALSE	3.32618										TGGT1_312640	-0.26639	0.311346	FALSE	0.506757
transcript=TGGT1_310150-t26_1	0.410413	1.01648e-05	FALSE	4.9929										TGGT1_286720	-0.338264	9.82199e-10	FALSE	9.0078										TGGT1_280440	-0.349915	0.311489	FALSE	0.506557
transcript=TGGT1_203370-t26_1	-0.334417	1.03537e-05	FALSE	4.9849										TGGT1_220250	-0.339501	0.00607299	FALSE	2.2166										TGGT1_293340	0.147183	0.311776	FALSE	0.506157
transcript=TGGT1_294220-t26_1	-0.368326	1.0739e-05	FALSE	4.96904										TGGT1_202630	-0.340691	6.2557e-05	FALSE	4.20372										TGGT1_264000	-0.135839	0.312635	FALSE	0.504962
transcript=TGGT1_240890-t26_1	0.26576	1.09397e-05	FALSE	4.96099										TGGT1_265840	-0.342554	5.68811e-05	FALSE	4.24503										TGGT1_235990	-0.193759	0.313064	FALSE	0.504367
transcript=TGGT1_281400-t26_1	-1.6123	1.13435e-05	TRUE	4.94525										TGGT1_213790	-0.342712	0.00660427	FALSE	2.18018										TGGT1_313770	-0.210505	0.313493	FALSE	0.503772
transcript=TGGT1_256060-t26_1	0.505045	1.15478e-05	FALSE	4.9375										TGGT1_315490	-0.342781	3.08165e-08	FALSE	7.51122										TGGT1_222210	-0.54848	0.314064	FALSE	0.502982
transcript=TGGT1_259550-t26_1	0.46332	1.16533e-05	FALSE	4.93355										TGGT1_229140	-0.343461	7.12691e-13	FALSE	12.1471										TGGT1_288680	0.286893	0.315345	FALSE	0.501214
transcript=TGGT1_263520-t26_1	-0.196399	1.18828e-05	FALSE	4.92508										TGGT1_312150	-0.344706	3.01273e-05	FALSE	4.52104										TGGT1_211680	-0.10641	0.317613	FALSE	0.498102
transcript=TGGT1_311400-t26_1	0.468319	1.20002e-05	FALSE	4.92081										TGGT1_283878	-0.345681	0.0327621	FALSE	1.48463										TGGT1_310630	0.263609	0.318462	FALSE	0.496942
transcript=TGGT1_286630-t26_1	0.5133	1.22427e-05	FALSE	4.91212										TGGT1_308090	-0.348073	7.92162e-10	FALSE	9.10119										TGGT1_216260	0.184856	0.319026	FALSE	0.496174
transcript=TGGT1_212220-t26_1	-0.493394	1.24898e-05	FALSE	4.90344										TGGT1_207830	-0.350214	0.0179227	FALSE	1.7466										TGGT1_218300	-0.259041	0.319167	FALSE	0.495982
transcript=TGGT1_267050-t26_1	0.345887	1.26151e-05	FALSE	4.89911										TGGT1_242570	-0.350451	3.21108e-08	FALSE	7.49335										TGGT1_320010	0.197331	0.319731	FALSE	0.495215
transcript=TGGT1_220570-t26_1	-0.888851	1.29968e-05	TRUE	4.88616										TGGT1_363030	-0.350533	3.17321e-10	FALSE	9.4985										TGGT1_254660	0.348999	0.319872	FALSE	0.495024
transcript=TGGT1_311410-t26_1	-0.504897	1.32576e-05	FALSE	4.87754										TGGT1_203240	-0.351078	6.95506e-10	FALSE	9.1577										TGGT1_225060	0.199967	0.320576	FALSE	0.494069
transcript=TGGT1_231130-t26_1	-0.460718	1.37916e-05	FALSE	4.86039										TGGT1_208540	-0.351243	0.00487449	FALSE	2.31207										TGGT1_247520	-0.382591	0.321139	FALSE	0.493307
transcript=TGGT1_240870-t26_1	0.415464	1.48952e-05	FALSE	4.82695										TGGT1_246730	-0.352281	0.0045855	FALSE	2.33861										TGGT1_243800	0.155248	0.321279	FALSE	0.493118
transcript=TGGT1_310320-t26_1	-0.466707	1.50373e-05	FALSE	4.82283										TGGT1_214590	-0.352717	0.0225916	FALSE	1.64605										TGGT1_249580	-0.359728	0.322122	FALSE	0.49198
transcript=TGGT1_240660-t26_1	-0.664049	1.53246e-05	TRUE	4.81461										TGGT1_207720	-0.354152	8.72875e-08	FALSE	7.05905										TGGT1_203220	0.179862	0.322542	FALSE	0.491414
transcript=TGGT1_310440-t26_1	0.469305	1.57594e-05	FALSE	4.80246										TGGT1_252220	-0.354308	4.26278e-09	FALSE	8.37031										TGGT1_319695	-0.387204	0.322822	FALSE	0.491037
transcript=TGGT1_258360-t26_1	0.496001	1.59068e-05	FALSE	4.79842										TGGT1_310900	-0.354795	1.35131e-09	FALSE	8.86925										TGGT1_245500	0.209038	0.323242	FALSE	0.490472
transcript=TGGT1_216620-t26_1	-0.369075	1.62018e-05	FALSE	4.79044										TGGT1_308860	-0.354954	0.000376441	FALSE	3.4243										TGGT1_250810	0.408804	0.323661	FALSE	0.48991
transcript=TGGT1_263710-t26_1	-0.819986	1.63497e-05	TRUE	4.78649										TGGT1_242790B	-0.35555	1.1482e-08	FALSE	7.93998										TGGT1_275810	0.286859	0.323801	FALSE	0.489722
transcript=TGGT1_293770-t26_1	0.383751	1.66465e-05	FALSE	4.77868										TGGT1_217900	-0.355736	0.00111827	FALSE	2.95145										TGGT1_263840	-0.394296	0.324359	FALSE	0.488974
transcript=TGGT1_215220-t26_1	0.64604	1.6947e-05	TRUE	4.77091										TGGT1_232050	-0.35684	4.03655e-06	FALSE	5.39399										TGGT1_225730	-0.295144	0.325473	FALSE	0.487485
transcript=TGGT1_313430-t26_1	-0.681589	1.74104e-05	TRUE	4.75919										TGGT1_213392	-0.357177	0.010136	FALSE	1.99413										TGGT1_311870	0.179216	0.325613	FALSE	0.487298
transcript=TGGT1_315140-t26_1	-0.260996	1.75684e-05	FALSE	4.75527										TGGT1_316900	-0.358362	0.0025874	FALSE	2.58714										TGGT1_231000	-0.121931	0.326307	FALSE	0.486374
transcript=TGGT1_258826-t26_1	-0.333505	1.78848e-05	FALSE	4.74752										TGGT1_315700	-0.358479	2.02462e-05	FALSE	4.69366										TGGT1_210790	-0.236355	0.327	FALSE	0.485452
transcript=TGGT1_247960-t26_1	-0.728273	1.80478e-05	TRUE	4.74358										TGGT1_219250	-0.359068	3.29642e-05	FALSE	4.48196										TGGT1_289630	-0.275694	0.327139	FALSE	0.485268
transcript=TGGT1_281640-t26_1	-0.868265	1.85372e-05	TRUE	4.73196										TGGT1_237520	-0.360044	1.01358e-09	FALSE	8.99414										TGGT1_294980	-0.248251	0.327692	FALSE	0.484534
transcript=TGGT1_238040B-t26_1	-0.75648	1.88724e-05	TRUE	4.72417										TGGT1_308020	-0.36086	6.67536e-12	FALSE	11.1755										TGGT1_220910	0.201117	0.328384	FALSE	0.483618
transcript=TGGT1_268870-t26_1	0.324526	1.92114e-05	FALSE	4.71644										TGGT1_244460	-0.361075	4.60628e-09	FALSE	8.33665										TGGT1_220450	0.200568	0.330314	FALSE	0.481073
transcript=TGGT1_228360-t26_1	-0.508072	1.93812e-05	FALSE	4.71262										TGGT1_313830	-0.361945	0.00485477	FALSE	2.31383										TGGT1_254650	-0.200339	0.332098	FALSE	0.478734
transcript=TGGT1_299810-t26_1	0.69275	1.95515e-05	TRUE	4.70882										TGGT1_295110	-0.36295	4.10144e-11	FALSE	10.3871										TGGT1_279100	0.256864	0.332372	FALSE	0.478376
transcript=TGGT1_221660-t26_1	0.409629	1.98948e-05	FALSE	4.70126										TGGT1_232370	-0.363253	5.72125e-09	FALSE	8.24251										TGGT1_320640	0.133444	0.332918	FALSE	0.477663
transcript=TGGT1_315700-t26_1	-0.358479	2.02462e-05	FALSE	4.69366										TGGT1_269260	-0.364726	0.00447446	FALSE	2.34926										TGGT1_312110	-0.139425	0.333465	FALSE	0.47695
transcript=TGGT1_276130-t26_1	-1.00451	2.04225e-05	TRUE	4.68989										TGGT1_258080	-0.366661	2.64172e-05	FALSE	4.57811										TGGT1_227980	-0.195102	0.333874	FALSE	0.476417
transcript=TGGT1_209860-t26_1	-0.582839	2.05987e-05	TRUE	4.68616										TGGT1_234230	-0.368146	8.4395e-10	FALSE	9.07368										TGGT1_297520	-0.656828	0.33401	FALSE	0.476241
transcript=TGGT1_225940-t26_1	-0.442165	2.07778e-05	FALSE	4.6824										TGGT1_294220	-0.368326	1.0739e-05	FALSE	4.96904										TGGT1_240520	0.333616	0.334691	FALSE	0.475356
transcript=TGGT1_315670-t26_1	0.364321	2.09613e-05	FALSE	4.67858										TGGT1_259950	-0.368783	0.000184938	FALSE	3.73297										TGGT1_209000	-0.204468	0.334963	FALSE	0.475003
transcript=TGGT1_202460-t26_1	0.439679	2.15216e-05	FALSE	4.66713										TGGT1_216620	-0.369075	1.62018e-05	FALSE	4.79044										TGGT1_305910	0.117742	0.335913	FALSE	0.473773
transcript=TGGT1_206690-t26_1	-1.06487	2.21054e-05	TRUE	4.6555										TGGT1_319730	-0.36994	0.00122458	FALSE	2.91201										TGGT1_211040	-0.453962	0.336049	FALSE	0.473597
transcript=TGGT1_271350-t26_1	0.316896	2.25084e-05	FALSE	4.64766										TGGT1_280700	-0.373332	1.5955e-12	FALSE	11.7971										TGGT1_243540	0.292252	0.336185	FALSE	0.473422
transcript=TGGT1_248400-t26_1	0.293176	2.29266e-05	FALSE	4.63966										TGGT1_251850	-0.376459	2.66829e-05	FALSE	4.57377										TGGT1_265850	0.215706	0.338482	FALSE	0.470464
transcript=TGGT1_223540-t26_1	0.288499	2.31355e-05	FALSE	4.63572										TGGT1_296950	-0.377054	0.00634897	FALSE	2.1973										TGGT1_219170	-0.218059	0.339289	FALSE	0.46943
transcript=TGGT1_410360-t26_1	0.382924	2.33481e-05	FALSE	4.63175										TGGT1_203150	-0.37955	6.83648e-06	FALSE	5.16517										TGGT1_308040	-0.125554	0.339692	FALSE	0.468915
transcript=TGGT1_285240-t26_1	-1.00952	2.4436e-05	TRUE	4.61197										TGGT1_283850	-0.381959	6.39098e-14	FALSE	13.1944										TGGT1_237500	0.145467	0.339827	FALSE	0.468742
transcript=TGGT1_222050-t26_1	-0.454381	2.51489e-05	FALSE	4.59948										TGGT1_260470	-0.382314	0.0443472	FALSE	1.35313										TGGT1_289880	-0.151009	0.340765	FALSE	0.467545
transcript=TGGT1_308870-t26_1	-0.250058	2.56473e-05	FALSE	4.59096										TGGT1_293390	-0.382526	0.0257939	FALSE	1.58848										TGGT1_262140	-0.236991	0.341434	FALSE	0.466693
transcript=TGGT1_258080-t26_1	-0.366661	2.64172e-05	FALSE	4.57811										TGGT1_202890	-0.382656	0.00143675	FALSE	2.84262										TGGT1_247760	0.133219	0.341835	FALSE	0.466183
transcript=TGGT1_251850-t26_1	-0.376459	2.66829e-05	FALSE	4.57377										TGGT1_310420	-0.382742	0.047131	FALSE	1.32669										TGGT1_306330	-0.093413	0.342636	FALSE	0.465167
transcript=TGGT1_261540-t26_1	-0.593503	2.72284e-05	TRUE	4.56498										TGGT1_288750	-0.383083	5.32051e-05	FALSE	4.27405										TGGT1_225550	-0.271014	0.342769	FALSE	0.464998
transcript=TGGT1_226068-t26_1	-0.757613	2.75024e-05	TRUE	4.56063										TGGT1_237820	-0.383376	0.0005386	FALSE	3.26873										TGGT1_318480	0.162547	0.343568	FALSE	0.463987
transcript=TGGT1_219270-t26_1	-0.880278	2.77832e-05	TRUE	4.55622										TGGT1_262710	-0.383752	0.00765107	FALSE	2.11628										TGGT1_277990	-0.230822	0.343966	FALSE	0.463484
transcript=TGGT1_295850-t26_1	-0.609525	2.89329e-05	TRUE	4.53861										TGGT1_273130	-0.384509	4.27009e-18	FALSE	17.3696										TGGT1_288840	0.207581	0.344232	FALSE	0.463149
transcript=TGGT1_272770-t26_1	-0.725822	2.92247e-05	TRUE	4.53425										TGGT1_286230	-0.384863	0.0439425	FALSE	1.35712										TGGT1_222270	0.149549	0.344497	FALSE	0.462815
transcript=TGGT1_312150-t26_1	-0.344706	3.01273e-05	FALSE	4.52104										TGGT1_232440	-0.385013	3.57867e-08	FALSE	7.44628										TGGT1_260820	-0.242041	0.344629	FALSE	0.462648
transcript=TGGT1_213280-t26_1	-0.455532	3.07481e-05	FALSE	4.51218										TGGT1_209280	-0.385236	2.51344e-08	FALSE	7.59973										TGGT1_207390	-0.181316	0.345027	FALSE	0.462147
transcript=TGGT1_292080-t26_1	0.382491	3.10607e-05	FALSE	4.50779										TGGT1_314740	-0.385969	1.73292e-08	FALSE	7.76122										TGGT1_267160	0.34228	0.345424	FALSE	0.461647
transcript=TGGT1_314970-t26_1	-0.207426	3.16869e-05	FALSE	4.49912										TGGT1_290300	-0.386106	6.03248e-09	FALSE	8.2195										TGGT1_222220	-0.174896	0.346216	FALSE	0.460653
transcript=TGGT1_225990-t26_1	0.406703	3.23229e-05	FALSE	4.49049										TGGT1_272390	-0.388332	0.0119057	FALSE	1.92425										TGGT1_263200	-0.550864	0.347139	FALSE	0.459497
transcript=TGGT1_219250-t26_1	-0.359068	3.29642e-05	FALSE	4.48196										TGGT1_232800	-0.388685	1.17577e-07	FALSE	6.92968										TGGT1_202680	-0.137551	0.347928	FALSE	0.458511
transcript=TGGT1_251880-t26_1	0.463241	3.3606e-05	FALSE	4.47358										TGGT1_225125	-0.389211	2.98894e-09	FALSE	8.52448										TGGT1_258780	0.244293	0.34819	FALSE	0.458184
transcript=TGGT1_287230-t26_1	-1.18051	3.4896e-05	TRUE	4.45722										TGGT1_238250	-0.389377	0.000477567	FALSE	3.32097										TGGT1_318590	0.430719	0.348583	FALSE	0.457694
transcript=TGGT1_321410-t26_1	-0.577498	3.52192e-05	FALSE	4.45322										TGGT1_205240	-0.389399	0.000875311	FALSE	3.05784										TGGT1_301130	-0.365819	0.348714	FALSE	0.457531
transcript=TGGT1_213940-t26_1	-0.299727	3.68512e-05	FALSE	4.43355										TGGT1_227830	-0.390809	0.00267477	FALSE	2.57271										TGGT1_216720	0.178773	0.348846	FALSE	0.457366
transcript=TGGT1_211420-t26_1	-0.629843	3.92164e-05	TRUE	4.40653										TGGT1_251950	-0.390878	1.23913e-07	FALSE	6.90688										TGGT1_295125	-0.254047	0.349238	FALSE	0.456879
transcript=TGGT1_232350-t26_1	0.299929	3.95604e-05	FALSE	4.40274										TGGT1_259830	-0.391683	0.0304936	FALSE	1.51579										TGGT1_286080	0.11387	0.350284	FALSE	0.45558
transcript=TGGT1_200250-t26_1	-0.431374	4.02547e-05	FALSE	4.39518										TGGT1_243350	-0.392051	0.0010708	FALSE	2.97029										TGGT1_308050	0.336045	0.351066	FALSE	0.454611
transcript=TGGT1_241880-t26_1	-0.471823	4.09622e-05	FALSE	4.38762										TGGT1_289970	-0.393914	2.90429e-06	FALSE	5.53696										TGGT1_316730	-0.306656	0.351327	FALSE	0.454288
transcript=TGGT1_266960-t26_1	0.501037	4.31745e-05	FALSE	4.36477										TGGT1_269980	-0.396215	3.00841e-07	FALSE	6.52166										TGGT1_263180	0.169112	0.351457	FALSE	0.454128
transcript=TGGT1_233260-t26_1	0.317829	4.55591e-05	FALSE	4.34142										TGGT1_265220	-0.39782	1.55955e-09	FALSE	8.807										TGGT1_312670	0.287525	0.351587	FALSE	0.453967
transcript=TGGT1_263750-t26_1	-0.739556	4.75774e-05	TRUE	4.3226										TGGT1_207690	-0.398518	0.00142188	FALSE	2.84714										TGGT1_293470	-0.100333	0.351847	FALSE	0.453646
transcript=TGGT1_248100-t26_1	-0.732777	4.92333e-05	TRUE	4.30774										TGGT1_240570	-0.39924	0.000702799	FALSE	3.15317										TGGT1_263850	0.173028	0.351977	FALSE	0.453486
transcript=TGGT1_216680-t26_1	-0.75158	4.96546e-05	TRUE	4.30404										TGGT1_205040	-0.400044	0.000763045	FALSE	3.11745										TGGT1_297690	-0.288432	0.352367	FALSE	0.453005
transcript=TGGT1_244370-t26_1	-0.60953	5.14009e-05	TRUE	4.28903										TGGT1_243950	-0.400148	0.00016093	FALSE	3.79336										TGGT1_224000	-0.274782	0.353534	FALSE	0.451569
transcript=TGGT1_277760-t26_1	0.480758	5.18463e-05	FALSE	4.28528										TGGT1_312050	-0.401633	1.48643e-06	FALSE	5.82786										TGGT1_314090	0.28476	0.35418	FALSE	0.450776
transcript=TGGT1_263500-t26_1	0.3322	5.22994e-05	FALSE	4.2815										TGGT1_290980	-0.402471	0.0184704	FALSE	1.73352										TGGT1_247380	-0.233232	0.354568	FALSE	0.4503
transcript=TGGT1_203990-t26_1	-0.323383	5.27517e-05	FALSE	4.27776										TGGT1_267750	-0.404435	0.00109451	FALSE	2.96078										TGGT1_300280	0.254154	0.354697	FALSE	0.450142
transcript=TGGT1_288750-t26_1	-0.383083	5.32051e-05	FALSE	4.27405										TGGT1_268570	-0.407115	0.00192851	FALSE	2.71478										TGGT1_219710	0.15233	0.354955	FALSE	0.449827
transcript=TGGT1_309210-t26_1	0.386006	5.4113e-05	FALSE	4.2667										TGGT1_230510	-0.407666	4.37152e-07	FALSE	6.35937										TGGT1_267330	0.164216	0.356499	FALSE	0.447942
transcript=TGGT1_275568-t26_1	-0.46644	5.4568e-05	FALSE	4.26306										TGGT1_258950	-0.408298	0.00210443	FALSE	2.67687										TGGT1_261000	0.181873	0.356627	FALSE	0.447786
transcript=TGGT1_300120-t26_1	0.308301	5.54899e-05	FALSE	4.25579										TGGT1_244280	-0.410304	5.60317e-08	FALSE	7.25157										TGGT1_257560	0.167019	0.357781	FALSE	0.446383
transcript=TGGT1_265840-t26_1	-0.342554	5.68811e-05	FALSE	4.24503										TGGT1_265460	-0.410741	0.00587755	FALSE	2.2308										TGGT1_309265	-0.22024	0.357909	FALSE	0.446227
transcript=TGGT1_318430-t26_1	0.531743	5.8746e-05	FALSE	4.23102										TGGT1_257340	-0.411379	0.0217121	FALSE	1.6633										TGGT1_287270	0.247921	0.358292	FALSE	0.445763
transcript=TGGT1_289770-t26_1	0.300929	5.96838e-05	FALSE	4.22414										TGGT1_292120	-0.412175	8.9509e-09	FALSE	8.04813										TGGT1_236970	-0.139853	0.358548	FALSE	0.445453
transcript=TGGT1_217570-t26_1	0.490321	6.15817e-05	FALSE	4.21055										TGGT1_248180	-0.41446	0.0224022	FALSE	1.64971										TGGT1_411430	-0.1922	0.358676	FALSE	0.445298
transcript=TGGT1_313670-t26_1	0.348799	6.20632e-05	FALSE	4.20717										TGGT1_214870	-0.414673	0.0190793	FALSE	1.71944										TGGT1_230230	-0.258964	0.359568	FALSE	0.444219
transcript=TGGT1_202630-t26_1	-0.340691	6.2557e-05	FALSE	4.20372										TGGT1_256980	-0.414686	5.00315e-06	FALSE	5.30076										TGGT1_236140	-0.168863	0.360077	FALSE	0.443605
transcript=TGGT1_277500-t26_1	0.299289	6.305e-05	FALSE	4.20031										TGGT1_309590	-0.415729	0.00140718	FALSE	2.85165										TGGT1_271060	-0.184681	0.360331	FALSE	0.443298
transcript=TGGT1_321480-t26_1	-0.617416	6.35486e-05	TRUE	4.19689										TGGT1_301180	-0.41721	1.11761e-06	FALSE	5.95171										TGGT1_266620	-0.262853	0.360585	FALSE	0.442992
transcript=TGGT1_279370-t26_1	-0.686051	6.45638e-05	TRUE	4.19001										TGGT1_285190	-0.417324	9.69652e-06	FALSE	5.01338										TGGT1_251480	-0.449286	0.360839	FALSE	0.442687
transcript=TGGT1_214490-t26_1	0.254684	6.50759e-05	FALSE	4.18658										TGGT1_246550	-0.417803	0.000513458	FALSE	3.2895										TGGT1_208580	0.451574	0.360966	FALSE	0.442534
transcript=TGGT1_230100-t26_1	-1.01047	6.55948e-05	TRUE	4.18313										TGGT1_260310	-0.418239	8.26163e-11	FALSE	10.0829										TGGT1_251885	0.323519	0.361473	FALSE	0.441924
transcript=TGGT1_216660-t26_1	-1.02335	6.94746e-05	TRUE	4.15817										TGGT1_263320	-0.421141	3.81554e-12	FALSE	11.4184										TGGT1_273930	0.192869	0.361853	FALSE	0.441468
transcript=TGGT1_286580-t26_1	-0.310528	7.00643e-05	FALSE	4.1545										TGGT1_254370	-0.421501	1.86122e-11	FALSE	10.7302										TGGT1_269660	0.268726	0.362233	FALSE	0.441012
transcript=TGGT1_228180-t26_1	-1.39985	7.06532e-05	TRUE	4.15087										TGGT1_264660	-0.424352	9.76056e-14	FALSE	13.0105										TGGT1_253090	-0.45895	0.362359	FALSE	0.440861
transcript=TGGT1_307810-t26_1	-0.479855	7.12466e-05	FALSE	4.14724										TGGT1_232180	-0.424526	3.62559e-07	FALSE	6.44062										TGGT1_236030	-0.297635	0.362486	FALSE	0.440709
transcript=TGGT1_253290-t26_1	0.307494	7.24352e-05	FALSE	4.14005										TGGT1_222410	-0.424789	0.0450611	FALSE	1.3462										TGGT1_310070	-0.147318	0.362738	FALSE	0.440407
transcript=TGGT1_289680-t26_1	-0.32835	7.42226e-05	FALSE	4.12946										TGGT1_214200	-0.42589	3.95133e-06	FALSE	5.40326										TGGT1_203400	-0.464737	0.363243	FALSE	0.439803
transcript=TGGT1_247930-t26_1	-0.614636	7.54254e-05	TRUE	4.12248										TGGT1_312622	-0.426417	0.00212589	FALSE	2.67246										TGGT1_229780	-0.365537	0.36538	FALSE	0.437255
transcript=TGGT1_203290-t26_1	-0.623891	7.66271e-05	TRUE	4.11562										TGGT1_210408	-0.426559	0.020272	FALSE	1.6931										TGGT1_234190	0.267415	0.365882	FALSE	0.436659
transcript=TGGT1_239890-t26_1	-0.449861	7.90457e-05	FALSE	4.10212										TGGT1_232380	-0.426836	0.00213673	FALSE	2.67025										TGGT1_229940	-0.32115	0.366507	FALSE	0.435918
transcript=TGGT1_300100-t26_1	-0.29269	8.20871e-05	FALSE	4.08573										TGGT1_254030	-0.42769	0.0332672	FALSE	1.47798			-0.182927							TGGT1_209020	-0.565045	0.367007	FALSE	0.435326
transcript=TGGT1_263430-t26_1	0.429864	8.33207e-05	FALSE	4.07925										TGGT1_320230	-0.429987	6.51305e-06	FALSE	5.18622										TGGT1_242240	-0.239373	0.367256	FALSE	0.435031
transcript=TGGT1_267730-t26_1	-0.861049	8.45968e-05	TRUE	4.07265										TGGT1_214990	-0.430158	0.025319	FALSE	1.59655										TGGT1_314100	-0.133606	0.36763	FALSE	0.434589
transcript=TGGT1_267800-t26_1	0.331178	8.58732e-05	FALSE	4.06614										TGGT1_233100	-0.431168	0.00471853	FALSE	2.32619										TGGT1_229030	-0.24322	0.368004	FALSE	0.434147
transcript=TGGT1_294710-t26_1	0.30455	8.71522e-05	FALSE	4.05972										TGGT1_315320	-0.43134	7.04236e-12	FALSE	11.1523										TGGT1_288685	-0.144177	0.368502	FALSE	0.43356
transcript=TGGT1_271810-t26_1	-0.248173	8.97513e-05	FALSE	4.04696										TGGT1_200250	-0.431374	4.02547e-05	FALSE	4.39518										TGGT1_205000	0.231482	0.369247	FALSE	0.432683
transcript=TGGT1_221630-t26_1	-1.53417	9.04218e-05	TRUE	4.04373										TGGT1_243250	-0.431822	0.00748429	FALSE	2.12585										TGGT1_221910	-0.259413	0.369495	FALSE	0.432391
transcript=TGGT1_240650-t26_1	0.301336	9.24853e-05	FALSE	4.03393										TGGT1_231910	-0.432272	0.000660236	FALSE	3.1803										TGGT1_314875	0.170399	0.369619	FALSE	0.432246
transcript=TGGT1_261430-t26_1	-0.579675	9.52779e-05	FALSE	4.02101										TGGT1_293510	-0.432284	0.0173828	FALSE	1.75988										TGGT1_304970	-0.176071	0.370114	FALSE	0.431664
transcript=TGGT1_260180-t26_1	-0.677827	9.66875e-05	TRUE	4.01463										TGGT1_305590	-0.432413	0.0199274	FALSE	1.70055										TGGT1_247020	0.24855	0.370362	FALSE	0.431374
transcript=TGGT1_236950-t26_1	-0.70702	9.81306e-05	TRUE	4.0082										TGGT1_275650	-0.432512	9.19899e-16	FALSE	15.0363										TGGT1_265530	0.21669	0.370485	FALSE	0.431229
transcript=TGGT1_210840-t26_1	0.427647	0.000101029	FALSE	3.99555										TGGT1_271050	-0.433489	1.0411e-06	FALSE	5.98251										TGGT1_224520	-0.252141	0.371103	FALSE	0.430506
transcript=TGGT1_279420-t26_1	0.319037	0.00010176	FALSE	3.99242										TGGT1_215350	-0.433827	4.30607e-07	FALSE	6.36592										TGGT1_259650	-0.184368	0.373933	FALSE	0.427206
transcript=TGGT1_230210-t26_1	-0.250608	0.000105469	FALSE	3.97688										TGGT1_213800	-0.435081	3.50991e-07	FALSE	6.4547										TGGT1_261260A	0.309657	0.375034	FALSE	0.425929
transcript=TGGT1_239500-t26_1	0.307635	0.000106244	FALSE	3.9737										TGGT1_270880	-0.436185	8.77809e-12	FALSE	11.0566										TGGT1_228120	0.166121	0.375401	FALSE	0.425505
transcript=TGGT1_315980-t26_1	-0.480854	0.000108617	FALSE	3.9641										TGGT1_271930	-0.436387	0.000157459	FALSE	3.80283										TGGT1_277910	-0.15646	0.375523	FALSE	0.425363
transcript=TGGT1_263480-t26_1	-0.622124	0.000110226	TRUE	3.95772										TGGT1_215380	-0.436873	1.11209e-11	FALSE	10.9539										TGGT1_359190	-0.410628	0.375645	FALSE	0.425222
transcript=TGGT1_280560-t26_1	0.333396	0.000112658	FALSE	3.94824										TGGT1_319300	-0.438755	5.48666e-08	FALSE	7.26069										TGGT1_224660	0.183288	0.375889	FALSE	0.42494
transcript=TGGT1_264040-t26_1	-0.911026	0.000114289	TRUE	3.942										TGGT1_233190	-0.440481	1.97606e-08	FALSE	7.7042										TGGT1_220900	0.232407	0.376254	FALSE	0.424519
transcript=TGGT1_267080-t26_1	0.23306	0.000115119	FALSE	3.93885										TGGT1_221230	-0.441908	3.49621e-09	FALSE	8.4564										TGGT1_310460	-0.207012	0.376619	FALSE	0.424098
transcript=TGGT1_252430-t26_1	-0.269839	0.000118474	FALSE	3.92638										TGGT1_313290	-0.441971	0.000246552	FALSE	3.60809										TGGT1_270550	-0.217884	0.37747	FALSE	0.423118
transcript=TGGT1_269770-t26_1	-0.557818	0.000119333	FALSE	3.92324										TGGT1_225940	-0.442165	2.07778e-05	FALSE	4.6824										TGGT1_211260	0.187992	0.37844	FALSE	0.422003
transcript=TGGT1_227030-t26_1	0.39909	0.000121092	FALSE	3.91688										TGGT1_267810	-0.442528	1.435e-11	FALSE	10.8431										TGGT1_223485	-0.264736	0.379408	FALSE	0.420894
transcript=TGGT1_270270-t26_1	-0.707758	0.000123879	TRUE	3.907										TGGT1_231410	-0.443241	1.44735e-06	FALSE	5.83943										TGGT1_209890	-0.224085	0.37965	FALSE	0.420617
transcript=TGGT1_207170-t26_1	-0.449518	0.000124827	FALSE	3.90369										TGGT1_235380	-0.446764	2.72436e-08	FALSE	7.56474										TGGT1_313180	-0.323913	0.379891	FALSE	0.420341
transcript=TGGT1_297060-t26_1	0.476957	0.000126734	FALSE	3.89711										TGGT1_318140	-0.44792	7.35886e-09	FALSE	8.13319										TGGT1_286600	0.152193	0.380253	FALSE	0.419927
transcript=TGGT1_236570-t26_1	0.357935	0.000131526	FALSE	3.88099										TGGT1_319920	-0.449143	8.65274e-07	FALSE	6.06285										TGGT1_301380	0.281368	0.380494	FALSE	0.419652
transcript=TGGT1_213030-t26_1	-0.327634	0.000132489	FALSE	3.87782										TGGT1_207170	-0.449518	0.000124827	FALSE	3.90369										TGGT1_253030	-0.380527	0.381096	FALSE	0.418966
transcript=TGGT1_278850-t26_1	-0.881519	0.000134427	TRUE	3.87151										TGGT1_239890	-0.449861	7.90457e-05	FALSE	4.10212										TGGT1_257070	-0.282553	0.381936	FALSE	0.418009
transcript=TGGT1_248880-t26_1	-0.248034	0.000138456	FALSE	3.85869										TGGT1_289570	-0.450018	0.00121798	FALSE	2.91436										TGGT1_232540	-0.150086	0.382056	FALSE	0.417873
transcript=TGGT1_205680-t26_1	-1.09223	0.000139476	TRUE	3.8555										TGGT1_221980	-0.452449	0.0110032	FALSE	1.95848										TGGT1_227850	-0.360003	0.382176	FALSE	0.417737
transcript=TGGT1_232260-t26_1	-0.907628	0.000141519	TRUE	3.84919										TGGT1_276210	-0.453021	0.000746601	FALSE	3.12691										TGGT1_276180	-0.337767	0.382775	FALSE	0.417056
transcript=TGGT1_247195-t26_1	-0.31233	0.000144588	FALSE	3.83987										TGGT1_246540	-0.453197	0.00809373	FALSE	2.09185										TGGT1_246100	-0.126528	0.383253	FALSE	0.416514
transcript=TGGT1_249030-t26_1	-0.533446	0.000145615	FALSE	3.83679										TGGT1_222050	-0.454381	2.51489e-05	FALSE	4.59948										TGGT1_297760	-0.249338	0.383492	FALSE	0.416244
transcript=TGGT1_272290-t26_1	0.397372	0.000149786	FALSE	3.82453										TGGT1_213280	-0.455532	3.07481e-05	FALSE	4.51218										TGGT1_233830	0.193256	0.38516	FALSE	0.414359
transcript=TGGT1_318730-t26_1	-0.537434	0.000156303	FALSE	3.80603										TGGT1_285268	-0.45756	9.24135e-12	FALSE	11.0343										TGGT1_254220	0.298745	0.385991	FALSE	0.413423
transcript=TGGT1_271930-t26_1	-0.436387	0.000157459	FALSE	3.80283										TGGT1_298610	-0.458537	1e-19	FALSE	18										TGGT1_224490	-0.385915	0.386701	FALSE	0.412625
transcript=TGGT1_300060-t26_1	-0.641181	0.000159771	TRUE	3.7965										TGGT1_320220	-0.458808	1.41074e-12	FALSE	11.8506										TGGT1_224990	-0.227972	0.387882	FALSE	0.4113
transcript=TGGT1_243950-t26_1	-0.400148	0.00016093	FALSE	3.79336										TGGT1_272520	-0.459098	0.0059019	FALSE	2.22901										TGGT1_314690	-0.270175	0.388118	FALSE	0.411036
transcript=TGGT1_221620-t26_1	0.976203	0.000162097	TRUE	3.79023										TGGT1_275860	-0.459737	1.62202e-07	FALSE	6.78994										TGGT1_249340	-0.259663	0.388236	FALSE	0.410904
transcript=TGGT1_239752-t26_1	0.680018	0.000163272	TRUE	3.78709										TGGT1_273110	-0.460114	2.03832e-07	FALSE	6.69073										TGGT1_310060	0.181677	0.388589	FALSE	0.410509
transcript=TGGT1_320040-t26_1	-0.681883	0.000164446	TRUE	3.78398										TGGT1_251840	-0.460117	2.65185e-12	FALSE	11.5765										TGGT1_306020	-0.257415	0.389176	FALSE	0.409854
transcript=TGGT1_249390-t26_1	0.38875	0.000167969	FALSE	3.77477										TGGT1_219320	-0.460244	2.96353e-07	FALSE	6.52819										TGGT1_294780	-0.226264	0.389294	FALSE	0.409722
transcript=TGGT1_238150-t26_1	-0.518141	0.000170359	FALSE	3.76863										TGGT1_231130	-0.460718	1.37916e-05	FALSE	4.86039										TGGT1_271250	0.245855	0.389645	FALSE	0.409331
transcript=TGGT1_311090-t26_1	0.469527	0.000171559	FALSE	3.76559										TGGT1_237260	-0.461548	0.00154898	FALSE	2.80995										TGGT1_214960	-0.353797	0.390816	FALSE	0.408028
transcript=TGGT1_290950-t26_1	0.218205	0.000178796	FALSE	3.74764										TGGT1_261080	-0.463797	3.01849e-08	FALSE	7.52021										TGGT1_261460	0.28591	0.391166	FALSE	0.407639
transcript=TGGT1_224060-t26_1	0.250689	0.000180011	FALSE	3.7447										TGGT1_249325	-0.465985	3.00792e-06	FALSE	5.52173										TGGT1_264030	-0.1726	0.391866	FALSE	0.406862
transcript=TGGT1_294290-t26_1	-0.781421	0.000181228	TRUE	3.74177										TGGT1_270360	-0.466103	0.000934496	FALSE	3.02942										TGGT1_255220	-0.210305	0.391982	FALSE	0.406734
transcript=TGGT1_259950-t26_1	-0.368783	0.000184938	FALSE	3.73297										TGGT1_275568	-0.46644	5.4568e-05	FALSE	4.26306										TGGT1_228630	-0.129295	0.392215	FALSE	0.406476
transcript=TGGT1_282055-t26_1	-0.473541	0.000188756	FALSE	3.7241										TGGT1_258030	-0.466668	5.56695e-09	FALSE	8.25438										TGGT1_264650	0.187792	0.392564	FALSE	0.40609
transcript=TGGT1_278070-t26_1;transcript=TGGT1_408760-t26_1	-0.652277	0.000190038	TRUE	3.72116										TGGT1_310320	-0.466707	1.50373e-05	FALSE	4.82283										TGGT1_312580	-0.43337	0.392797	FALSE	0.405832
transcript=TGGT1_234505-t26_1	0.234729	0.000200397	FALSE	3.69811										TGGT1_205600	-0.469387	0.000583353	FALSE	3.23407										TGGT1_268580	0.190842	0.393377	FALSE	0.405191
transcript=TGGT1_316350-t26_1	-0.603464	0.000208307	TRUE	3.6813										TGGT1_250800	-0.469538	5.97043e-12	FALSE	11.224										TGGT1_291640	0.215171	0.393493	FALSE	0.405063
transcript=TGGT1_294190-t26_1	-0.559817	0.000209641	FALSE	3.67852										TGGT1_313480	-0.470209	2.33092e-07	FALSE	6.63247										TGGT1_268770	0.244819	0.393609	FALSE	0.404935
transcript=TGGT1_273370-t26_1	0.312246	0.000213675	FALSE	3.67025										TGGT1_246940	-0.47147	0.00505764	FALSE	2.29605										TGGT1_202190	0.270825	0.394419	FALSE	0.404042
transcript=TGGT1_320030-t26_1	-0.875105	0.000221907	TRUE	3.65383										TGGT1_241880	-0.471823	4.09622e-05	FALSE	4.38762										TGGT1_319950	-0.230314	0.395804	FALSE	0.40252
transcript=TGGT1_304900-t26_1	-0.793677	0.000227592	TRUE	3.64284										TGGT1_212130	-0.473454	0.0286455	FALSE	1.54294										TGGT1_234900	-0.15676	0.395919	FALSE	0.402394
transcript=TGGT1_226710-t26_1	-0.680875	0.000237736	TRUE	3.62391										TGGT1_282055	-0.473541	0.000188756	FALSE	3.7241										TGGT1_305260	-0.191516	0.39638	FALSE	0.401888
transcript=TGGT1_289330-t26_1	0.252935	0.00024067	FALSE	3.61858										TGGT1_234390	-0.473642	0.0260671	FALSE	1.58391										TGGT1_269250	0.202486	0.397871	FALSE	0.400258
transcript=TGGT1_294040-t26_1	-0.874158	0.000242137	TRUE	3.61594										TGGT1_294630	-0.474616	3.07242e-11	FALSE	10.5125										TGGT1_312200	0.124442	0.398215	FALSE	0.399882
transcript=TGGT1_313290-t26_1	-0.441971	0.000246552	FALSE	3.60809										TGGT1_292020	-0.474647	1.81242e-08	FALSE	7.74174										TGGT1_310010	0.299475	0.399925	FALSE	0.398021
transcript=TGGT1_218780-t26_1	0.463301	0.000249554	FALSE	3.60284										TGGT1_305800	-0.4747	9.02528e-07	FALSE	6.04454										TGGT1_318150	-0.321354	0.400266	FALSE	0.397651
transcript=TGGT1_235160-t26_1	0.247386	0.000251077	FALSE	3.60019										TGGT1_211020	-0.474775	6.02366e-06	FALSE	5.22014										TGGT1_321500	0.288947	0.40038	FALSE	0.397528
transcript=TGGT1_305810-t26_1	-0.696147	0.000252604	TRUE	3.59756										TGGT1_320180	-0.475184	1.16528e-10	FALSE	9.93357										TGGT1_316490	-0.28825	0.400493	FALSE	0.397405
transcript=TGGT1_268200-t26_1	0.318357	0.00025565	FALSE	3.59235										TGGT1_214340	-0.476096	3.05166e-10	FALSE	9.51546										TGGT1_243280A	0.17747	0.4014	FALSE	0.396423
transcript=TGGT1_316400B-t26_1	0.431058	0.000264912	FALSE	3.5769										TGGT1_278630	-0.47627	0.0303359	FALSE	1.51804										TGGT1_318260	0.158845	0.402079	FALSE	0.395689
transcript=TGGT1_306910-t26_1	0.376259	0.000266477	FALSE	3.57434										TGGT1_240810	-0.476272	2.02463e-12	FALSE	11.6937										TGGT1_304520	0.208229	0.403206	FALSE	0.394473
transcript=TGGT1_297470-t26_1	-0.199891	0.00026804	FALSE	3.5718										TGGT1_242070	-0.477246	3.60078e-09	FALSE	8.4436										TGGT1_209850	0.201216	0.403881	FALSE	0.393747
transcript=TGGT1_226960-t26_1	0.349577	0.000279228	FALSE	3.55404										TGGT1_307810	-0.479855	7.12466e-05	FALSE	4.14724										TGGT1_309190	0.21816	0.404666	FALSE	0.392903
transcript=TGGT1_306195-t26_1	-0.881702	0.000280896	TRUE	3.55145										TGGT1_315980	-0.480854	0.000108617	FALSE	3.9641										TGGT1_252440	-0.288716	0.404778	FALSE	0.392783
transcript=TGGT1_217010-t26_1	-0.306248	0.00028258	FALSE	3.54886										TGGT1_257060	-0.48328	6.48468e-07	FALSE	6.18811										TGGT1_313590A	0.300344	0.40489	FALSE	0.392663
transcript=TGGT1_239610-t26_1	-1.12963	0.000285947	TRUE	3.54371										TGGT1_250820	-0.48493	4.9187e-11	FALSE	10.3081										TGGT1_310330	-0.299538	0.405002	FALSE	0.392543
transcript=TGGT1_239800-t26_1	-0.698999	0.000294768	TRUE	3.53052										TGGT1_258170	-0.48672	1.0759e-08	FALSE	7.96823										TGGT1_261780	-0.312247	0.405561	FALSE	0.391944
transcript=TGGT1_315885-t26_1	0.47219	0.000300112	FALSE	3.52272										TGGT1_253700	-0.486776	2.44191e-13	FALSE	12.6123										TGGT1_259240	-0.206455	0.405784	FALSE	0.391705
transcript=TGGT1_292220-t26_1	0.395574	0.000305537	FALSE	3.51494										TGGT1_260600	-0.487022	1.94955e-14	FALSE	13.7101										TGGT1_244470	-0.519905	0.406007	FALSE	0.391466
transcript=TGGT1_204400-t26_1	-0.187351	0.000311174	FALSE	3.507										TGGT1_260260	-0.487949	2.19738e-09	FALSE	8.65809										TGGT1_290310	0.349874	0.406119	FALSE	0.391347
transcript=TGGT1_247770-t26_1	-0.900516	0.000320695	TRUE	3.49391										TGGT1_232390	-0.488878	0.00507873	FALSE	2.29424										TGGT1_306270	0.216472	0.40623	FALSE	0.391228
transcript=TGGT1_255680-t26_1	0.877797	0.00032268	TRUE	3.49123										TGGT1_227900	-0.49105	3.14495e-07	FALSE	6.50239										TGGT1_288550	-0.700297	0.406676	FALSE	0.390751
transcript=TGGT1_315500-t26_1	-0.891049	0.000340753	TRUE	3.46756										TGGT1_225690	-0.49112	9.83908e-07	FALSE	6.00705										TGGT1_316660	0.157205	0.407232	FALSE	0.390158
transcript=TGGT1_290290-t26_1	0.587519	0.000355009	TRUE	3.44976										TGGT1_212220	-0.493394	1.24898e-05	FALSE	4.90344										TGGT1_243280B	0.172471	0.408783	FALSE	0.388507
transcript=TGGT1_273520-t26_1	0.354086	0.00036133	FALSE	3.4421										TGGT1_248390	-0.493601	9.15708e-07	FALSE	6.03824										TGGT1_240640	0.19063	0.409778	FALSE	0.387451
transcript=TGGT1_236110-t26_1	0.478868	0.000363447	FALSE	3.43956										TGGT1_226980	-0.493765	8.30659e-13	FALSE	12.0806										TGGT1_293700	-0.357875	0.409998	FALSE	0.387218
transcript=TGGT1_217890-t26_1	0.386976	0.000374244	FALSE	3.42685										TGGT1_223668	-0.493832	0.00390844	FALSE	2.408										TGGT1_305140	0.17478	0.410328	FALSE	0.386869
transcript=TGGT1_308860-t26_1	-0.354954	0.000376441	FALSE	3.4243										TGGT1_288400	-0.495516	1.22242e-08	FALSE	7.91278										TGGT1_216860	0.105733	0.410768	FALSE	0.386403
transcript=TGGT1_206640-t26_1	-0.781379	0.000378673	TRUE	3.42174										TGGT1_315610	-0.495976	5.79028e-06	FALSE	5.2373										TGGT1_251620	0.158491	0.410878	FALSE	0.386287
transcript=TGGT1_287500-t26_1	0.298979	0.000385415	FALSE	3.41407										TGGT1_257430	-0.496524	0.00948733	FALSE	2.02286										TGGT1_292235	-0.165963	0.411317	FALSE	0.385823
transcript=TGGT1_273960-t26_1	0.229895	0.000394841	FALSE	3.40358										TGGT1_215300	-0.497472	0.0135833	FALSE	1.86699										TGGT1_203790	-0.259984	0.412085	FALSE	0.385013
transcript=TGGT1_236840-t26_1	-0.577113	0.000399689	FALSE	3.39828										TGGT1_310470	-0.498107	0.0210996	FALSE	1.67573										TGGT1_215360	-0.29843	0.412303	FALSE	0.384784
transcript=TGGT1_220190-t26_1	-0.677501	0.000419992	TRUE	3.37676										TGGT1_258130	-0.49835	0.0189121	FALSE	1.72326										TGGT1_278670	-0.24642	0.413287	FALSE	0.383748
transcript=TGGT1_242020-t26_1	-0.304348	0.000427812	FALSE	3.36875										TGGT1_304760	-0.500797	3.85398e-13	FALSE	12.4141										TGGT1_246930	0.470864	0.413614	FALSE	0.383405
transcript=TGGT1_254900-t26_1	0.400244	0.00043045	FALSE	3.36608										TGGT1_311750	-0.500865	0.0120265	FALSE	1.91986										TGGT1_210980	-0.175581	0.41394	FALSE	0.383063
transcript=TGGT1_286510-t26_1	-0.654183	0.00043311	TRUE	3.3634										TGGT1_304990	-0.501834	2.25689e-06	FALSE	5.64649										TGGT1_223500	-0.243318	0.414267	FALSE	0.38272
transcript=TGGT1_309760-t26_1	0.292211	0.000441291	FALSE	3.35527										TGGT1_214080	-0.502011	1.04735e-14	FALSE	13.9799										TGGT1_264760	-0.147744	0.416219	FALSE	0.380678
transcript=TGGT1_310780-t26_1	-0.280347	0.000446781	FALSE	3.34991										TGGT1_312160	-0.503984	0.00955783	FALSE	2.01964										TGGT1_260390	0.172718	0.416975	FALSE	0.37989
transcript=TGGT1_310430A-t26_1	0.431383	0.000452306	FALSE	3.34457										TGGT1_311410	-0.504897	1.32576e-05	FALSE	4.87754										TGGT1_219120	-0.348623	0.41719	FALSE	0.379666
transcript=TGGT1_273905-t26_1	0.397095	0.000460666	FALSE	3.33661										TGGT1_236930	-0.506474	0.00168639	FALSE	2.77304										TGGT1_320210	-0.0837663	0.417298	FALSE	0.379554
transcript=TGGT1_318510-t26_1	-0.337151	0.000471869	FALSE	3.32618										TGGT1_257580	-0.507291	6.20202e-06	FALSE	5.20747										TGGT1_223760	-0.223665	0.417514	FALSE	0.379329
transcript=TGGT1_238250-t26_1	-0.389377	0.000477567	FALSE	3.32097										TGGT1_251550	-0.507474	0.0153341	FALSE	1.81434										TGGT1_221675B	-0.300053	0.417621	FALSE	0.379218
transcript=TGGT1_229950-t26_1	0.41236	0.000480481	FALSE	3.31832										TGGT1_228360	-0.508072	1.93812e-05	FALSE	4.71262										TGGT1_208710	-0.327219	0.418159	FALSE	0.378659
transcript=TGGT1_316250-t26_1	0.474663	0.000486326	FALSE	3.31307										TGGT1_306895	-0.509525	0.00602374	FALSE	2.22013										TGGT1_220430	-1.09968	0.419125	FALSE	0.377656
transcript=TGGT1_275690-t26_1	0.365817	0.000489256	FALSE	3.31046										TGGT1_225540	-0.509676	1.21561e-06	FALSE	5.91521										TGGT1_235130	-0.295807	0.419232	FALSE	0.377546
transcript=TGGT1_215060-t26_1	0.71961	0.000498203	TRUE	3.30259										TGGT1_214190	-0.511076	0.00462306	FALSE	2.33507										TGGT1_226510	0.150238	0.419447	FALSE	0.377323
transcript=TGGT1_321400-t26_1	-0.726078	0.000501226	TRUE	3.29997										TGGT1_206590	-0.512877	7.45683e-14	FALSE	13.1274										TGGT1_218950	0.14923	0.419661	FALSE	0.377101
transcript=TGGT1_246550-t26_1	-0.417803	0.000513458	FALSE	3.2895										TGGT1_266310	-0.514549	0.00821788	FALSE	2.08524										TGGT1_411470	0.224122	0.420195	FALSE	0.376549
transcript=TGGT1_258410-t26_1	-0.276582	0.000519668	FALSE	3.28427										TGGT1_202690	-0.516889	4.97579e-07	FALSE	6.30314										TGGT1_264600	-0.376681	0.421262	FALSE	0.375448
transcript=TGGT1_288860-t26_1	0.355374	0.000532284	FALSE	3.27386										TGGT1_289350	-0.517285	0.0141201	FALSE	1.85016										TGGT1_202230	0.172158	0.421475	FALSE	0.375228
transcript=TGGT1_237820-t26_1	-0.383376	0.0005386	FALSE	3.26873										TGGT1_238150	-0.518141	0.000170359	FALSE	3.76863										TGGT1_243610	-0.222688	0.422537	FALSE	0.374135
transcript=TGGT1_306030-t26_1	-0.316431	0.000555407	FALSE	3.25539										TGGT1_239410	-0.518195	1.93478e-08	FALSE	7.71337										TGGT1_313010	0.236771	0.423172	FALSE	0.373483
transcript=TGGT1_311290-t26_1	-0.605564	0.000569198	TRUE	3.24474										TGGT1_259200B	-0.518449	1.61969e-08	FALSE	7.79057										TGGT1_253820	0.172295	0.423278	FALSE	0.373374
transcript=TGGT1_312530-t26_1	0.307487	0.000576221	FALSE	3.23941										TGGT1_220500	-0.521717	2.73623e-11	FALSE	10.5628										TGGT1_269410	-0.201325	0.423701	FALSE	0.372941
transcript=TGGT1_205600-t26_1	-0.469387	0.000583353	FALSE	3.23407										TGGT1_216580	-0.524022	0.000626807	FALSE	3.20287										TGGT1_211250	0.126685	0.423806	FALSE	0.372833
[truncated: 2,681 more rows]

## Sheet: 4 vs 1 LOPIT and GO
	Cond 4 vs Cond 1 Comp
	Upregulated							Downregulated
	Localisation (TAGM-MAP)			GO Enrichment				Localisation (TAGM-MAP)			GO Enrichment
[truncated: 273 more rows]

## Sheet: 4 vs 2 Table and Plot
Cond 4 vs Cond 2 Comp
[truncated: 3,360 more rows]

[truncated: 8 more sheets: 4 vs 2 LOPIT and GO, 4 vs 2 and 4 vs 1 Comp, Fe-S Cluster Prot Behaviour, Result Table, candidates_Cond3vsCond2, candidates_Cond4vsCond1, candidates_Cond4vsCond2, candidates_Cond4vsCond3]
