# Supplementary material for: ATM1, an essential conserved transporter in Apicomplexa, bridges mitochondrial and cytosolic [Fe-S] biogenesis
Source: PLoS Pathog. 2024 Sep 30;20(9):e1012593. doi: 10.1371/journal.ppat.1012593 (PMC11476691; doi:10.1371/journal.ppat.1012593)
Supplement: S6 Table — Note that the raw data has been deposited on the Yareta depository. It can be accessed under this doi: https://doi.org/10.26037/yareta:xe4xwdhnr5gyrlakhmvjc2et6y (XLSX) [file ppat.1012593.s015.xlsx]

## Sheet: pl23025_EAbboud_allProteins_qua
Comparison (group1/group2)	ProteinGroups	UniProtIds	ProteinDescriptions	AVG Log2 Ratio	Qvalue	# of Ratios
TgATM_RapaNeg_comp / TgATM_RapaNeg	transcript=TGGT1_229140-t26_1	transcript=TGGT1_229140-t26_1	gene=TGGT1_229140 | organism=Toxoplasma_gondii_GT1 | gene_product=MaoC family domain-containing protein | transcript_product=MaoC family domain-containing protein | location=TGGT1_chrVIII:43288-48332(-) | protein_length=324 | sequence_SO=chromosome | SO=protein_coding_gene | is_pseudo=false	-5.22213	1.45e-35	113
TgATM_RapaNeg_comp / TgATM_RapaNeg	transcript=TGGT1_311230-t26_1	transcript=TGGT1_311230-t26_1	gene=TGGT1_311230 | organism=Toxoplasma_gondii_GT1 | gene_product=hypothetical protein | transcript_product=hypothetical protein | location=TGGT1_chrXI:1844321-1862670(+) | protein_length=4603 | sequence_SO=chromosome | SO=protein_coding_gene | is_pseudo=false	0.469772	1.78e-19	398
TgATM_RapaNeg_comp / TgATM_RapaNeg	transcript=TGGT1_297150-t26_1	transcript=TGGT1_297150-t26_1	gene=TGGT1_297150 | organism=Toxoplasma_gondii_GT1 | gene_product=MORN repeat-containing protein | transcript_product=MORN repeat-containing protein | location=TGGT1_chrII:1545097-1549797(-) | protein_length=453 | sequence_SO=chromosome | SO=protein_coding_gene | is_pseudo=false	1.1793	5.98e-18	59
TgATM_RapaNeg_comp / TgATM_RapaNeg	transcript=TGGT1_262050-t26_1	transcript=TGGT1_262050-t26_1	gene=TGGT1_262050 | organism=Toxoplasma_gondii_GT1 | gene_product=rhoptry kinase family protein ROP39 | transcript_product=rhoptry kinase family protein ROP39 | location=TGGT1_chrVIIb:1382528-1384294(+) | protein_length=588 | sequence_SO=chromosome | SO=protein_coding_gene | is_pseudo=false	-4.36632	7.56e-18	84
TgATM_RapaNeg_comp / TgATM_RapaNeg	transcript=TGGT1_209000-t26_1	transcript=TGGT1_209000-t26_1	gene=TGGT1_209000 | organism=Toxoplasma_gondii_GT1 | gene_product=HECT-domain (ubiquitin-transferase) domain-containing protein | transcript_product=HECT-domain (ubiquitin-transferase) domain-containing protein | location=TGGT1_chrIb:956370-995183(-) | protein_length=12302 | sequence_SO=chromosome | SO=protein_coding_gene | is_pseudo=false	-0.495929	1.06e-16	228
TgATM_RapaNeg_comp / TgATM_RapaNeg	transcript=TGGT1_236650-t26_1	transcript=TGGT1_236650-t26_1	gene=TGGT1_236650 | organism=Toxoplasma_gondii_GT1 | gene_product=DEAD (Asp-Glu-Ala-Asp) box polypeptide 17 | transcript_product=DEAD (Asp-Glu-Ala-Asp) box polypeptide 17 | location=TGGT1_chrX:5362273-5365892(-) | protein_length=550 | sequence_SO=chromosome | SO=protein_coding_gene | is_pseudo=false	-0.477795	4.84e-16	225
TgATM_RapaNeg_comp / TgATM_RapaNeg	transcript=TGGT1_221320-t26_1	transcript=TGGT1_221320-t26_1	gene=TGGT1_221320 | organism=Toxoplasma_gondii_GT1 | gene_product=acetyl-CoA carboxylase ACC1 | transcript_product=acetyl-CoA carboxylase ACC1 | location=TGGT1_chrII:218988-235059(-) | protein_length=2614 | sequence_SO=chromosome | SO=protein_coding_gene | is_pseudo=false	0.284145	5.95e-16	645
TgATM_RapaNeg_comp / TgATM_RapaNeg	transcript=TGGT1_243920-t26_1	transcript=TGGT1_243920-t26_1	gene=TGGT1_243920 | organism=Toxoplasma_gondii_GT1 | gene_product=putative DNA replication licensing factor MCM5 | transcript_product=putative DNA replication licensing factor MCM5 | location=TGGT1_chrVI:2796800-2806044(+) | protein_length=794 | sequence_SO=chromosome | SO=protein_coding_gene | is_pseudo=false	-0.466332	1.65e-15	239
TgATM_RapaNeg_comp / TgATM_RapaNeg	transcript=TGGT1_213392-t26_1	transcript=TGGT1_213392-t26_1	gene=TGGT1_213392 | organism=Toxoplasma_gondii_GT1 | gene_product=surface antigen repeat-containing protein | transcript_product=surface antigen repeat-containing protein | location=TGGT1_chrV:850154-864700(+) | protein_length=2317 | sequence_SO=chromosome | SO=protein_coding_gene | is_pseudo=false	0.356003	2.56e-14	604
TgATM_RapaNeg_comp / TgATM_RapaNeg	transcript=TGGT1_213940-t26_1	transcript=TGGT1_213940-t26_1	gene=TGGT1_213940 | organism=Toxoplasma_gondii_GT1 | gene_product=CHCH domain-containing protein | transcript_product=CHCH domain-containing protein | location=TGGT1_chrV:1321940-1324413(-) | protein_length=149 | sequence_SO=chromosome | SO=protein_coding_gene | is_pseudo=false	-0.953753	4.49e-13	72
TgATM_RapaNeg_comp / TgATM_RapaNeg	transcript=TGGT1_313910-t26_1	transcript=TGGT1_313910-t26_1	gene=TGGT1_313910 | organism=Toxoplasma_gondii_GT1 | gene_product=RNA recognition motif 2 protein | transcript_product=RNA recognition motif 2 protein | location=TGGT1_chrXI:3766770-3770119(+) | protein_length=903 | sequence_SO=chromosome | SO=protein_coding_gene | is_pseudo=false	-0.479614	1.86e-12	183
TgATM_RapaNeg_comp / TgATM_RapaNeg	transcript=TGGT1_235930-t26_1	transcript=TGGT1_235930-t26_1	gene=TGGT1_235930 | organism=Toxoplasma_gondii_GT1 | gene_product=domain K- type RNA binding proteins family protein | transcript_product=domain K- type RNA binding proteins family protein | location=TGGT1_chrX:5075263-5081044(+) | protein_length=570 | sequence_SO=chromosome | SO=protein_coding_gene | is_pseudo=false	-0.382551	2.38e-12	259
TgATM_RapaNeg_comp / TgATM_RapaNeg	transcript=TGGT1_411040-t26_1	transcript=TGGT1_411040-t26_1	gene=TGGT1_411040 | organism=Toxoplasma_gondii_GT1 | gene_product=putative IgA-specific serine endopeptidase | transcript_product=putative IgA-specific serine endopeptidase | location=AAQM03000409:47-1642(+) | protein_length=531 | sequence_SO=contig | SO=protein_coding_gene | is_pseudo=false	0.86245	4.07e-12	66
TgATM_RapaNeg_comp / TgATM_RapaNeg	transcript=TGGT1_215470-t26_1	transcript=TGGT1_215470-t26_1	gene=TGGT1_215470 | organism=Toxoplasma_gondii_GT1 | gene_product=ribosomal protein RPL10A | transcript_product=ribosomal protein RPL10A | location=TGGT1_chrX:6865357-6867300(+) | protein_length=217 | sequence_SO=chromosome | SO=protein_coding_gene | is_pseudo=false	-0.488326	5.54e-12	137
TgATM_RapaNeg_comp / TgATM_RapaNeg	transcript=TGGT1_363030-t26_1	transcript=TGGT1_363030-t26_1	gene=TGGT1_363030 | organism=Toxoplasma_gondii_GT1 | gene_product=rhoptry protein ROP8 | transcript_product=rhoptry protein ROP8 | location=AAQM03000199:1511-3196(+) | protein_length=561 | sequence_SO=contig | SO=protein_coding_gene | is_pseudo=false	-0.464297	8.52e-12	228
TgATM_RapaNeg_comp / TgATM_RapaNeg	transcript=TGGT1_263730-t26_1	transcript=TGGT1_263730-t26_1	gene=TGGT1_263730 | organism=Toxoplasma_gondii_GT1 | gene_product=FAD-dependent glycerol-3-phosphate dehydrogenase | transcript_product=FAD-dependent glycerol-3-phosphate dehydrogenase | location=TGGT1_chrVIIb:330001-337948(-) | protein_length=653 | sequence_SO=chromosome | SO=protein_coding_gene | is_pseudo=false	-0.373252	8.59e-12	231
TgATM_RapaNeg_comp / TgATM_RapaNeg	transcript=TGGT1_232710-t26_1	transcript=TGGT1_232710-t26_1	gene=TGGT1_232710 | organism=Toxoplasma_gondii_GT1 | gene_product=ribosomal protein RPS3A | transcript_product=ribosomal protein RPS3A | location=TGGT1_chrVIII:2231374-2232762(+) | protein_length=259 | sequence_SO=chromosome | SO=protein_coding_gene | is_pseudo=false	-0.366554	1.04e-11	208
TgATM_RapaNeg_comp / TgATM_RapaNeg	transcript=TGGT1_254300-t26_1	transcript=TGGT1_254300-t26_1	gene=TGGT1_254300 | organism=Toxoplasma_gondii_GT1 | gene_product=hypothetical protein | transcript_product=hypothetical protein | location=TGGT1_chrIII:1566444-1577118(+) | protein_length=1776 | sequence_SO=chromosome | SO=protein_coding_gene | is_pseudo=false	-0.34069	1.21e-11	154
TgATM_RapaNeg_comp / TgATM_RapaNeg	transcript=TGGT1_260870-t26_1	transcript=TGGT1_260870-t26_1	gene=TGGT1_260870 | organism=Toxoplasma_gondii_GT1 | gene_product=zinc finger cdgsh type protein | transcript_product=zinc finger cdgsh type protein | location=TGGT1_chrVIIb:1967207-1969474(-) | protein_length=196 | sequence_SO=chromosome | SO=protein_coding_gene | is_pseudo=false	-1.55567	1.32e-11	30
TgATM_RapaNeg_comp / TgATM_RapaNeg	transcript=TGGT1_313430-t26_1	transcript=TGGT1_313430-t26_1	gene=TGGT1_313430 | organism=Toxoplasma_gondii_GT1 | gene_product=hypothetical protein | transcript_product=hypothetical protein | location=TGGT1_chrXI:3334289-3356350(+) | protein_length=5639 | sequence_SO=chromosome | SO=protein_coding_gene | is_pseudo=false	-0.343386	1.55e-11	277
TgATM_RapaNeg_comp / TgATM_RapaNeg	transcript=TGGT1_201840-t26_1	transcript=TGGT1_201840-t26_1	gene=TGGT1_201840 | organism=Toxoplasma_gondii_GT1 | gene_product=aspartyl protease ASP1 | transcript_product=aspartyl protease ASP1 | location=TGGT1_chrVIIa:3648103-3654235(+) | protein_length=619 | sequence_SO=chromosome | SO=protein_coding_gene | is_pseudo=false	-0.740359	1.91e-11	87
TgATM_RapaNeg_comp / TgATM_RapaNeg	transcript=TGGT1_288830-t26_1	transcript=TGGT1_288830-t26_1	gene=TGGT1_288830 | organism=Toxoplasma_gondii_GT1 | gene_product=NADH dehydrogenase (NDH2-II) | transcript_product=NADH dehydrogenase (NDH2-II) | location=TGGT1_chrIX:2563874-2571485(+) | protein_length=657 | sequence_SO=chromosome | SO=protein_coding_gene | is_pseudo=false	-0.407981	3.7e-11	160
TgATM_RapaNeg_comp / TgATM_RapaNeg	transcript=TGGT1_266970-t26_1	transcript=TGGT1_266970-t26_1	gene=TGGT1_266970 | organism=Toxoplasma_gondii_GT1 | gene_product=hypothetical protein | transcript_product=hypothetical protein | location=TGGT1_chrIX:700995-702987(+) | protein_length=306 | sequence_SO=chromosome | SO=protein_coding_gene | is_pseudo=false	-0.873872	4.08e-11	88
TgATM_RapaNeg_comp / TgATM_RapaNeg	transcript=TGGT1_215910-t26_1	transcript=TGGT1_215910-t26_1	gene=TGGT1_215910 | organism=Toxoplasma_gondii_GT1 | gene_product=hypothetical protein | transcript_product=hypothetical protein | location=TGGT1_chrXI:6452010-6464550(+) | protein_length=3029 | sequence_SO=chromosome | SO=protein_coding_gene | is_pseudo=false	0.279432	4.4e-11	405
TgATM_RapaNeg_comp / TgATM_RapaNeg	transcript=TGGT1_203170-t26_1	transcript=TGGT1_203170-t26_1	gene=TGGT1_203170 | organism=Toxoplasma_gondii_GT1 | gene_product=OB-fold nucleic acid binding domain-containing protein | transcript_product=OB-fold nucleic acid binding domain-containing protein | location=TGGT1_chrVIIa:2609598-2619646(+) | protein_length=726 | sequence_SO=chromosome | SO=protein_coding_gene | is_pseudo=false	-0.697853	4.81e-11	62
TgATM_RapaNeg_comp / TgATM_RapaNeg	transcript=TGGT1_267680-t26_1	transcript=TGGT1_267680-t26_1	gene=TGGT1_267680 | organism=Toxoplasma_gondii_GT1 | gene_product=microneme protein MIC12 | transcript_product=microneme protein MIC12 | location=TGGT1_chrIX:294592-303397(+) | protein_length=2161 | sequence_SO=chromosome | SO=protein_coding_gene | is_pseudo=false	0.7879	7.16e-11	265
TgATM_RapaNeg_comp / TgATM_RapaNeg	transcript=TGGT1_214600-t26_1	transcript=TGGT1_214600-t26_1	gene=TGGT1_214600 | organism=Toxoplasma_gondii_GT1 | gene_product=hypothetical protein | transcript_product=hypothetical protein | location=TGGT1_chrX:6286080-6303782(-) | protein_length=4050 | sequence_SO=chromosome | SO=protein_coding_gene | is_pseudo=false	-0.492535	1.7e-10	268
TgATM_RapaNeg_comp / TgATM_RapaNeg	transcript=TGGT1_244280-t26_1	transcript=TGGT1_244280-t26_1	gene=TGGT1_244280 | organism=Toxoplasma_gondii_GT1 | gene_product=hypothetical protein | transcript_product=hypothetical protein | location=TGGT1_chrVI:3070946-3071335(+) | protein_length=129 | sequence_SO=chromosome | SO=protein_coding_gene | is_pseudo=false	-0.660054	2.26e-10	90
TgATM_RapaNeg_comp / TgATM_RapaNeg	transcript=TGGT1_263050-t26_1	transcript=TGGT1_263050-t26_1	gene=TGGT1_263050 | organism=Toxoplasma_gondii_GT1 | gene_product=ribosomal protein RPL13 | transcript_product=ribosomal protein RPL13 | location=TGGT1_chrVIIb:826699-830544(-) | protein_length=355 | sequence_SO=chromosome | SO=protein_coding_gene | is_pseudo=false	-0.581283	2.48e-10	132
TgATM_RapaNeg_comp / TgATM_RapaNeg	transcript=TGGT1_207990-t26_1	transcript=TGGT1_207990-t26_1	gene=TGGT1_207990 | organism=Toxoplasma_gondii_GT1 | gene_product=ribosomal RNA large subunit methyltransferase J protein | transcript_product=ribosomal RNA large subunit methyltransferase J protein | location=TGGT1_chrIb:515897-524572(-) | protein_length=981 | sequence_SO=chromosome | SO=protein_coding_gene | is_pseudo=false	-0.438893	3.96e-10	102
TgATM_RapaNeg_comp / TgATM_RapaNeg	transcript=TGGT1_258100-t26_1	transcript=TGGT1_258100-t26_1	gene=TGGT1_258100 | organism=Toxoplasma_gondii_GT1 | gene_product=TPR repeat region protein | transcript_product=TPR repeat region protein | location=TGGT1_chrVIIb:3539297-3541605(-) | protein_length=215 | sequence_SO=chromosome | SO=protein_coding_gene | is_pseudo=false	1.10285	4.9e-10	48
TgATM_RapaNeg_comp / TgATM_RapaNeg	transcript=TGGT1_209260-t26_1	transcript=TGGT1_209260-t26_1	gene=TGGT1_209260 | organism=Toxoplasma_gondii_GT1 | gene_product=putative cytochrome c oxidase subunit | transcript_product=putative cytochrome c oxidase subunit | location=TGGT1_chrIb:1169758-1172481(-) | protein_length=310 | sequence_SO=chromosome | SO=protein_coding_gene | is_pseudo=false	-0.397817	1.8e-09	108
TgATM_RapaNeg_comp / TgATM_RapaNeg	transcript=TGGT1_309265-t26_1	transcript=TGGT1_309265-t26_1	gene=TGGT1_309265 | organism=Toxoplasma_gondii_GT1 | gene_product=oxidoreductase, short chain dehydrogenase/reductase family protein | transcript_product=oxidoreductase, short chain dehydrogenase/reductase family protein | location=TGGT1_chrXI:562095-565518(+) | protein_length=928 | sequence_SO=chromosome | SO=protein_coding_gene | is_pseudo=false	-0.50871	3.55e-09	126
TgATM_RapaNeg_comp / TgATM_RapaNeg	transcript=TGGT1_269000-t26_1	transcript=TGGT1_269000-t26_1	gene=TGGT1_269000 | organism=Toxoplasma_gondii_GT1 | gene_product=ABC transporter family protein | transcript_product=ABC transporter family protein | location=TGGT1_chrVIII:6146592-6155191(+) | protein_length=1133 | sequence_SO=chromosome | SO=protein_coding_gene | is_pseudo=false	4.56335	4.77e-09	82
TgATM_RapaNeg_comp / TgATM_RapaNeg	transcript=TGGT1_256840-t26_1	transcript=TGGT1_256840-t26_1	gene=TGGT1_256840 | organism=Toxoplasma_gondii_GT1 | gene_product=hypothetical protein | transcript_product=hypothetical protein | location=TGGT1_chrVIIb:4337279-4343791(-) | protein_length=764 | sequence_SO=chromosome | SO=protein_coding_gene | is_pseudo=false	-0.492711	5.66e-09	143
TgATM_RapaNeg_comp / TgATM_RapaNeg	transcript=TGGT1_214575-t26_1	transcript=TGGT1_214575-t26_1	gene=TGGT1_214575 | organism=Toxoplasma_gondii_GT1 | gene_product=hypothetical protein | transcript_product=hypothetical protein | location=TGGT1_chrX:6262414-6262784(+) | protein_length=92 | sequence_SO=chromosome | SO=protein_coding_gene | is_pseudo=false	-1.17302	8.27e-09	26
TgATM_RapaNeg_comp / TgATM_RapaNeg	transcript=TGGT1_271930-t26_1	transcript=TGGT1_271930-t26_1	gene=TGGT1_271930 | organism=Toxoplasma_gondii_GT1 | gene_product=hypothetical protein | transcript_product=hypothetical protein | location=TGGT1_chrVIII:4274565-4276322(+) | protein_length=234 | sequence_SO=chromosome | SO=protein_coding_gene | is_pseudo=false	0.395007	8.73e-09	119
TgATM_RapaNeg_comp / TgATM_RapaNeg	transcript=TGGT1_243200-t26_1	transcript=TGGT1_243200-t26_1	gene=TGGT1_243200 | organism=Toxoplasma_gondii_GT1 | gene_product=hypothetical protein | transcript_product=hypothetical protein | location=TGGT1_chrVI:2355009-2359636(-) | protein_length=1258 | sequence_SO=chromosome | SO=protein_coding_gene | is_pseudo=false	-0.491246	9.27e-09	195
TgATM_RapaNeg_comp / TgATM_RapaNeg	transcript=TGGT1_290300-t26_1	transcript=TGGT1_290300-t26_1	gene=TGGT1_290300 | organism=Toxoplasma_gondii_GT1 | gene_product=hypothetical protein | transcript_product=hypothetical protein | location=TGGT1_chrIX:3500533-3501630(+) | protein_length=365 | sequence_SO=chromosome | SO=protein_coding_gene | is_pseudo=false	0.56083	1.05e-08	66
TgATM_RapaNeg_comp / TgATM_RapaNeg	transcript=TGGT1_320050-t26_1	transcript=TGGT1_320050-t26_1	gene=TGGT1_320050 | organism=Toxoplasma_gondii_GT1 | gene_product=ribosomal protein RPL5 | transcript_product=ribosomal protein RPL5 | location=TGGT1_chrIV:494655-497683(+) | protein_length=310 | sequence_SO=chromosome | SO=protein_coding_gene | is_pseudo=false	-0.36932	1.06e-08	177
TgATM_RapaNeg_comp / TgATM_RapaNeg	transcript=TGGT1_244530-t26_1	transcript=TGGT1_244530-t26_1	gene=TGGT1_244530 | organism=Toxoplasma_gondii_GT1 | gene_product=hypothetical protein | transcript_product=hypothetical protein | location=TGGT1_chrVI:3259589-3261391(-) | protein_length=600 | sequence_SO=chromosome | SO=protein_coding_gene | is_pseudo=false	0.970965	1.17e-08	58
TgATM_RapaNeg_comp / TgATM_RapaNeg	transcript=TGGT1_270840-t26_1	transcript=TGGT1_270840-t26_1	gene=TGGT1_270840 | organism=Toxoplasma_gondii_GT1 | gene_product=poly(ADP-ribose) polymerase catalytic domain-containing protein | transcript_product=poly(ADP-ribose) polymerase catalytic domain-containing protein | location=TGGT1_chrVIII:4946767-4963422(+) | protein_length=1012 | sequence_SO=chromosome | SO=protein_coding_gene | is_pseudo=false	-0.816067	2.2e-08	81
TgATM_RapaNeg_comp / TgATM_RapaNeg	transcript=TGGT1_315150-t26_1	transcript=TGGT1_315150-t26_1	gene=TGGT1_315150 | organism=Toxoplasma_gondii_GT1 | gene_product=putative eukaryotic initiation factor-4E | transcript_product=putative eukaryotic initiation factor-4E | location=TGGT1_chrXI:4467998-4473119(+) | protein_length=455 | sequence_SO=chromosome | SO=protein_coding_gene | is_pseudo=false	-0.379004	2.21e-08	83
TgATM_RapaNeg_comp / TgATM_RapaNeg	transcript=TGGT1_297800-t26_1	transcript=TGGT1_297800-t26_1	gene=TGGT1_297800 | organism=Toxoplasma_gondii_GT1 | gene_product=RecF/RecN/SMC N terminal domain-containing protein | transcript_product=RecF/RecN/SMC N terminal domain-containing protein | location=TGGT1_chrII:1983196-2001446(-) | protein_length=1225 | sequence_SO=chromosome | SO=protein_coding_gene | is_pseudo=false	-0.308458	2.87e-08	202
TgATM_RapaNeg_comp / TgATM_RapaNeg	transcript=TGGT1_207720-t26_1	transcript=TGGT1_207720-t26_1	gene=TGGT1_207720 | organism=Toxoplasma_gondii_GT1 | gene_product=hypothetical protein | transcript_product=hypothetical protein | location=TGGT1_chrIb:247992-259807(+) | protein_length=1628 | sequence_SO=chromosome | SO=protein_coding_gene | is_pseudo=false	-0.44038	2.88e-08	161
TgATM_RapaNeg_comp / TgATM_RapaNeg	transcript=TGGT1_320200-t26_1	transcript=TGGT1_320200-t26_1	gene=TGGT1_320200 | organism=Toxoplasma_gondii_GT1 | gene_product=SAG-related sequence SRS16A | transcript_product=SAG-related sequence SRS16A | location=TGGT1_chrIV:381826-383016(-) | protein_length=396 | sequence_SO=chromosome | SO=protein_coding_gene | is_pseudo=false	1.27416	2.96e-08	62
TgATM_RapaNeg_comp / TgATM_RapaNeg	transcript=TGGT1_207060-t26_1	transcript=TGGT1_207060-t26_1	gene=TGGT1_207060 | organism=Toxoplasma_gondii_GT1 | gene_product=ribonucleoside-diphosphate reductase small subunit | transcript_product=ribonucleoside-diphosphate reductase small subunit | location=TGGT1_chrX:7235223-7238548(-) | protein_length=391 | sequence_SO=chromosome | SO=protein_coding_gene | is_pseudo=false	-0.377138	3.24e-08	136
TgATM_RapaNeg_comp / TgATM_RapaNeg	transcript=TGGT1_275650-t26_1	transcript=TGGT1_275650-t26_1	gene=TGGT1_275650 | organism=Toxoplasma_gondii_GT1 | gene_product=hypothetical protein | transcript_product=hypothetical protein | location=TGGT1_chrIII:288290-290923(+) | protein_length=877 | sequence_SO=chromosome | SO=protein_coding_gene | is_pseudo=false	-0.28587	3.26e-08	415
TgATM_RapaNeg_comp / TgATM_RapaNeg	transcript=TGGT1_281400-t26_1	transcript=TGGT1_281400-t26_1	gene=TGGT1_281400 | organism=Toxoplasma_gondii_GT1 | gene_product=phosphofructokinase domain-containing protein | transcript_product=phosphofructokinase domain-containing protein | location=TGGT1_chrVIIa:3962281-3978951(+) | protein_length=3001 | sequence_SO=chromosome | SO=protein_coding_gene | is_pseudo=false	0.550655	3.7e-08	137
TgATM_RapaNeg_comp / TgATM_RapaNeg	transcript=TGGT1_294640-t26_1	transcript=TGGT1_294640-t26_1	gene=TGGT1_294640 | organism=Toxoplasma_gondii_GT1 | gene_product=ribonucleoside-diphosphate reductase large chain | transcript_product=ribonucleoside-diphosphate reductase large chain | location=TGGT1_chrIa:1013691-1019168(+) | protein_length=877 | sequence_SO=chromosome | SO=protein_coding_gene | is_pseudo=false	-0.441601	3.76e-08	212
TgATM_RapaNeg_comp / TgATM_RapaNeg	transcript=TGGT1_310150-t26_1	transcript=TGGT1_310150-t26_1	gene=TGGT1_310150 | organism=Toxoplasma_gondii_GT1 | gene_product=AMP-binding enzyme domain-containing protein | transcript_product=AMP-binding enzyme domain-containing protein | location=TGGT1_chrXI:1055873-1060273(-) | protein_length=866 | sequence_SO=chromosome | SO=protein_coding_gene | is_pseudo=false	-0.288366	5.34e-08	297
TgATM_RapaNeg_comp / TgATM_RapaNeg	transcript=TGGT1_267560-t26_1	transcript=TGGT1_267560-t26_1	gene=TGGT1_267560 | organism=Toxoplasma_gondii_GT1 | gene_product=folate-binding protein YgfZ protein | transcript_product=folate-binding protein YgfZ protein | location=TGGT1_chrIX:403318-409264(+) | protein_length=1410 | sequence_SO=chromosome | SO=protein_coding_gene | is_pseudo=false	0.34596	5.64e-08	227
TgATM_RapaNeg_comp / TgATM_RapaNeg	transcript=TGGT1_226910-t26_1	transcript=TGGT1_226910-t26_1	gene=TGGT1_226910 | organism=Toxoplasma_gondii_GT1 | gene_product=Amylo-alpha-1,6-glucosidase | transcript_product=Amylo-alpha-1,6-glucosidase | location=TGGT1_chrX:1136138-1153007(-) | protein_length=1882 | sequence_SO=chromosome | SO=protein_coding_gene | is_pseudo=false	0.236169	6.86e-08	608
TgATM_RapaNeg_comp / TgATM_RapaNeg	transcript=TGGT1_234360-t26_1	transcript=TGGT1_234360-t26_1	gene=TGGT1_234360 | organism=Toxoplasma_gondii_GT1 | gene_product=putative DNA topoisomerase I | transcript_product=putative DNA topoisomerase I | location=TGGT1_chrX:4208855-4220190(+) | protein_length=890 | sequence_SO=chromosome | SO=protein_coding_gene | is_pseudo=false	-0.304306	8.6e-08	193
TgATM_RapaNeg_comp / TgATM_RapaNeg	transcript=TGGT1_229490-t26_1	transcript=TGGT1_229490-t26_1	gene=TGGT1_229490 | organism=Toxoplasma_gondii_GT1 | gene_product=tetratricopeptide repeat-containing protein | transcript_product=tetratricopeptide repeat-containing protein | location=TGGT1_chrVIII:295732-301948(+) | protein_length=823 | sequence_SO=chromosome | SO=protein_coding_gene | is_pseudo=false	-0.458527	9.09e-08	78
TgATM_RapaNeg_comp / TgATM_RapaNeg	transcript=TGGT1_214750-t26_1	transcript=TGGT1_214750-t26_1	gene=TGGT1_214750 | organism=Toxoplasma_gondii_GT1 | gene_product=hypothetical protein | transcript_product=hypothetical protein | location=TGGT1_chrX:6356533-6365733(-) | protein_length=1108 | sequence_SO=chromosome | SO=protein_coding_gene | is_pseudo=false	0.368893	1.06e-07	214
TgATM_RapaNeg_comp / TgATM_RapaNeg	transcript=TGGT1_243930-t26_1	transcript=TGGT1_243930-t26_1	gene=TGGT1_243930 | organism=Toxoplasma_gondii_GT1 | gene_product=hypothetical protein | transcript_product=hypothetical protein | location=TGGT1_chrVI:2808395-2813397(-) | protein_length=943 | sequence_SO=chromosome | SO=protein_coding_gene | is_pseudo=false	0.357294	1.13e-07	198
TgATM_RapaNeg_comp / TgATM_RapaNeg	transcript=TGGT1_266640-t26_1	transcript=TGGT1_266640-t26_1	gene=TGGT1_266640 | organism=Toxoplasma_gondii_GT1 | gene_product=putative Acetyl-coenzyme A synthetase 2 | transcript_product=putative Acetyl-coenzyme A synthetase 2 | location=TGGT1_chrIX:887254-895827(+) | protein_length=714 | sequence_SO=chromosome | SO=protein_coding_gene | is_pseudo=false	-0.680784	1.19e-07	375
TgATM_RapaNeg_comp / TgATM_RapaNeg	transcript=TGGT1_268650-t26_1	transcript=TGGT1_268650-t26_1	gene=TGGT1_268650 | organism=Toxoplasma_gondii_GT1 | gene_product=putative chaperone clpB protein | transcript_product=putative chaperone clpB protein | location=TGGT1_chrVIII:6373151-6376424(+) | protein_length=1020 | sequence_SO=chromosome | SO=protein_coding_gene | is_pseudo=false	0.574554	1.54e-07	192
TgATM_RapaNeg_comp / TgATM_RapaNeg	transcript=TGGT1_202980-t26_1	transcript=TGGT1_202980-t26_1	gene=TGGT1_202980 | organism=Toxoplasma_gondii_GT1 | gene_product=hypothetical protein | transcript_product=hypothetical protein | location=TGGT1_chrVIIa:2786681-2799928(-) | protein_length=1915 | sequence_SO=chromosome | SO=protein_coding_gene | is_pseudo=false	-0.393087	1.75e-07	183
TgATM_RapaNeg_comp / TgATM_RapaNeg	transcript=TGGT1_263520-t26_1	transcript=TGGT1_263520-t26_1	gene=TGGT1_263520 | organism=Toxoplasma_gondii_GT1 | gene_product=microtubule associated protein SPM1 | transcript_product=microtubule associated protein SPM1 | location=TGGT1_chrVIIb:473105-475119(+) | protein_length=351 | sequence_SO=chromosome | SO=protein_coding_gene | is_pseudo=false	0.400746	2.35e-07	220
TgATM_RapaNeg_comp / TgATM_RapaNeg	transcript=TGGT1_217530-t26_1	transcript=TGGT1_217530-t26_1	gene=TGGT1_217530 | organism=Toxoplasma_gondii_GT1 | gene_product=hypothetical protein | transcript_product=hypothetical protein | location=TGGT1_chrXII:1831059-1833717(+) | protein_length=577 | sequence_SO=chromosome | SO=protein_coding_gene | is_pseudo=false	0.473206	2.4e-07	125
TgATM_RapaNeg_comp / TgATM_RapaNeg	transcript=TGGT1_305610-t26_1	transcript=TGGT1_305610-t26_1	gene=TGGT1_305610 | organism=Toxoplasma_gondii_GT1 | gene_product=hypothetical protein | transcript_product=hypothetical protein | location=TGGT1_chrIX:5280437-5285939(-) | protein_length=481 | sequence_SO=chromosome | SO=protein_coding_gene | is_pseudo=false	0.997607	2.59e-07	105
TgATM_RapaNeg_comp / TgATM_RapaNeg	transcript=TGGT1_258826-t26_1	transcript=TGGT1_258826-t26_1	gene=TGGT1_258826 | organism=Toxoplasma_gondii_GT1 | gene_product=hypothetical protein | transcript_product=hypothetical protein | location=TGGT1_chrVIIb:3128141-3131185(+) | protein_length=1014 | sequence_SO=chromosome | SO=protein_coding_gene | is_pseudo=false	-0.384217	2.72e-07	117
TgATM_RapaNeg_comp / TgATM_RapaNeg	transcript=TGGT1_229480-t26_1	transcript=TGGT1_229480-t26_1	gene=TGGT1_229480 | organism=Toxoplasma_gondii_GT1 | gene_product=putative calcium binding protein precursor | transcript_product=putative calcium binding protein precursor | location=TGGT1_chrVIII:289042-291582(-) | protein_length=335 | sequence_SO=chromosome | SO=protein_coding_gene | is_pseudo=false	0.323112	2.79e-07	206
TgATM_RapaNeg_comp / TgATM_RapaNeg	transcript=TGGT1_248740-t26_1	transcript=TGGT1_248740-t26_1	gene=TGGT1_248740 | organism=Toxoplasma_gondii_GT1 | gene_product=hypothetical protein | transcript_product=hypothetical protein | location=TGGT1_chrXII:4066708-4074096(-) | protein_length=1283 | sequence_SO=chromosome | SO=protein_coding_gene | is_pseudo=false	0.673262	2.87e-07	95
TgATM_RapaNeg_comp / TgATM_RapaNeg	transcript=TGGT1_320740-t26_1	transcript=TGGT1_320740-t26_1	gene=TGGT1_320740 | organism=Toxoplasma_gondii_GT1 | gene_product=hypothetical protein | transcript_product=hypothetical protein | location=TGGT1_chrIV:49028-51614(+) | protein_length=333 | sequence_SO=chromosome | SO=protein_coding_gene | is_pseudo=false	-0.323736	3.12e-07	60
TgATM_RapaNeg_comp / TgATM_RapaNeg	transcript=TGGT1_211680-t26_1	transcript=TGGT1_211680-t26_1	gene=TGGT1_211680 | organism=Toxoplasma_gondii_GT1 | gene_product=protein disulfide isomerase | transcript_product=protein disulfide isomerase | location=TGGT1_chrIV:1556190-1558014(+) | protein_length=471 | sequence_SO=chromosome | SO=protein_coding_gene | is_pseudo=false	0.328621	3.42e-07	352
TgATM_RapaNeg_comp / TgATM_RapaNeg	transcript=TGGT1_214140-t26_1	transcript=TGGT1_214140-t26_1	gene=TGGT1_214140 | organism=Toxoplasma_gondii_GT1 | gene_product=hypothetical protein | transcript_product=hypothetical protein | location=TGGT1_chrX:5950527-5958108(+) | protein_length=1975 | sequence_SO=chromosome | SO=protein_coding_gene | is_pseudo=false	-0.269078	4.38e-07	259
TgATM_RapaNeg_comp / TgATM_RapaNeg	transcript=TGGT1_301160-t26_1	transcript=TGGT1_301160-t26_1	gene=TGGT1_301160 | organism=Toxoplasma_gondii_GT1 | gene_product=SAG-related sequence SRS19C | transcript_product=SAG-related sequence SRS19C | location=TGGT1_chrIV:2175696-2176886(-) | protein_length=396 | sequence_SO=chromosome | SO=protein_coding_gene | is_pseudo=false	-1.44889	4.47e-07	28
TgATM_RapaNeg_comp / TgATM_RapaNeg	transcript=TGGT1_273130-t26_1	transcript=TGGT1_273130-t26_1	gene=TGGT1_273130 | organism=Toxoplasma_gondii_GT1 | gene_product=SAG-related sequence SRS30A | transcript_product=SAG-related sequence SRS30A | location=TGGT1_chrVIII:3638958-3640118(-) | protein_length=362 | sequence_SO=chromosome | SO=protein_coding_gene | is_pseudo=false	0.455299	5.22e-07	118
TgATM_RapaNeg_comp / TgATM_RapaNeg	transcript=TGGT1_265840-t26_1	transcript=TGGT1_265840-t26_1	gene=TGGT1_265840 | organism=Toxoplasma_gondii_GT1 | gene_product=hypothetical protein | transcript_product=hypothetical protein | location=TGGT1_chrIX:1241089-1248136(+) | protein_length=1332 | sequence_SO=chromosome | SO=protein_coding_gene | is_pseudo=false	0.298993	5.31e-07	264
TgATM_RapaNeg_comp / TgATM_RapaNeg	transcript=TGGT1_321410-t26_1	transcript=TGGT1_321410-t26_1	gene=TGGT1_321410 | organism=Toxoplasma_gondii_GT1 | gene_product=hypothetical protein | transcript_product=hypothetical protein | location=TGGT1_chrIb:1833268-1845048(-) | protein_length=1923 | sequence_SO=chromosome | SO=protein_coding_gene | is_pseudo=false	0.375113	6.28e-07	112
TgATM_RapaNeg_comp / TgATM_RapaNeg	transcript=TGGT1_230340-t26_1	transcript=TGGT1_230340-t26_1	gene=TGGT1_230340 | organism=Toxoplasma_gondii_GT1 | gene_product=hypothetical protein | transcript_product=hypothetical protein | location=TGGT1_chrVIII:711206-715922(+) | protein_length=949 | sequence_SO=chromosome | SO=protein_coding_gene | is_pseudo=false	0.24279	6.44e-07	210
TgATM_RapaNeg_comp / TgATM_RapaNeg	transcript=TGGT1_265220-t26_1	transcript=TGGT1_265220-t26_1	gene=TGGT1_265220 | organism=Toxoplasma_gondii_GT1 | gene_product=co-chaperone GrpE protein | transcript_product=co-chaperone GrpE protein | location=TGGT1_chrIX:1508483-1511488(+) | protein_length=347 | sequence_SO=chromosome | SO=protein_coding_gene | is_pseudo=false	0.453211	7.16e-07	96
TgATM_RapaNeg_comp / TgATM_RapaNeg	transcript=TGGT1_263220-t26_1	transcript=TGGT1_263220-t26_1	gene=TGGT1_263220 | organism=Toxoplasma_gondii_GT1 | gene_product=rhoptry kinase family protein ROP21 | transcript_product=rhoptry kinase family protein ROP21 | location=TGGT1_chrVIIb:673016-679152(+) | protein_length=749 | sequence_SO=chromosome | SO=protein_coding_gene | is_pseudo=false	0.507531	8.06e-07	84
TgATM_RapaNeg_comp / TgATM_RapaNeg	transcript=TGGT1_230210-t26_1	transcript=TGGT1_230210-t26_1	gene=TGGT1_230210 | organism=Toxoplasma_gondii_GT1 | gene_product=alveolin domain containing intermediate filament IMC10 | transcript_product=alveolin domain containing intermediate filament IMC10 | location=TGGT1_chrVIII:682439-685345(+) | protein_length=560 | sequence_SO=chromosome | SO=protein_coding_gene | is_pseudo=false	0.320689	9.31e-07	229
TgATM_RapaNeg_comp / TgATM_RapaNeg	transcript=TGGT1_214970-t26_1	transcript=TGGT1_214970-t26_1	gene=TGGT1_214970 | organism=Toxoplasma_gondii_GT1 | gene_product=putative DNA replication licensing factor | transcript_product=putative DNA replication licensing factor | location=TGGT1_chrX:6526260-6536268(+) | protein_length=1049 | sequence_SO=chromosome | SO=protein_coding_gene | is_pseudo=false	-0.329819	9.79e-07	267
TgATM_RapaNeg_comp / TgATM_RapaNeg	transcript=TGGT1_234450-t26_1	transcript=TGGT1_234450-t26_1	gene=TGGT1_234450 | organism=Toxoplasma_gondii_GT1 | gene_product=ribosomal protein RPS15A | transcript_product=ribosomal protein RPS15A | location=TGGT1_chrX:4292801-4294683(+) | protein_length=231 | sequence_SO=chromosome | SO=protein_coding_gene | is_pseudo=false	-0.306705	1.03e-06	125
TgATM_RapaNeg_comp / TgATM_RapaNeg	transcript=TGGT1_312140-t26_1	transcript=TGGT1_312140-t26_1	gene=TGGT1_312140 | organism=Toxoplasma_gondii_GT1 | gene_product=hypothetical protein | transcript_product=hypothetical protein | location=TGGT1_chrXI:2411290-2418518(-) | protein_length=944 | sequence_SO=chromosome | SO=protein_coding_gene | is_pseudo=false	-0.589908	1.07e-06	77
TgATM_RapaNeg_comp / TgATM_RapaNeg	transcript=TGGT1_254490-t26_1	transcript=TGGT1_254490-t26_1	gene=TGGT1_254490 | organism=Toxoplasma_gondii_GT1 | gene_product=Sel1 repeat-containing protein | transcript_product=Sel1 repeat-containing protein | location=TGGT1_chrIII:1753248-1767669(+) | protein_length=1528 | sequence_SO=chromosome | SO=protein_coding_gene | is_pseudo=false	-0.482492	1.14e-06	90
TgATM_RapaNeg_comp / TgATM_RapaNeg	transcript=TGGT1_260540-t26_1	transcript=TGGT1_260540-t26_1	gene=TGGT1_260540 | organism=Toxoplasma_gondii_GT1 | gene_product=alveolin domain containing intermediate filament IMC14 | transcript_product=alveolin domain containing intermediate filament IMC14 | location=TGGT1_chrVIIb:2144399-2148137(+) | protein_length=733 | sequence_SO=chromosome | SO=protein_coding_gene | is_pseudo=false	0.571089	1.23e-06	59
TgATM_RapaNeg_comp / TgATM_RapaNeg	transcript=TGGT1_248480-t26_1	transcript=TGGT1_248480-t26_1	gene=TGGT1_248480 | organism=Toxoplasma_gondii_GT1 | gene_product=ribosomal protein RPS9 | transcript_product=ribosomal protein RPS9 | location=TGGT1_chrXII:3816916-3818776(+) | protein_length=188 | sequence_SO=chromosome | SO=protein_coding_gene | is_pseudo=false	-0.540368	1.33e-06	125
TgATM_RapaNeg_comp / TgATM_RapaNeg	transcript=TGGT1_226580-t26_1	transcript=TGGT1_226580-t26_1	gene=TGGT1_226580 | organism=Toxoplasma_gondii_GT1 | gene_product=hypothetical protein | transcript_product=hypothetical protein | location=TGGT1_chrX:1431734-1436682(-) | protein_length=380 | sequence_SO=chromosome | SO=protein_coding_gene | is_pseudo=false	-0.659788	1.34e-06	63
TgATM_RapaNeg_comp / TgATM_RapaNeg	transcript=TGGT1_201680-t26_1	transcript=TGGT1_201680-t26_1	gene=TGGT1_201680 | organism=Toxoplasma_gondii_GT1 | gene_product=putative eukaryotic initiation factor-3 subunit 10 | transcript_product=putative eukaryotic initiation factor-3 subunit 10 | location=TGGT1_chrVIIa:3754116-3762345(+) | protein_length=1031 | sequence_SO=chromosome | SO=protein_coding_gene | is_pseudo=false	-0.327295	1.38e-06	428
TgATM_RapaNeg_comp / TgATM_RapaNeg	transcript=TGGT1_269200-t26_1	transcript=TGGT1_269200-t26_1	gene=TGGT1_269200 | organism=Toxoplasma_gondii_GT1 | gene_product=putative crooked neck family 1 protein isoform 2 | transcript_product=putative crooked neck family 1 protein isoform 2 | location=TGGT1_chrVIII:5988095-5997726(-) | protein_length=686 | sequence_SO=chromosome | SO=protein_coding_gene | is_pseudo=false	-0.349015	1.58e-06	128
TgATM_RapaNeg_comp / TgATM_RapaNeg	transcript=TGGT1_203760-t26_1	transcript=TGGT1_203760-t26_1	gene=TGGT1_203760 | organism=Toxoplasma_gondii_GT1 | gene_product=hypothetical protein | transcript_product=hypothetical protein | location=TGGT1_chrVIIa:2153059-2162964(-) | protein_length=1396 | sequence_SO=chromosome | SO=protein_coding_gene | is_pseudo=false	-0.358198	1.68e-06	103
TgATM_RapaNeg_comp / TgATM_RapaNeg	transcript=TGGT1_292130-t26_1	transcript=TGGT1_292130-t26_1	gene=TGGT1_292130 | organism=Toxoplasma_gondii_GT1 | gene_product=ribosomal protein RPL13A | transcript_product=ribosomal protein RPL13A | location=TGGT1_chrIX:4373947-4376715(-) | protein_length=286 | sequence_SO=chromosome | SO=protein_coding_gene | is_pseudo=false	-0.549679	1.8e-06	101
TgATM_RapaNeg_comp / TgATM_RapaNeg	transcript=TGGT1_200250-t26_1	transcript=TGGT1_200250-t26_1	gene=TGGT1_200250 | organism=Toxoplasma_gondii_GT1 | gene_product=microneme protein MIC17A | transcript_product=microneme protein MIC17A | location=AAQM03000392:1804-2859(+) | protein_length=351 | sequence_SO=contig | SO=protein_coding_gene | is_pseudo=false	0.42191	1.85e-06	60
TgATM_RapaNeg_comp / TgATM_RapaNeg	transcript=TGGT1_263630-t26_1	transcript=TGGT1_263630-t26_1	gene=TGGT1_263630 | organism=Toxoplasma_gondii_GT1 | gene_product=hypothetical protein | transcript_product=hypothetical protein | location=TGGT1_chrVIIb:401360-404075(-) | protein_length=136 | sequence_SO=chromosome | SO=protein_coding_gene | is_pseudo=false	-0.497604	2.39e-06	42
TgATM_RapaNeg_comp / TgATM_RapaNeg	transcript=TGGT1_220260-t26_1	transcript=TGGT1_220260-t26_1	gene=TGGT1_220260 | organism=Toxoplasma_gondii_GT1 | gene_product=hypothetical protein | transcript_product=hypothetical protein | location=TGGT1_chrV:148249-150039(+) | protein_length=596 | sequence_SO=chromosome | SO=protein_coding_gene | is_pseudo=false	-0.536676	2.52e-06	48
TgATM_RapaNeg_comp / TgATM_RapaNeg	transcript=TGGT1_203990-t26_1	transcript=TGGT1_203990-t26_1	gene=TGGT1_203990 | organism=Toxoplasma_gondii_GT1 | gene_product=rhoptry protein ROP12 | transcript_product=rhoptry protein ROP12 | location=TGGT1_chrVIIa:1957210-1959051(-) | protein_length=236 | sequence_SO=chromosome | SO=protein_coding_gene | is_pseudo=false	0.430879	2.71e-06	72
TgATM_RapaNeg_comp / TgATM_RapaNeg	transcript=TGGT1_277720-t26_1	transcript=TGGT1_277720-t26_1	gene=TGGT1_277720 | organism=Toxoplasma_gondii_GT1 | gene_product=GDA1/CD39 (nucleoside phosphatase) family protein | transcript_product=GDA1/CD39 (nucleoside phosphatase) family protein | location=TGGT1_chrXII:6466417-6468990(+) | protein_length=857 | sequence_SO=chromosome | SO=protein_coding_gene | is_pseudo=false	0.302954	2.77e-06	199
TgATM_RapaNeg_comp / TgATM_RapaNeg	transcript=TGGT1_284780-t26_1	transcript=TGGT1_284780-t26_1	gene=TGGT1_284780 | organism=Toxoplasma_gondii_GT1 | gene_product=hypothetical protein | transcript_product=hypothetical protein | location=TGGT1_chrV:2466672-2473545(+) | protein_length=1600 | sequence_SO=chromosome | SO=protein_coding_gene | is_pseudo=false	0.374865	3.06e-06	114
TgATM_RapaNeg_comp / TgATM_RapaNeg	transcript=TGGT1_209150-t26_1	transcript=TGGT1_209150-t26_1	gene=TGGT1_209150 | organism=Toxoplasma_gondii_GT1 | gene_product=non-proton pumping type-II NADH dehydrogenase I | transcript_product=non-proton pumping type-II NADH dehydrogenase I | location=TGGT1_chrIb:1092807-1095489(+) | protein_length=618 | sequence_SO=chromosome | SO=protein_coding_gene | is_pseudo=false	-0.453754	3.06e-06	188
TgATM_RapaNeg_comp / TgATM_RapaNeg	transcript=TGGT1_267660-t26_1	transcript=TGGT1_267660-t26_1	gene=TGGT1_267660 | organism=Toxoplasma_gondii_GT1 | gene_product=hypothetical protein | transcript_product=hypothetical protein | location=TGGT1_chrIX:313719-326880(+) | protein_length=1563 | sequence_SO=chromosome | SO=protein_coding_gene | is_pseudo=false	0.224902	3.3e-06	265
TgATM_RapaNeg_comp / TgATM_RapaNeg	transcript=TGGT1_265110-t26_1	transcript=TGGT1_265110-t26_1	gene=TGGT1_265110 | organism=Toxoplasma_gondii_GT1 | gene_product=putative ribosome biogenesis protein | transcript_product=putative ribosome biogenesis protein | location=TGGT1_chrIX:1578932-1586530(+) | protein_length=1060 | sequence_SO=chromosome | SO=protein_coding_gene | is_pseudo=false	-0.367252	4.12e-06	128
TgATM_RapaNeg_comp / TgATM_RapaNeg	transcript=TGGT1_212290-t26_1	transcript=TGGT1_212290-t26_1	gene=TGGT1_212290 | organism=Toxoplasma_gondii_GT1 | gene_product=ribosomal protein RPS19 | transcript_product=ribosomal protein RPS19 | location=TGGT1_chrX:3845925-3847625(-) | protein_length=313 | sequence_SO=chromosome | SO=protein_coding_gene | is_pseudo=false	-0.304043	4.13e-06	72
TgATM_RapaNeg_comp / TgATM_RapaNeg	transcript=TGGT1_219200-t26_1	transcript=TGGT1_219200-t26_1	gene=TGGT1_219200 | organism=Toxoplasma_gondii_GT1 | gene_product=DEAD/DEAH box RNA helicase family protein | transcript_product=DEAD/DEAH box RNA helicase family protein | location=TGGT1_chrXII:1014829-1023619(+) | protein_length=962 | sequence_SO=chromosome | SO=protein_coding_gene | is_pseudo=false	-0.399073	4.18e-06	77
TgATM_RapaNeg_comp / TgATM_RapaNeg	transcript=TGGT1_227948-t26_1	transcript=TGGT1_227948-t26_1	gene=TGGT1_227948 | organism=Toxoplasma_gondii_GT1 | gene_product=peptidase M16 inactive domain-containing protein | transcript_product=peptidase M16 inactive domain-containing protein | location=TGGT1_chrX:626225-636243(+) | protein_length=1306 | sequence_SO=chromosome | SO=protein_coding_gene | is_pseudo=false	0.22697	5.34e-06	518
TgATM_RapaNeg_comp / TgATM_RapaNeg	transcript=TGGT1_266435-t26_1	transcript=TGGT1_266435-t26_1	gene=TGGT1_266435 | organism=Toxoplasma_gondii_GT1 | gene_product=hypothetical protein | transcript_product=hypothetical protein | location=TGGT1_chrIX:954253-978136(+) | protein_length=3668 | sequence_SO=chromosome | SO=protein_coding_gene | is_pseudo=false	-0.320159	5.59e-06	312
TgATM_RapaNeg_comp / TgATM_RapaNeg	transcript=TGGT1_228470-t26_1	transcript=TGGT1_228470-t26_1	gene=TGGT1_228470 | organism=Toxoplasma_gondii_GT1 | gene_product=ribosomal protein RPL15 | transcript_product=ribosomal protein RPL15 | location=TGGT1_chrX:205832-208062(+) | protein_length=205 | sequence_SO=chromosome | SO=protein_coding_gene | is_pseudo=false	-0.50882	5.85e-06	78
TgATM_RapaNeg_comp / TgATM_RapaNeg	transcript=TGGT1_225690-t26_1	transcript=TGGT1_225690-t26_1	gene=TGGT1_225690 | organism=Toxoplasma_gondii_GT1 | gene_product=hypothetical protein | transcript_product=hypothetical protein | location=TGGT1_chrX:2025685-2031135(+) | protein_length=1816 | sequence_SO=chromosome | SO=protein_coding_gene | is_pseudo=false	0.414911	5.97e-06	95
TgATM_RapaNeg_comp / TgATM_RapaNeg	transcript=TGGT1_225125-t26_1	transcript=TGGT1_225125-t26_1	gene=TGGT1_225125 | organism=Toxoplasma_gondii_GT1 | gene_product=pre-rRNA processing protein | transcript_product=pre-rRNA processing protein | location=TGGT1_chrX:2378306-2392984(+) | protein_length=2871 | sequence_SO=chromosome | SO=protein_coding_gene | is_pseudo=false	-0.313731	6.09e-06	228
TgATM_RapaNeg_comp / TgATM_RapaNeg	transcript=TGGT1_299030-t26_1	transcript=TGGT1_299030-t26_1	gene=TGGT1_299030 | organism=Toxoplasma_gondii_GT1 | gene_product=RNA recognition motif 2 protein | transcript_product=RNA recognition motif 2 protein | location=TGGT1_chrIII:2217648-2220571(+) | protein_length=429 | sequence_SO=chromosome | SO=protein_coding_gene | is_pseudo=false	0.417963	6.22e-06	54
TgATM_RapaNeg_comp / TgATM_RapaNeg	transcript=TGGT1_314810-t26_1	transcript=TGGT1_314810-t26_1	gene=TGGT1_314810 | organism=Toxoplasma_gondii_GT1 | gene_product=ribosomal protein RPL7 | transcript_product=ribosomal protein RPL7 | location=TGGT1_chrXI:4256933-4260657(+) | protein_length=258 | sequence_SO=chromosome | SO=protein_coding_gene | is_pseudo=false	-0.490831	6.44e-06	107
TgATM_RapaNeg_comp / TgATM_RapaNeg	transcript=TGGT1_293360-t26_1	transcript=TGGT1_293360-t26_1	gene=TGGT1_293360 | organism=Toxoplasma_gondii_GT1 | gene_product=hypothetical protein | transcript_product=hypothetical protein | location=TGGT1_chrIa:262977-264056(-) | protein_length=243 | sequence_SO=chromosome | SO=protein_coding_gene | is_pseudo=false	0.481268	6.71e-06	126
TgATM_RapaNeg_comp / TgATM_RapaNeg	transcript=TGGT1_305510-t26_1	transcript=TGGT1_305510-t26_1	gene=TGGT1_305510 | organism=Toxoplasma_gondii_GT1 | gene_product=hypothetical protein | transcript_product=hypothetical protein | location=TGGT1_chrIX:5224337-5226852(+) | protein_length=417 | sequence_SO=chromosome | SO=protein_coding_gene | is_pseudo=false	-0.295055	6.82e-06	128
TgATM_RapaNeg_comp / TgATM_RapaNeg	transcript=TGGT1_300000-t26_1	transcript=TGGT1_300000-t26_1	gene=TGGT1_300000 | organism=Toxoplasma_gondii_GT1 | gene_product=ribosomal protein RPL18 | transcript_product=ribosomal protein RPL18 | location=TGGT1_chrXII:251803-254851(+) | protein_length=187 | sequence_SO=chromosome | SO=protein_coding_gene | is_pseudo=false	-0.537441	6.99e-06	66
TgATM_RapaNeg_comp / TgATM_RapaNeg	transcript=TGGT1_233810-t26_1	transcript=TGGT1_233810-t26_1	gene=TGGT1_233810 | organism=Toxoplasma_gondii_GT1 | gene_product=Sel1 repeat-containing protein | transcript_product=Sel1 repeat-containing protein | location=TGGT1_chrVIII:2805272-2818439(+) | protein_length=2252 | sequence_SO=chromosome | SO=protein_coding_gene | is_pseudo=false	-0.519854	7.39e-06	93
TgATM_RapaNeg_comp / TgATM_RapaNeg	transcript=TGGT1_292920-t26_1	transcript=TGGT1_292920-t26_1	gene=TGGT1_292920 | organism=Toxoplasma_gondii_GT1 | gene_product=putative heat shock protein 75 | transcript_product=putative heat shock protein 75 | location=TGGT1_chrIa:3979-11415(+) | protein_length=861 | sequence_SO=chromosome | SO=protein_coding_gene | is_pseudo=false	0.192926	7.69e-06	387
TgATM_RapaNeg_comp / TgATM_RapaNeg	transcript=TGGT1_287980-t26_1	transcript=TGGT1_287980-t26_1	gene=TGGT1_287980 | organism=Toxoplasma_gondii_GT1 | gene_product=FHA domain-containing protein | transcript_product=FHA domain-containing protein | location=TGGT1_chrIX:2088909-2097069(-) | protein_length=1141 | sequence_SO=chromosome | SO=protein_coding_gene | is_pseudo=false	0.264021	8.22e-06	150
TgATM_RapaNeg_comp / TgATM_RapaNeg	transcript=TGGT1_207140-t26_1	transcript=TGGT1_207140-t26_1	gene=TGGT1_207140 | organism=Toxoplasma_gondii_GT1 | gene_product=SAG-related sequence SRS49B | transcript_product=SAG-related sequence SRS49B | location=TGGT1_chrX:7286812-7288051(-) | protein_length=367 | sequence_SO=chromosome | SO=protein_coding_gene | is_pseudo=false	0.914317	8.58e-06	36
TgATM_RapaNeg_comp / TgATM_RapaNeg	transcript=TGGT1_253900-t26_1	transcript=TGGT1_253900-t26_1	gene=TGGT1_253900 | organism=Toxoplasma_gondii_GT1 | gene_product=parasite porphobilinogen synthase PBGS | transcript_product=parasite porphobilinogen synthase PBGS | location=TGGT1_chrIII:1265521-1273167(-) | protein_length=658 | sequence_SO=chromosome | SO=protein_coding_gene | is_pseudo=false	0.31929	8.89e-06	236
TgATM_RapaNeg_comp / TgATM_RapaNeg	transcript=TGGT1_212300-t26_1	transcript=TGGT1_212300-t26_1	gene=TGGT1_212300 | organism=Toxoplasma_gondii_GT1 | gene_product=hypothetical protein | transcript_product=hypothetical protein | location=TGGT1_chrX:3837742-3842895(+) | protein_length=683 | sequence_SO=chromosome | SO=protein_coding_gene | is_pseudo=false	0.265509	9.79e-06	250
TgATM_RapaNeg_comp / TgATM_RapaNeg	transcript=TGGT1_248270-t26_1	transcript=TGGT1_248270-t26_1	gene=TGGT1_248270 | organism=Toxoplasma_gondii_GT1 | gene_product=zinc finger (CCCH type) motif-containing protein | transcript_product=zinc finger (CCCH type) motif-containing protein | location=TGGT1_chrXII:3703436-3706196(+) | protein_length=818 | sequence_SO=chromosome | SO=protein_coding_gene | is_pseudo=false	0.656827	1.01e-05	70
TgATM_RapaNeg_comp / TgATM_RapaNeg	transcript=TGGT1_308580-t26_1	transcript=TGGT1_308580-t26_1	gene=TGGT1_308580 | organism=Toxoplasma_gondii_GT1 | gene_product=Lon protease family protein | transcript_product=Lon protease family protein | location=TGGT1_chrXI:217235-229804(+) | protein_length=1498 | sequence_SO=chromosome | SO=protein_coding_gene | is_pseudo=false	0.280812	1.07e-05	200
TgATM_RapaNeg_comp / TgATM_RapaNeg	transcript=TGGT1_273120-t26_1	transcript=TGGT1_273120-t26_1	gene=TGGT1_273120 | organism=Toxoplasma_gondii_GT1 | gene_product=SAG-related sequence SRS30C | transcript_product=SAG-related sequence SRS30C | location=TGGT1_chrVIII:3643884-3645008(-) | protein_length=374 | sequence_SO=chromosome | SO=protein_coding_gene | is_pseudo=false	0.63428	1.28e-05	68
TgATM_RapaNeg_comp / TgATM_RapaNeg	transcript=TGGT1_291600-t26_1	transcript=TGGT1_291600-t26_1	gene=TGGT1_291600 | organism=Toxoplasma_gondii_GT1 | gene_product=gamma interferon inducible lysosomal thiol reductase (GILT) protein | transcript_product=gamma interferon inducible lysosomal thiol reductase (GILT) protein | location=TGGT1_chrIX:4092775-4097733(-) | protein_length=379 | sequence_SO=chromosome | SO=protein_coding_gene | is_pseudo=false	0.381249	1.34e-05	99
TgATM_RapaNeg_comp / TgATM_RapaNeg	transcript=TGGT1_320230-t26_1	transcript=TGGT1_320230-t26_1	gene=TGGT1_320230 | organism=Toxoplasma_gondii_GT1 | gene_product=SAG-related sequence SRS15C | transcript_product=SAG-related sequence SRS15C | location=TGGT1_chrIV:367446-368651(-) | protein_length=401 | sequence_SO=chromosome | SO=protein_coding_gene | is_pseudo=false	1.00056	1.37e-05	64
TgATM_RapaNeg_comp / TgATM_RapaNeg	transcript=TGGT1_309200-t26_1	transcript=TGGT1_309200-t26_1	gene=TGGT1_309200 | organism=Toxoplasma_gondii_GT1 | gene_product=zinc finger (CCCH type) motif-containing protein | transcript_product=zinc finger (CCCH type) motif-containing protein | location=TGGT1_chrXI:516747-519899(+) | protein_length=1050 | sequence_SO=chromosome | SO=protein_coding_gene | is_pseudo=false	0.442285	1.38e-05	178
TgATM_RapaNeg_comp / TgATM_RapaNeg	transcript=TGGT1_219150-t26_1	transcript=TGGT1_219150-t26_1	gene=TGGT1_219150 | organism=Toxoplasma_gondii_GT1 | gene_product=zinc finger, zz type domain-containing protein | transcript_product=zinc finger, zz type domain-containing protein | location=TGGT1_chrXII:1042433-1047423(-) | protein_length=843 | sequence_SO=chromosome | SO=protein_coding_gene | is_pseudo=false	0.328792	1.58e-05	155
TgATM_RapaNeg_comp / TgATM_RapaNeg	transcript=TGGT1_239070-t26_1	transcript=TGGT1_239070-t26_1	gene=TGGT1_239070 | organism=Toxoplasma_gondii_GT1 | gene_product=hypothetical protein | transcript_product=hypothetical protein | location=TGGT1_chrVI:437544-441357(-) | protein_length=589 | sequence_SO=chromosome | SO=protein_coding_gene | is_pseudo=false	-0.606564	1.95e-05	41
TgATM_RapaNeg_comp / TgATM_RapaNeg	transcript=TGGT1_310130-t26_1	transcript=TGGT1_310130-t26_1	gene=TGGT1_310130 | organism=Toxoplasma_gondii_GT1 | gene_product=Spc97 / Spc98 family protein | transcript_product=Spc97 / Spc98 family protein | location=TGGT1_chrXI:1032616-1044829(-) | protein_length=1427 | sequence_SO=chromosome | SO=protein_coding_gene | is_pseudo=false	-0.602167	1.95e-05	48
TgATM_RapaNeg_comp / TgATM_RapaNeg	transcript=TGGT1_231970-t26_1	transcript=TGGT1_231970-t26_1	gene=TGGT1_231970 | organism=Toxoplasma_gondii_GT1 | gene_product=pre-mRNA processing splicing factor PRP8 | transcript_product=pre-mRNA processing splicing factor PRP8 | location=TGGT1_chrVIII:1677402-1691932(+) | protein_length=2538 | sequence_SO=chromosome | SO=protein_coding_gene | is_pseudo=false	-0.188746	2.11e-05	619
TgATM_RapaNeg_comp / TgATM_RapaNeg	transcript=TGGT1_248290-t26_1	transcript=TGGT1_248290-t26_1	gene=TGGT1_248290 | organism=Toxoplasma_gondii_GT1 | gene_product=WD domain, G-beta repeat-containing protein | transcript_product=WD domain, G-beta repeat-containing protein | location=TGGT1_chrXII:3712991-3725587(+) | protein_length=3345 | sequence_SO=chromosome | SO=protein_coding_gene | is_pseudo=false	-0.256646	2.13e-05	209
TgATM_RapaNeg_comp / TgATM_RapaNeg	transcript=TGGT1_258360-t26_1	transcript=TGGT1_258360-t26_1	gene=TGGT1_258360 | organism=Toxoplasma_gondii_GT1 | gene_product=hypothetical protein | transcript_product=hypothetical protein | location=TGGT1_chrVIIb:3419215-3422759(-) | protein_length=537 | sequence_SO=chromosome | SO=protein_coding_gene | is_pseudo=false	0.349846	2.13e-05	148
TgATM_RapaNeg_comp / TgATM_RapaNeg	transcript=TGGT1_213060-t26_1	transcript=TGGT1_213060-t26_1	gene=TGGT1_213060 | organism=Toxoplasma_gondii_GT1 | gene_product=WD domain, G-beta repeat-containing protein | transcript_product=WD domain, G-beta repeat-containing protein | location=TGGT1_chrV:694020-707306(+) | protein_length=3089 | sequence_SO=chromosome | SO=protein_coding_gene | is_pseudo=false	0.250775	2.17e-05	195
TgATM_RapaNeg_comp / TgATM_RapaNeg	transcript=TGGT1_235990-t26_1	transcript=TGGT1_235990-t26_1	gene=TGGT1_235990 | organism=Toxoplasma_gondii_GT1 | gene_product=hypothetical protein | transcript_product=hypothetical protein | location=TGGT1_chrX:5113761-5122087(-) | protein_length=1260 | sequence_SO=chromosome | SO=protein_coding_gene | is_pseudo=false	-0.261986	2.52e-05	114
TgATM_RapaNeg_comp / TgATM_RapaNeg	transcript=TGGT1_286160B-t26_1	transcript=TGGT1_286160B-t26_1	gene=TGGT1_286160B | organism=Toxoplasma_gondii_GT1 | gene_product=non-specific serine/threonine protein kinase | transcript_product=non-specific serine/threonine protein kinase | location=TGGT1_chrV:1801786-1809593(+) | protein_length=1844 | sequence_SO=chromosome | SO=protein_coding_gene | is_pseudo=false	0.402751	2.54e-05	299
TgATM_RapaNeg_comp / TgATM_RapaNeg	transcript=TGGT1_224870-t26_1	transcript=TGGT1_224870-t26_1	gene=TGGT1_224870 | organism=Toxoplasma_gondii_GT1 | gene_product=hypothetical protein | transcript_product=hypothetical protein | location=TGGT1_chrX:2638976-2675045(+) | protein_length=8635 | sequence_SO=chromosome | SO=protein_coding_gene | is_pseudo=false	-0.496606	2.55e-05	36
TgATM_RapaNeg_comp / TgATM_RapaNeg	transcript=TGGT1_232600-t26_1	transcript=TGGT1_232600-t26_1	gene=TGGT1_232600 | organism=Toxoplasma_gondii_GT1 | gene_product=phospholipase, patatin family protein | transcript_product=phospholipase, patatin family protein | location=TGGT1_chrVIII:2182196-2184854(+) | protein_length=665 | sequence_SO=chromosome | SO=protein_coding_gene | is_pseudo=false	0.361014	2.59e-05	233
TgATM_RapaNeg_comp / TgATM_RapaNeg	transcript=TGGT1_257470-t26_1	transcript=TGGT1_257470-t26_1	gene=TGGT1_257470 | organism=Toxoplasma_gondii_GT1 | gene_product=myosin J | transcript_product=myosin J | location=TGGT1_chrVIIb:3962778-3973847(+) | protein_length=2532 | sequence_SO=chromosome | SO=protein_coding_gene | is_pseudo=false	-0.593231	2.81e-05	73
TgATM_RapaNeg_comp / TgATM_RapaNeg	transcript=TGGT1_218540-t26_1	transcript=TGGT1_218540-t26_1	gene=TGGT1_218540 | organism=Toxoplasma_gondii_GT1 | gene_product=putative peptidase S15 | transcript_product=putative peptidase S15 | location=TGGT1_chrXII:1410645-1414447(-) | protein_length=412 | sequence_SO=chromosome | SO=protein_coding_gene | is_pseudo=false	-0.37118	2.94e-05	82
TgATM_RapaNeg_comp / TgATM_RapaNeg	transcript=TGGT1_261030-t26_1	transcript=TGGT1_261030-t26_1	gene=TGGT1_261030 | organism=Toxoplasma_gondii_GT1 | gene_product=pyridine nucleotide-disulfide oxidoreductase domain-containing protein | transcript_product=pyridine nucleotide-disulfide oxidoreductase domain-containing protein | location=TGGT1_chrVIIb:1882747-1890994(+) | protein_length=859 | sequence_SO=chromosome | SO=protein_coding_gene | is_pseudo=false	0.389498	3.26e-05	106
TgATM_RapaNeg_comp / TgATM_RapaNeg	transcript=TGGT1_264860-t26_1	transcript=TGGT1_264860-t26_1	gene=TGGT1_264860 | organism=Toxoplasma_gondii_GT1 | gene_product=zinc finger, C3HC4 type (RING finger) domain-containing protein | transcript_product=zinc finger, C3HC4 type (RING finger) domain-containing protein | location=TGGT1_chrIX:1768340-1781509(-) | protein_length=3868 | sequence_SO=chromosome | SO=protein_coding_gene | is_pseudo=false	-0.110003	3.28e-05	573
TgATM_RapaNeg_comp / TgATM_RapaNeg	transcript=TGGT1_215290-t26_1	transcript=TGGT1_215290-t26_1	gene=TGGT1_215290 | organism=Toxoplasma_gondii_GT1 | gene_product=saccharopine dehydrogenase domain-containing protein | transcript_product=saccharopine dehydrogenase domain-containing protein | location=TGGT1_chrX:6770133-6775131(+) | protein_length=440 | sequence_SO=chromosome | SO=protein_coding_gene | is_pseudo=false	-0.329072	3.51e-05	70
TgATM_RapaNeg_comp / TgATM_RapaNeg	transcript=TGGT1_226660-t26_1	transcript=TGGT1_226660-t26_1	gene=TGGT1_226660 | organism=Toxoplasma_gondii_GT1 | gene_product=hypothetical protein | transcript_product=hypothetical protein | location=TGGT1_chrX:1361506-1380909(+) | protein_length=3736 | sequence_SO=chromosome | SO=protein_coding_gene | is_pseudo=false	0.138031	3.51e-05	676
TgATM_RapaNeg_comp / TgATM_RapaNeg	transcript=TGGT1_214270-t26_1	transcript=TGGT1_214270-t26_1	gene=TGGT1_214270 | organism=Toxoplasma_gondii_GT1 | gene_product=putative translation initiation factor IF-2 | transcript_product=putative translation initiation factor IF-2 | location=TGGT1_chrX:6085732-6096115(-) | protein_length=1146 | sequence_SO=chromosome | SO=protein_coding_gene | is_pseudo=false	-0.331199	3.52e-05	213
TgATM_RapaNeg_comp / TgATM_RapaNeg	transcript=TGGT1_258410-t26_1	transcript=TGGT1_258410-t26_1	gene=TGGT1_258410 | organism=Toxoplasma_gondii_GT1 | gene_product=photosensitized INA-labeled protein PHIL1 | transcript_product=photosensitized INA-labeled protein PHIL1 | location=TGGT1_chrVIIb:3400417-3400914(+) | protein_length=165 | sequence_SO=chromosome | SO=protein_coding_gene | is_pseudo=false	0.32327	3.57e-05	126
TgATM_RapaNeg_comp / TgATM_RapaNeg	transcript=TGGT1_292300-t26_1	transcript=TGGT1_292300-t26_1	gene=TGGT1_292300 | organism=Toxoplasma_gondii_GT1 | gene_product=DNA-directed RNA polymerase III RPC8 | transcript_product=DNA-directed RNA polymerase III RPC8 | location=TGGT1_chrIX:4479652-4484229(-) | protein_length=1165 | sequence_SO=chromosome | SO=protein_coding_gene | is_pseudo=false	0.360899	3.69e-05	114
TgATM_RapaNeg_comp / TgATM_RapaNeg	transcript=TGGT1_259710-t26_1	transcript=TGGT1_259710-t26_1	gene=TGGT1_259710 | organism=Toxoplasma_gondii_GT1 | gene_product=protein kinase | transcript_product=protein kinase | location=TGGT1_chrVIIb:2674298-2677675(+) | protein_length=251 | sequence_SO=chromosome | SO=protein_coding_gene | is_pseudo=false	0.387572	3.87e-05	137
TgATM_RapaNeg_comp / TgATM_RapaNeg	transcript=TGGT1_289530-t26_1	transcript=TGGT1_289530-t26_1	gene=TGGT1_289530 | organism=Toxoplasma_gondii_GT1 | gene_product=ribosomal protein RPL19 | transcript_product=ribosomal protein RPL19 | location=TGGT1_chrIX:3095967-3098521(-) | protein_length=187 | sequence_SO=chromosome | SO=protein_coding_gene | is_pseudo=false	-0.534256	3.97e-05	59
TgATM_RapaNeg_comp / TgATM_RapaNeg	transcript=TGGT1_313390-t26_1	transcript=TGGT1_313390-t26_1	gene=TGGT1_313390 | organism=Toxoplasma_gondii_GT1 | gene_product=ribosomal protein RPL6 | transcript_product=ribosomal protein RPL6 | location=TGGT1_chrXI:3299999-3300967(+) | protein_length=322 | sequence_SO=chromosome | SO=protein_coding_gene | is_pseudo=false	-0.411839	3.99e-05	119
TgATM_RapaNeg_comp / TgATM_RapaNeg	transcript=TGGT1_270770-t26_1	transcript=TGGT1_270770-t26_1	gene=TGGT1_270770 | organism=Toxoplasma_gondii_GT1 | gene_product=PWI domain-containing protein | transcript_product=PWI domain-containing protein | location=TGGT1_chrVIII:4997193-5006045(-) | protein_length=782 | sequence_SO=chromosome | SO=protein_coding_gene | is_pseudo=false	-0.339388	3.99e-05	106
TgATM_RapaNeg_comp / TgATM_RapaNeg	transcript=TGGT1_239400-t26_1	transcript=TGGT1_239400-t26_1	gene=TGGT1_239400 | organism=Toxoplasma_gondii_GT1 | gene_product=hypothetical protein | transcript_product=hypothetical protein | location=TGGT1_chrVI:611132-617706(+) | protein_length=1265 | sequence_SO=chromosome | SO=protein_coding_gene | is_pseudo=false	0.48105	4.2e-05	78
TgATM_RapaNeg_comp / TgATM_RapaNeg	transcript=TGGT1_211700-t26_1	transcript=TGGT1_211700-t26_1	gene=TGGT1_211700 | organism=Toxoplasma_gondii_GT1 | gene_product=hypothetical protein | transcript_product=hypothetical protein | location=TGGT1_chrIV:1515365-1526809(-) | protein_length=2520 | sequence_SO=chromosome | SO=protein_coding_gene | is_pseudo=false	-1.08695	4.29e-05	34
TgATM_RapaNeg_comp / TgATM_RapaNeg	transcript=TGGT1_314540-t26_1	transcript=TGGT1_314540-t26_1	gene=TGGT1_314540 | organism=Toxoplasma_gondii_GT1 | gene_product=hypothetical protein | transcript_product=hypothetical protein | location=TGGT1_chrXI:4148344-4152513(-) | protein_length=607 | sequence_SO=chromosome | SO=protein_coding_gene | is_pseudo=false	-0.206558	4.38e-05	108
TgATM_RapaNeg_comp / TgATM_RapaNeg	transcript=TGGT1_226870B-t26_1	transcript=TGGT1_226870B-t26_1	gene=TGGT1_226870B | organism=Toxoplasma_gondii_GT1 | gene_product=tubulin gamma chain | transcript_product=tubulin gamma chain | location=TGGT1_chrX:1180858-1183138(-) | protein_length=129 | sequence_SO=chromosome | SO=protein_coding_gene | is_pseudo=false	-0.662233	4.44e-05	36
TgATM_RapaNeg_comp / TgATM_RapaNeg	transcript=TGGT1_201400-t26_1	transcript=TGGT1_201400-t26_1	gene=TGGT1_201400 | organism=Toxoplasma_gondii_GT1 | gene_product=Sin3-associated polypeptide SAP18 | transcript_product=Sin3-associated polypeptide SAP18 | location=TGGT1_chrVIIa:3801972-3807611(-) | protein_length=868 | sequence_SO=chromosome | SO=protein_coding_gene | is_pseudo=false	-0.338227	4.62e-05	148
TgATM_RapaNeg_comp / TgATM_RapaNeg	transcript=TGGT1_220490-t26_1	transcript=TGGT1_220490-t26_1	gene=TGGT1_220490 | organism=Toxoplasma_gondii_GT1 | gene_product=putative pre-rRNA-processing protein PNO1 | transcript_product=putative pre-rRNA-processing protein PNO1 | location=TGGT1_chrV:316768-317655(+) | protein_length=295 | sequence_SO=chromosome | SO=protein_coding_gene | is_pseudo=false	-0.382521	4.64e-05	42
TgATM_RapaNeg_comp / TgATM_RapaNeg	transcript=TGGT1_313700-t26_1	transcript=TGGT1_313700-t26_1	gene=TGGT1_313700 | organism=Toxoplasma_gondii_GT1 | gene_product=hypothetical protein | transcript_product=hypothetical protein | location=TGGT1_chrXI:3587235-3591120(+) | protein_length=585 | sequence_SO=chromosome | SO=protein_coding_gene | is_pseudo=false	0.249674	4.76e-05	72
TgATM_RapaNeg_comp / TgATM_RapaNeg	transcript=TGGT1_285840-t26_1	transcript=TGGT1_285840-t26_1	gene=TGGT1_285840 | organism=Toxoplasma_gondii_GT1 | gene_product=RAP domain-containing protein | transcript_product=RAP domain-containing protein | location=TGGT1_chrV:2030043-2033692(+) | protein_length=558 | sequence_SO=chromosome | SO=protein_coding_gene | is_pseudo=false	0.403839	4.77e-05	66
TgATM_RapaNeg_comp / TgATM_RapaNeg	transcript=TGGT1_313480-t26_1	transcript=TGGT1_313480-t26_1	gene=TGGT1_313480 | organism=Toxoplasma_gondii_GT1 | gene_product=hypothetical protein | transcript_product=hypothetical protein | location=TGGT1_chrXI:3385333-3400705(+) | protein_length=1381 | sequence_SO=chromosome | SO=protein_coding_gene | is_pseudo=false	0.376283	4.99e-05	299
TgATM_RapaNeg_comp / TgATM_RapaNeg	transcript=TGGT1_297530-t26_1	transcript=TGGT1_297530-t26_1	gene=TGGT1_297530 | organism=Toxoplasma_gondii_GT1 | gene_product=DNA-directed RNA polymerase I RPA2 | transcript_product=DNA-directed RNA polymerase I RPA2 | location=TGGT1_chrII:1838888-1855349(+) | protein_length=1278 | sequence_SO=chromosome | SO=protein_coding_gene | is_pseudo=false	-0.323696	5.04e-05	152
TgATM_RapaNeg_comp / TgATM_RapaNeg	transcript=TGGT1_251780-t26_1	transcript=TGGT1_251780-t26_1	gene=TGGT1_251780 | organism=Toxoplasma_gondii_GT1 | gene_product=heat shock protein | transcript_product=heat shock protein | location=TGGT1_chrXII:5504595-5509577(-) | protein_length=728 | sequence_SO=chromosome | SO=protein_coding_gene | is_pseudo=false	0.334457	5.18e-05	403
TgATM_RapaNeg_comp / TgATM_RapaNeg	transcript=TGGT1_264880-t26_1	transcript=TGGT1_264880-t26_1	gene=TGGT1_264880 | organism=Toxoplasma_gondii_GT1 | gene_product=NEDD8-activating enzyme E1 catalytic subunit | transcript_product=NEDD8-activating enzyme E1 catalytic subunit | location=TGGT1_chrIX:1749766-1757113(-) | protein_length=589 | sequence_SO=chromosome | SO=protein_coding_gene | is_pseudo=false	0.19507	5.38e-05	112
TgATM_RapaNeg_comp / TgATM_RapaNeg	transcript=TGGT1_289000-t26_1	transcript=TGGT1_289000-t26_1	gene=TGGT1_289000 | organism=Toxoplasma_gondii_GT1 | gene_product=hypothetical protein | transcript_product=hypothetical protein | location=TGGT1_chrIX:2710269-2716208(-) | protein_length=1153 | sequence_SO=chromosome | SO=protein_coding_gene | is_pseudo=false	-0.543309	5.47e-05	104
TgATM_RapaNeg_comp / TgATM_RapaNeg	transcript=TGGT1_254880-t26_1	transcript=TGGT1_254880-t26_1	gene=TGGT1_254880 | organism=Toxoplasma_gondii_GT1 | gene_product=Alpha-galactosidase | transcript_product=Alpha-galactosidase | location=TGGT1_chrIII:1983229-1990947(+) | protein_length=747 | sequence_SO=chromosome | SO=protein_coding_gene | is_pseudo=false	-0.246655	5.75e-05	99
TgATM_RapaNeg_comp / TgATM_RapaNeg	transcript=TGGT1_245680-t26_1	transcript=TGGT1_245680-t26_1	gene=TGGT1_245680 | organism=Toxoplasma_gondii_GT1 | gene_product=ribosomal protein RPL21 | transcript_product=ribosomal protein RPL21 | location=TGGT1_chrXII:2403148-2403621(+) | protein_length=157 | sequence_SO=chromosome | SO=protein_coding_gene | is_pseudo=false	-0.479128	5.81e-05	86
TgATM_RapaNeg_comp / TgATM_RapaNeg	transcript=TGGT1_207830-t26_1	transcript=TGGT1_207830-t26_1	gene=TGGT1_207830 | organism=Toxoplasma_gondii_GT1 | gene_product=MORN repeat-containing protein | transcript_product=MORN repeat-containing protein | location=TGGT1_chrIb:337658-340812(+) | protein_length=366 | sequence_SO=chromosome | SO=protein_coding_gene | is_pseudo=false	0.363469	5.9e-05	66
TgATM_RapaNeg_comp / TgATM_RapaNeg	transcript=TGGT1_208540-t26_1	transcript=TGGT1_208540-t26_1	gene=TGGT1_208540 | organism=Toxoplasma_gondii_GT1 | gene_product=DEAD/DEAH box helicase domain-containing protein | transcript_product=DEAD/DEAH box helicase domain-containing protein | location=TGGT1_chrIb:780886-788568(+) | protein_length=1043 | sequence_SO=chromosome | SO=protein_coding_gene | is_pseudo=false	-0.451594	5.99e-05	48
TgATM_RapaNeg_comp / TgATM_RapaNeg	transcript=TGGT1_202390-t26_1	transcript=TGGT1_202390-t26_1	gene=TGGT1_202390 | organism=Toxoplasma_gondii_GT1 | gene_product=S15 sporozoite-expressed protein | transcript_product=S15 sporozoite-expressed protein | location=TGGT1_chrVIIa:3261261-3263894(-) | protein_length=587 | sequence_SO=chromosome | SO=protein_coding_gene | is_pseudo=false	0.481904	6.17e-05	167
TgATM_RapaNeg_comp / TgATM_RapaNeg	transcript=TGGT1_222050-t26_1	transcript=TGGT1_222050-t26_1	gene=TGGT1_222050 | organism=Toxoplasma_gondii_GT1 | gene_product=hypothetical protein | transcript_product=hypothetical protein | location=TGGT1_chrII:769157-774451(-) | protein_length=1477 | sequence_SO=chromosome | SO=protein_coding_gene | is_pseudo=false	0.384028	6.42e-05	157
TgATM_RapaNeg_comp / TgATM_RapaNeg	transcript=TGGT1_314070-t26_1	transcript=TGGT1_314070-t26_1	gene=TGGT1_314070 | organism=Toxoplasma_gondii_GT1 | gene_product=hypothetical protein | transcript_product=hypothetical protein | location=TGGT1_chrXI:3869843-3870803(-) | protein_length=205 | sequence_SO=chromosome | SO=protein_coding_gene | is_pseudo=false	0.347566	6.5e-05	78
TgATM_RapaNeg_comp / TgATM_RapaNeg	transcript=TGGT1_311220-t26_1	transcript=TGGT1_311220-t26_1	gene=TGGT1_311220 | organism=Toxoplasma_gondii_GT1 | gene_product=hypothetical protein | transcript_product=hypothetical protein | location=TGGT1_chrXI:1834500-1840744(+) | protein_length=1632 | sequence_SO=chromosome | SO=protein_coding_gene | is_pseudo=false	0.267712	6.61e-05	158
TgATM_RapaNeg_comp / TgATM_RapaNeg	transcript=TGGT1_273850-t26_1	transcript=TGGT1_273850-t26_1	gene=TGGT1_273850 | organism=Toxoplasma_gondii_GT1 | gene_product=hypothetical protein | transcript_product=hypothetical protein | location=TGGT1_chrVIII:3220664-3222886(-) | protein_length=723 | sequence_SO=chromosome | SO=protein_coding_gene | is_pseudo=false	0.343133	6.87e-05	84
TgATM_RapaNeg_comp / TgATM_RapaNeg	transcript=TGGT1_292020-t26_1	transcript=TGGT1_292020-t26_1	gene=TGGT1_292020 | organism=Toxoplasma_gondii_GT1 | gene_product=GCC2 and GCC3 domain-containing protein | transcript_product=GCC2 and GCC3 domain-containing protein | location=TGGT1_chrIX:4285927-4313392(+) | protein_length=7440 | sequence_SO=chromosome | SO=protein_coding_gene | is_pseudo=false	0.146333	6.98e-05	655
TgATM_RapaNeg_comp / TgATM_RapaNeg	transcript=TGGT1_301250-t26_1	transcript=TGGT1_301250-t26_1	gene=TGGT1_301250 | organism=Toxoplasma_gondii_GT1 | gene_product=hypothetical protein | transcript_product=hypothetical protein | location=TGGT1_chrIV:2233880-2236785(+) | protein_length=851 | sequence_SO=chromosome | SO=protein_coding_gene | is_pseudo=false	-0.543219	7.01e-05	36
TgATM_RapaNeg_comp / TgATM_RapaNeg	transcript=TGGT1_292280-t26_1	transcript=TGGT1_292280-t26_1	gene=TGGT1_292280 | organism=Toxoplasma_gondii_GT1 | gene_product=SAG-related sequence SRS36D | transcript_product=SAG-related sequence SRS36D | location=AAQM03000442:1288-2391(-) | protein_length=367 | sequence_SO=contig | SO=protein_coding_gene | is_pseudo=false	-3.05485	7.24e-05	23
TgATM_RapaNeg_comp / TgATM_RapaNeg	transcript=TGGT1_249860-t26_1	transcript=TGGT1_249860-t26_1	gene=TGGT1_249860 | organism=Toxoplasma_gondii_GT1 | gene_product=hypothetical protein | transcript_product=hypothetical protein | location=TGGT1_chrXII:4841303-4848762(-) | protein_length=802 | sequence_SO=chromosome | SO=protein_coding_gene | is_pseudo=false	0.299499	7.75e-05	175
TgATM_RapaNeg_comp / TgATM_RapaNeg	transcript=TGGT1_219130-t26_1	transcript=TGGT1_219130-t26_1	gene=TGGT1_219130 | organism=Toxoplasma_gondii_GT1 | gene_product=NADPH-glutathione reductase | transcript_product=NADPH-glutathione reductase | location=TGGT1_chrXII:1051596-1057178(-) | protein_length=639 | sequence_SO=chromosome | SO=protein_coding_gene | is_pseudo=false	0.226928	7.8e-05	120
TgATM_RapaNeg_comp / TgATM_RapaNeg	transcript=TGGT1_312280-t26_1	transcript=TGGT1_312280-t26_1	gene=TGGT1_312280 | organism=Toxoplasma_gondii_GT1 | gene_product=putative pre-mRNA-splicing factor ATP-dependent RNA helicase | transcript_product=putative pre-mRNA-splicing factor ATP-dependent RNA helicase | location=TGGT1_chrXI:2524572-2536301(+) | protein_length=1206 | sequence_SO=chromosome | SO=protein_coding_gene | is_pseudo=false	-0.259196	7.89e-05	160
TgATM_RapaNeg_comp / TgATM_RapaNeg	transcript=TGGT1_215150-t26_1	transcript=TGGT1_215150-t26_1	gene=TGGT1_215150 | organism=Toxoplasma_gondii_GT1 | gene_product=AP2 domain transcription factor AP2X-9 | transcript_product=AP2 domain transcription factor AP2X-9 | location=TGGT1_chrX:6666725-6672664(-) | protein_length=1876 | sequence_SO=chromosome | SO=protein_coding_gene | is_pseudo=false	-0.292445	8.37e-05	89
TgATM_RapaNeg_comp / TgATM_RapaNeg	transcript=TGGT1_224060-t26_1	transcript=TGGT1_224060-t26_1	gene=TGGT1_224060 | organism=Toxoplasma_gondii_GT1 | gene_product=putative thioredoxin | transcript_product=putative thioredoxin | location=TGGT1_chrX:3262854-3264722(-) | protein_length=622 | sequence_SO=chromosome | SO=protein_coding_gene | is_pseudo=false	-0.187806	8.96e-05	272
TgATM_RapaNeg_comp / TgATM_RapaNeg	transcript=TGGT1_207820-t26_1	transcript=TGGT1_207820-t26_1	gene=TGGT1_207820 | organism=Toxoplasma_gondii_GT1 | gene_product=putative cell-cycle-associated protein kinase MAPK | transcript_product=putative cell-cycle-associated protein kinase MAPK | location=TGGT1_chrIb:328708-333288(+) | protein_length=548 | sequence_SO=chromosome | SO=protein_coding_gene | is_pseudo=false	-1.2606	9.03e-05	18
TgATM_RapaNeg_comp / TgATM_RapaNeg	transcript=TGGT1_220510-t26_1	transcript=TGGT1_220510-t26_1	gene=TGGT1_220510 | organism=Toxoplasma_gondii_GT1 | gene_product=hypothetical protein | transcript_product=hypothetical protein | location=TGGT1_chrV:328785-330623(+) | protein_length=612 | sequence_SO=chromosome | SO=protein_coding_gene | is_pseudo=false	0.335352	9.03e-05	133
TgATM_RapaNeg_comp / TgATM_RapaNeg	transcript=TGGT1_205390-t26_1	transcript=TGGT1_205390-t26_1	gene=TGGT1_205390 | organism=Toxoplasma_gondii_GT1 | gene_product=hypothetical protein | transcript_product=hypothetical protein | location=TGGT1_chrVIIa:1337780-1338691(-) | protein_length=303 | sequence_SO=chromosome | SO=protein_coding_gene | is_pseudo=false	0.584914	9.12e-05	54
TgATM_RapaNeg_comp / TgATM_RapaNeg	transcript=TGGT1_217680-t26_1	transcript=TGGT1_217680-t26_1	gene=TGGT1_217680 | organism=Toxoplasma_gondii_GT1 | gene_product=hypothetical protein | transcript_product=hypothetical protein | location=TGGT1_chrXII:1930956-1942802(-) | protein_length=2213 | sequence_SO=chromosome | SO=protein_coding_gene | is_pseudo=false	0.155201	9.18e-05	453
TgATM_RapaNeg_comp / TgATM_RapaNeg	transcript=TGGT1_315290-t26_1	transcript=TGGT1_315290-t26_1	gene=TGGT1_315290 | organism=Toxoplasma_gondii_GT1 | gene_product=hypothetical protein | transcript_product=hypothetical protein | location=TGGT1_chrXI:4575457-4580391(-) | protein_length=1480 | sequence_SO=chromosome | SO=protein_coding_gene | is_pseudo=false	-0.526933	9.34e-05	35
TgATM_RapaNeg_comp / TgATM_RapaNeg	transcript=TGGT1_203510-t26_1	transcript=TGGT1_203510-t26_1	gene=TGGT1_203510 | organism=Toxoplasma_gondii_GT1 | gene_product=zinc finger, C3HC4 type (RING finger) domain-containing protein | transcript_product=zinc finger, C3HC4 type (RING finger) domain-containing protein | location=TGGT1_chrVIIa:2357035-2361836(+) | protein_length=801 | sequence_SO=chromosome | SO=protein_coding_gene | is_pseudo=false	-0.414921	0.000100874	95
TgATM_RapaNeg_comp / TgATM_RapaNeg	transcript=TGGT1_272740-t26_1	transcript=TGGT1_272740-t26_1	gene=TGGT1_272740 | organism=Toxoplasma_gondii_GT1 | gene_product=DNA-directed RNA polymerase III RPC2 | transcript_product=DNA-directed RNA polymerase III RPC2 | location=TGGT1_chrVIII:3749490-3755483(+) | protein_length=1338 | sequence_SO=chromosome | SO=protein_coding_gene | is_pseudo=false	-0.265651	0.000101357	95
TgATM_RapaNeg_comp / TgATM_RapaNeg	transcript=TGGT1_310470-t26_1	transcript=TGGT1_310470-t26_1	gene=TGGT1_310470 | organism=Toxoplasma_gondii_GT1 | gene_product=putative cytochrome C oxidase subunit IIb | transcript_product=putative cytochrome C oxidase subunit IIb | location=TGGT1_chrXI:1338649-1339224(+) | protein_length=191 | sequence_SO=chromosome | SO=protein_coding_gene | is_pseudo=false	-1.16037	0.00010377	23
TgATM_RapaNeg_comp / TgATM_RapaNeg	transcript=TGGT1_220250-t26_1	transcript=TGGT1_220250-t26_1	gene=TGGT1_220250 | organism=Toxoplasma_gondii_GT1 | gene_product=Nucleotide-sensitive chloride conductance regulator (ICln) protein | transcript_product=Nucleotide-sensitive chloride conductance regulator (ICln) protein | location=TGGT1_chrV:144095-146690(-) | protein_length=206 | sequence_SO=chromosome | SO=protein_coding_gene | is_pseudo=false	0.294578	0.000106772	78
TgATM_RapaNeg_comp / TgATM_RapaNeg	transcript=TGGT1_242570-t26_1	transcript=TGGT1_242570-t26_1	gene=TGGT1_242570 | organism=Toxoplasma_gondii_GT1 | gene_product=hypothetical protein | transcript_product=hypothetical protein | location=TGGT1_chrVI:1981264-1985802(-) | protein_length=884 | sequence_SO=chromosome | SO=protein_coding_gene | is_pseudo=false	0.427683	0.000108877	151
TgATM_RapaNeg_comp / TgATM_RapaNeg	transcript=TGGT1_319850-t26_1	transcript=TGGT1_319850-t26_1	gene=TGGT1_319850 | organism=Toxoplasma_gondii_GT1 | gene_product=splicing factor U2AF family SnRNP auxilary factor large subunit, RRM domain-containing protein | transcript_product=splicing factor U2AF family SnRNP auxilary factor large subunit, RRM domain-containing protein | location=TGGT1_chrIV:689661-691811(+) | protein_length=495 | sequence_SO=chromosome | SO=protein_coding_gene | is_pseudo…	-0.360614	0.000117475	132
TgATM_RapaNeg_comp / TgATM_RapaNeg	transcript=TGGT1_297810-t26_1	transcript=TGGT1_297810-t26_1	gene=TGGT1_297810 | organism=Toxoplasma_gondii_GT1 | gene_product=hypothetical protein | transcript_product=hypothetical protein | location=TGGT1_chrII:2012516-2015258(-) | protein_length=266 | sequence_SO=chromosome | SO=protein_coding_gene | is_pseudo=false	-0.19861	0.000119019	136
TgATM_RapaNeg_comp / TgATM_RapaNeg	transcript=TGGT1_243350-t26_1	transcript=TGGT1_243350-t26_1	gene=TGGT1_243350 | organism=Toxoplasma_gondii_GT1 | gene_product=gamma-glutamyl hydrolase | transcript_product=gamma-glutamyl hydrolase | location=TGGT1_chrVI:2488943-2493620(+) | protein_length=736 | sequence_SO=chromosome | SO=protein_coding_gene | is_pseudo=false	-1.56832	0.000130552	82
TgATM_RapaNeg_comp / TgATM_RapaNeg	transcript=TGGT1_309570-t26_1	transcript=TGGT1_309570-t26_1	gene=TGGT1_309570 | organism=Toxoplasma_gondii_GT1 | gene_product=DEAD/DEAH box helicase domain-containing protein | transcript_product=DEAD/DEAH box helicase domain-containing protein | location=TGGT1_chrXI:692622-695126(-) | protein_length=834 | sequence_SO=chromosome | SO=protein_coding_gene | is_pseudo=false	-0.310777	0.000132387	102
TgATM_RapaNeg_comp / TgATM_RapaNeg	transcript=TGGT1_229670-t26_1	transcript=TGGT1_229670-t26_1	gene=TGGT1_229670 | organism=Toxoplasma_gondii_GT1 | gene_product=ribosomal protein RPS23 | transcript_product=ribosomal protein RPS23 | location=TGGT1_chrVIII:368147-371053(+) | protein_length=143 | sequence_SO=chromosome | SO=protein_coding_gene | is_pseudo=false	-0.432501	0.000134768	48
TgATM_RapaNeg_comp / TgATM_RapaNeg	transcript=TGGT1_275470-t26_1	transcript=TGGT1_275470-t26_1	gene=TGGT1_275470 | organism=Toxoplasma_gondii_GT1 | gene_product=dense granule protein GRA15 | transcript_product=dense granule protein GRA15 | location=TGGT1_chrX:7172933-7174840(+) | protein_length=635 | sequence_SO=chromosome | SO=protein_coding_gene | is_pseudo=false	-0.442564	0.000139169	12
TgATM_RapaNeg_comp / TgATM_RapaNeg	transcript=TGGT1_271360-t26_1	transcript=TGGT1_271360-t26_1	gene=TGGT1_271360 | organism=Toxoplasma_gondii_GT1 | gene_product=hypothetical protein | transcript_product=hypothetical protein | location=TGGT1_chrVIII:4543139-4545539(+) | protein_length=464 | sequence_SO=chromosome | SO=protein_coding_gene | is_pseudo=false	0.29451	0.000140731	84
TgATM_RapaNeg_comp / TgATM_RapaNeg	transcript=TGGT1_301480-t26_1	transcript=TGGT1_301480-t26_1	gene=TGGT1_301480 | organism=Toxoplasma_gondii_GT1 | gene_product=hypothetical protein | transcript_product=hypothetical protein | location=AAQM03000431:3-2012(+) | protein_length=669 | sequence_SO=contig | SO=protein_coding_gene | is_pseudo=false	0.327215	0.000145234	42
TgATM_RapaNeg_comp / TgATM_RapaNeg	transcript=TGGT1_205360-t26_1	transcript=TGGT1_205360-t26_1	gene=TGGT1_205360 | organism=Toxoplasma_gondii_GT1 | gene_product=hypothetical protein | transcript_product=hypothetical protein | location=TGGT1_chrVIIa:1355158-1371232(+) | protein_length=2607 | sequence_SO=chromosome | SO=protein_coding_gene | is_pseudo=false	-0.345145	0.000146747	159
TgATM_RapaNeg_comp / TgATM_RapaNeg	transcript=TGGT1_216670-t26_1	transcript=TGGT1_216670-t26_1	gene=TGGT1_216670 | organism=Toxoplasma_gondii_GT1 | gene_product=FUSE-binding protein 2 / KH-type splicing regulatory protein | transcript_product=FUSE-binding protein 2 / KH-type splicing regulatory protein | location=TGGT1_chrXI:5891708-5895741(-) | protein_length=941 | sequence_SO=chromosome | SO=protein_coding_gene | is_pseudo=false	-0.361163	0.000146859	425
TgATM_RapaNeg_comp / TgATM_RapaNeg	transcript=TGGT1_218610-t26_1	transcript=TGGT1_218610-t26_1	gene=TGGT1_218610 | organism=Toxoplasma_gondii_GT1 | gene_product=ATPase (DUF699) protein | transcript_product=ATPase (DUF699) protein | location=TGGT1_chrXII:1305454-1315334(-) | protein_length=1247 | sequence_SO=chromosome | SO=protein_coding_gene | is_pseudo=false	-0.431145	0.000147497	105
TgATM_RapaNeg_comp / TgATM_RapaNeg	transcript=TGGT1_288030-t26_1	transcript=TGGT1_288030-t26_1	gene=TGGT1_288030 | organism=Toxoplasma_gondii_GT1 | gene_product=hypothetical protein | transcript_product=hypothetical protein | location=TGGT1_chrIX:2120186-2121400(+) | protein_length=404 | sequence_SO=chromosome | SO=protein_coding_gene | is_pseudo=false	-0.65499	0.000148741	36
TgATM_RapaNeg_comp / TgATM_RapaNeg	transcript=TGGT1_299070-t26_1	transcript=TGGT1_299070-t26_1	gene=TGGT1_299070 | organism=Toxoplasma_gondii_GT1 | gene_product=pyruvate kinase PyKII | transcript_product=pyruvate kinase PyKII | location=TGGT1_chrIII:2188027-2191756(+) | protein_length=988 | sequence_SO=chromosome | SO=protein_coding_gene | is_pseudo=false	0.216585	0.000149708	200
TgATM_RapaNeg_comp / TgATM_RapaNeg	transcript=TGGT1_235700-t26_1	transcript=TGGT1_235700-t26_1	gene=TGGT1_235700 | organism=Toxoplasma_gondii_GT1 | gene_product=sedoheptulose-1,7-bisphosphatase | transcript_product=sedoheptulose-1,7-bisphosphatase | location=TGGT1_chrX:4954156-4957661(-) | protein_length=330 | sequence_SO=chromosome | SO=protein_coding_gene | is_pseudo=false	-0.516009	0.000150592	138
TgATM_RapaNeg_comp / TgATM_RapaNeg	transcript=TGGT1_202820-t26_1	transcript=TGGT1_202820-t26_1	gene=TGGT1_202820 | organism=Toxoplasma_gondii_GT1 | gene_product=ubiquitin-conjugating enzyme subfamily protein | transcript_product=ubiquitin-conjugating enzyme subfamily protein | location=TGGT1_chrVIIa:2909267-2911128(+) | protein_length=168 | sequence_SO=chromosome | SO=protein_coding_gene | is_pseudo=false	-0.597324	0.000150943	48
TgATM_RapaNeg_comp / TgATM_RapaNeg	transcript=TGGT1_298020-t26_1	transcript=TGGT1_298020-t26_1	gene=TGGT1_298020 | organism=Toxoplasma_gondii_GT1 | gene_product=DEAD-family helicase | transcript_product=DEAD-family helicase | location=TGGT1_chrII:2173899-2186012(+) | protein_length=1158 | sequence_SO=chromosome | SO=protein_coding_gene | is_pseudo=false	-0.340341	0.000158621	179
TgATM_RapaNeg_comp / TgATM_RapaNeg	transcript=TGGT1_310220-t26_1	transcript=TGGT1_310220-t26_1	gene=TGGT1_310220 | organism=Toxoplasma_gondii_GT1 | gene_product=hypothetical protein | transcript_product=hypothetical protein | location=TGGT1_chrXI:1126646-1139419(+) | protein_length=1396 | sequence_SO=chromosome | SO=protein_coding_gene | is_pseudo=false	-0.312789	0.000160105	65
TgATM_RapaNeg_comp / TgATM_RapaNeg	transcript=TGGT1_242330-t26_1	transcript=TGGT1_242330-t26_1	gene=TGGT1_242330 | organism=Toxoplasma_gondii_GT1 | gene_product=ribosomal protein RPS5 | transcript_product=ribosomal protein RPS5 | location=TGGT1_chrVI:1882939-1884008(-) | protein_length=192 | sequence_SO=chromosome | SO=protein_coding_gene | is_pseudo=false	-0.362669	0.000166416	126
TgATM_RapaNeg_comp / TgATM_RapaNeg	transcript=TGGT1_294330-t26_1	transcript=TGGT1_294330-t26_1	gene=TGGT1_294330 | organism=Toxoplasma_gondii_GT1 | gene_product=EGF family domain-containing protein | transcript_product=EGF family domain-containing protein | location=TGGT1_chrIa:788197-794012(+) | protein_length=1148 | sequence_SO=chromosome | SO=protein_coding_gene | is_pseudo=false	0.486922	0.000168973	171
TgATM_RapaNeg_comp / TgATM_RapaNeg	transcript=TGGT1_215980-t26_1	transcript=TGGT1_215980-t26_1	gene=TGGT1_215980 | organism=Toxoplasma_gondii_GT1 | gene_product=hypothetical protein | transcript_product=hypothetical protein | location=TGGT1_chrXI:6414554-6415186(+) | protein_length=210 | sequence_SO=chromosome | SO=protein_coding_gene | is_pseudo=false	-0.368743	0.000170844	114
TgATM_RapaNeg_comp / TgATM_RapaNeg	transcript=TGGT1_318440-t26_1	transcript=TGGT1_318440-t26_1	gene=TGGT1_318440 | organism=Toxoplasma_gondii_GT1 | gene_product=helicase associated domain (ha2) protein | transcript_product=helicase associated domain (ha2) protein | location=TGGT1_chrIV:1264045-1277404(-) | protein_length=2234 | sequence_SO=chromosome | SO=protein_coding_gene | is_pseudo=false	-0.283082	0.000176537	472
TgATM_RapaNeg_comp / TgATM_RapaNeg	transcript=TGGT1_242810-t26_1	transcript=TGGT1_242810-t26_1	gene=TGGT1_242810 | organism=Toxoplasma_gondii_GT1 | gene_product=hypothetical protein | transcript_product=hypothetical protein | location=TGGT1_chrVI:2223817-2227786(+) | protein_length=953 | sequence_SO=chromosome | SO=protein_coding_gene | is_pseudo=false	-0.512448	0.000176689	18
TgATM_RapaNeg_comp / TgATM_RapaNeg	transcript=TGGT1_269620-t26_1	transcript=TGGT1_269620-t26_1	gene=TGGT1_269620 | organism=Toxoplasma_gondii_GT1 | gene_product=hypothetical protein | transcript_product=hypothetical protein | location=TGGT1_chrVIII:5739359-5741346(+) | protein_length=554 | sequence_SO=chromosome | SO=protein_coding_gene | is_pseudo=false	0.318262	0.000177378	115
TgATM_RapaNeg_comp / TgATM_RapaNeg	transcript=TGGT1_262690-t26_1	transcript=TGGT1_262690-t26_1	gene=TGGT1_262690 | organism=Toxoplasma_gondii_GT1 | gene_product=ribosomal protein RPL27 | transcript_product=ribosomal protein RPL27 | location=TGGT1_chrVIIb:1055303-1056255(+) | protein_length=142 | sequence_SO=chromosome | SO=protein_coding_gene | is_pseudo=false	-0.356703	0.000193047	100
TgATM_RapaNeg_comp / TgATM_RapaNeg	transcript=TGGT1_210790-t26_1	transcript=TGGT1_210790-t26_1	gene=TGGT1_210790 | organism=Toxoplasma_gondii_GT1 | gene_product=putative dihydroorotate dehydrogenase reveal | transcript_product=putative dihydroorotate dehydrogenase reveal | location=TGGT1_chrIV:1980005-1990187(-) | protein_length=592 | sequence_SO=chromosome | SO=protein_coding_gene | is_pseudo=false	-0.471228	0.000197353	87
TgATM_RapaNeg_comp / TgATM_RapaNeg	transcript=TGGT1_264660-t26_1	transcript=TGGT1_264660-t26_1	gene=TGGT1_264660 | organism=Toxoplasma_gondii_GT1 | gene_product=SAG-related sequence SRS44 | transcript_product=SAG-related sequence SRS44 | location=TGGT1_chrIX:1955976-1963333(+) | protein_length=2359 | sequence_SO=chromosome | SO=protein_coding_gene | is_pseudo=false	0.312945	0.000197796	474
TgATM_RapaNeg_comp / TgATM_RapaNeg	transcript=TGGT1_281675-t26_1	transcript=TGGT1_281675-t26_1	gene=TGGT1_281675 | organism=Toxoplasma_gondii_GT1 | gene_product=putative protein kinase | transcript_product=putative protein kinase | location=TGGT1_chrVIIa:4156147-4159857(+) | protein_length=1236 | sequence_SO=chromosome | SO=protein_coding_gene | is_pseudo=false	1.01224	0.00019928	12
TgATM_RapaNeg_comp / TgATM_RapaNeg	transcript=TGGT1_259990-t26_1	transcript=TGGT1_259990-t26_1	gene=TGGT1_259990 | organism=Toxoplasma_gondii_GT1 | gene_product=SAC3/GANP family protein | transcript_product=SAC3/GANP family protein | location=TGGT1_chrVIIb:2520717-2529427(+) | protein_length=975 | sequence_SO=chromosome | SO=protein_coding_gene | is_pseudo=false	-0.352487	0.00020074	70
TgATM_RapaNeg_comp / TgATM_RapaNeg	transcript=TGGT1_297465-t26_1	transcript=TGGT1_297465-t26_1	gene=TGGT1_297465 | organism=Toxoplasma_gondii_GT1 | gene_product=hypothetical protein | transcript_product=hypothetical protein | location=TGGT1_chrII:1775881-1777215(+) | protein_length=94 | sequence_SO=chromosome | SO=protein_coding_gene | is_pseudo=false	0.618102	0.000201782	24
TgATM_RapaNeg_comp / TgATM_RapaNeg	transcript=TGGT1_213520-t26_1	transcript=TGGT1_213520-t26_1	gene=TGGT1_213520 | organism=Toxoplasma_gondii_GT1 | gene_product=peptidase M20D, amidohydrolase | transcript_product=peptidase M20D, amidohydrolase | location=TGGT1_chrV:983024-989231(-) | protein_length=514 | sequence_SO=chromosome | SO=protein_coding_gene | is_pseudo=false	0.271933	0.000202102	105
TgATM_RapaNeg_comp / TgATM_RapaNeg	transcript=TGGT1_235470-t26_1	transcript=TGGT1_235470-t26_1	gene=TGGT1_235470 | organism=Toxoplasma_gondii_GT1 | gene_product=myosin A | transcript_product=myosin A | location=TGGT1_chrX:4773284-4778894(+) | protein_length=831 | sequence_SO=chromosome | SO=protein_coding_gene | is_pseudo=false	0.419629	0.000205734	373
TgATM_RapaNeg_comp / TgATM_RapaNeg	transcript=TGGT1_315750-t26_1	transcript=TGGT1_315750-t26_1	gene=TGGT1_315750 | organism=Toxoplasma_gondii_GT1 | gene_product=hypothetical protein | transcript_product=hypothetical protein | location=TGGT1_chrXI:4888664-4890249(-) | protein_length=231 | sequence_SO=chromosome | SO=protein_coding_gene | is_pseudo=false	0.504221	0.0002242	71
TgATM_RapaNeg_comp / TgATM_RapaNeg	transcript=TGGT1_259840-t26_1	transcript=TGGT1_259840-t26_1	gene=TGGT1_259840 | organism=Toxoplasma_gondii_GT1 | gene_product=hypothetical protein | transcript_product=hypothetical protein | location=TGGT1_chrVIIb:2644887-2652742(-) | protein_length=2091 | sequence_SO=chromosome | SO=protein_coding_gene | is_pseudo=false	-0.560822	0.000241893	33
TgATM_RapaNeg_comp / TgATM_RapaNeg	transcript=TGGT1_214520-t26_1	transcript=TGGT1_214520-t26_1	gene=TGGT1_214520 | organism=Toxoplasma_gondii_GT1 | gene_product=general transcription factor IIH polypeptide 4 GTF2H4 | transcript_product=general transcription factor IIH polypeptide 4 GTF2H4 | location=TGGT1_chrX:6220422-6224905(-) | protein_length=865 | sequence_SO=chromosome | SO=protein_coding_gene | is_pseudo=false	-0.483023	0.000251998	48
TgATM_RapaNeg_comp / TgATM_RapaNeg	transcript=TGGT1_247350-t26_1	transcript=TGGT1_247350-t26_1	gene=TGGT1_247350 | organism=Toxoplasma_gondii_GT1 | gene_product=thioredoxin domain-containing protein | transcript_product=thioredoxin domain-containing protein | location=TGGT1_chrXII:3207736-3209852(-) | protein_length=312 | sequence_SO=chromosome | SO=protein_coding_gene | is_pseudo=false	-0.360071	0.000265042	58
TgATM_RapaNeg_comp / TgATM_RapaNeg	transcript=TGGT1_217510-t26_1	transcript=TGGT1_217510-t26_1	gene=TGGT1_217510 | organism=Toxoplasma_gondii_GT1 | gene_product=hypothetical protein | transcript_product=hypothetical protein | location=TGGT1_chrXII:1824650-1826480(+) | protein_length=380 | sequence_SO=chromosome | SO=protein_coding_gene | is_pseudo=false	0.3236	0.000267373	166
TgATM_RapaNeg_comp / TgATM_RapaNeg	transcript=TGGT1_310420-t26_1	transcript=TGGT1_310420-t26_1	gene=TGGT1_310420 | organism=Toxoplasma_gondii_GT1 | gene_product=hypothetical protein | transcript_product=hypothetical protein | location=TGGT1_chrXI:1293202-1295045(-) | protein_length=210 | sequence_SO=chromosome | SO=protein_coding_gene | is_pseudo=false	0.450713	0.000271603	36
TgATM_RapaNeg_comp / TgATM_RapaNeg	transcript=TGGT1_289150-t26_1	transcript=TGGT1_289150-t26_1	gene=TGGT1_289150 | organism=Toxoplasma_gondii_GT1 | gene_product=hypothetical protein | transcript_product=hypothetical protein | location=TGGT1_chrIX:2834909-2839731(-) | protein_length=1002 | sequence_SO=chromosome | SO=protein_coding_gene | is_pseudo=false	-0.420562	0.000274585	155
TgATM_RapaNeg_comp / TgATM_RapaNeg	transcript=TGGT1_214190-t26_1	transcript=TGGT1_214190-t26_1	gene=TGGT1_214190 | organism=Toxoplasma_gondii_GT1 | gene_product=SAG-related sequence SRS46 | transcript_product=SAG-related sequence SRS46 | location=TGGT1_chrX:5986335-5987465(-) | protein_length=376 | sequence_SO=chromosome | SO=protein_coding_gene | is_pseudo=false	-0.865063	0.000276564	18
TgATM_RapaNeg_comp / TgATM_RapaNeg	transcript=TGGT1_264960-t26_1	transcript=TGGT1_264960-t26_1	gene=TGGT1_264960 | organism=Toxoplasma_gondii_GT1 | gene_product=hypothetical protein | transcript_product=hypothetical protein | location=TGGT1_chrIX:1702034-1704147(-) | protein_length=356 | sequence_SO=chromosome | SO=protein_coding_gene | is_pseudo=false	-0.41652	0.000278549	18
TgATM_RapaNeg_comp / TgATM_RapaNeg	transcript=TGGT1_236140-t26_1	transcript=TGGT1_236140-t26_1	gene=TGGT1_236140 | organism=Toxoplasma_gondii_GT1 | gene_product=hypothetical protein | transcript_product=hypothetical protein | location=TGGT1_chrX:5186771-5190292(+) | protein_length=1057 | sequence_SO=chromosome | SO=protein_coding_gene | is_pseudo=false	0.324724	0.000279339	161
TgATM_RapaNeg_comp / TgATM_RapaNeg	transcript=TGGT1_205040-t26_1	transcript=TGGT1_205040-t26_1	gene=TGGT1_205040 | organism=Toxoplasma_gondii_GT1 | gene_product=PGAP1 family protein | transcript_product=PGAP1 family protein | location=TGGT1_chrVIIa:1568087-1575644(-) | protein_length=2110 | sequence_SO=chromosome | SO=protein_coding_gene | is_pseudo=false	-0.294023	0.000279876	147
TgATM_RapaNeg_comp / TgATM_RapaNeg	transcript=TGGT1_278365-t26_1	transcript=TGGT1_278365-t26_1	gene=TGGT1_278365 | organism=Toxoplasma_gondii_GT1 | gene_product=Toxoplasma gondii family A protein | transcript_product=Toxoplasma gondii family A protein | location=TGGT1_chrXII:6051888-6052955(-) | protein_length=355 | sequence_SO=chromosome | SO=protein_coding_gene | is_pseudo=false	-0.715873	0.000296846	30
TgATM_RapaNeg_comp / TgATM_RapaNeg	transcript=TGGT1_253820-t26_1	transcript=TGGT1_253820-t26_1	gene=TGGT1_253820 | organism=Toxoplasma_gondii_GT1 | gene_product=hypothetical protein | transcript_product=hypothetical protein | location=TGGT1_chrIII:1203300-1205132(+) | protein_length=226 | sequence_SO=chromosome | SO=protein_coding_gene | is_pseudo=false	-0.335605	0.000313076	179
TgATM_RapaNeg_comp / TgATM_RapaNeg	transcript=TGGT1_216000-t26_1	transcript=TGGT1_216000-t26_1	gene=TGGT1_216000 | organism=Toxoplasma_gondii_GT1 | gene_product=alveolin domain containing intermediate filament IMC3 | transcript_product=alveolin domain containing intermediate filament IMC3 | location=TGGT1_chrXI:6395592-6397208(+) | protein_length=538 | sequence_SO=chromosome | SO=protein_coding_gene | is_pseudo=false	0.252172	0.000317538	146
TgATM_RapaNeg_comp / TgATM_RapaNeg	transcript=TGGT1_232380-t26_1	transcript=TGGT1_232380-t26_1	gene=TGGT1_232380 | organism=Toxoplasma_gondii_GT1 | gene_product=WD domain, G-beta repeat-containing protein | transcript_product=WD domain, G-beta repeat-containing protein | location=TGGT1_chrVIII:2054619-2063384(-) | protein_length=1230 | sequence_SO=chromosome | SO=protein_coding_gene | is_pseudo=false	-0.293303	0.000327658	118
TgATM_RapaNeg_comp / TgATM_RapaNeg	transcript=TGGT1_217910-t26_1	transcript=TGGT1_217910-t26_1	gene=TGGT1_217910 | organism=Toxoplasma_gondii_GT1 | gene_product=DNA polymerase (pol2) superfamily protein | transcript_product=DNA polymerase (pol2) superfamily protein | location=TGGT1_chrXII:2150863-2160504(-) | protein_length=2017 | sequence_SO=chromosome | SO=protein_coding_gene | is_pseudo=false	-0.298105	0.000337191	71
TgATM_RapaNeg_comp / TgATM_RapaNeg	transcript=TGGT1_263180-t26_1	transcript=TGGT1_263180-t26_1	gene=TGGT1_263180 | organism=Toxoplasma_gondii_GT1 | gene_product=myosin D | transcript_product=myosin D | location=TGGT1_chrVIIb:714013-721737(-) | protein_length=822 | sequence_SO=chromosome | SO=protein_coding_gene | is_pseudo=false	0.337977	0.000341976	329
TgATM_RapaNeg_comp / TgATM_RapaNeg	transcript=TGGT1_213670-t26_1	transcript=TGGT1_213670-t26_1	gene=TGGT1_213670 | organism=Toxoplasma_gondii_GT1 | gene_product=hypothetical protein | transcript_product=hypothetical protein | location=TGGT1_chrV:1089922-1097102(-) | protein_length=790 | sequence_SO=chromosome | SO=protein_coding_gene | is_pseudo=false	-0.465886	0.000345938	83
TgATM_RapaNeg_comp / TgATM_RapaNeg	transcript=TGGT1_294620-t26_1	transcript=TGGT1_294620-t26_1	gene=TGGT1_294620 | organism=Toxoplasma_gondii_GT1 | gene_product=putative eukaryotic initiation factor-3, subunit 8 | transcript_product=putative eukaryotic initiation factor-3, subunit 8 | location=TGGT1_chrIa:989669-996523(-) | protein_length=971 | sequence_SO=chromosome | SO=protein_coding_gene | is_pseudo=false	-0.293071	0.000347036	269
TgATM_RapaNeg_comp / TgATM_RapaNeg	transcript=TGGT1_264040-t26_1	transcript=TGGT1_264040-t26_1	gene=TGGT1_264040 | organism=Toxoplasma_gondii_GT1 | gene_product=hypothetical protein | transcript_product=hypothetical protein | location=TGGT1_chrVIIb:194329-194991(-) | protein_length=220 | sequence_SO=chromosome | SO=protein_coding_gene | is_pseudo=false	-0.352291	0.000348706	66
TgATM_RapaNeg_comp / TgATM_RapaNeg	transcript=TGGT1_270960-t26_1	transcript=TGGT1_270960-t26_1	gene=TGGT1_270960 | organism=Toxoplasma_gondii_GT1 | gene_product=hypothetical protein | transcript_product=hypothetical protein | location=TGGT1_chrVIII:4830509-4837142(+) | protein_length=1243 | sequence_SO=chromosome | SO=protein_coding_gene | is_pseudo=false	-0.231915	0.000348949	105
TgATM_RapaNeg_comp / TgATM_RapaNeg	transcript=TGGT1_264450-t26_1	transcript=TGGT1_264450-t26_1	gene=TGGT1_264450 | organism=Toxoplasma_gondii_GT1 | gene_product=putative DNA topoisomerase III beta-1 | transcript_product=putative DNA topoisomerase III beta-1 | location=TGGT1_chrIX:2040112-2057666(+) | protein_length=852 | sequence_SO=chromosome | SO=protein_coding_gene | is_pseudo=false	-0.433012	0.000353799	147
TgATM_RapaNeg_comp / TgATM_RapaNeg	transcript=TGGT1_219120-t26_1	transcript=TGGT1_219120-t26_1	gene=TGGT1_219120 | organism=Toxoplasma_gondii_GT1 | gene_product=zinc finger (CCCH type) motif-containing protein | transcript_product=zinc finger (CCCH type) motif-containing protein | location=TGGT1_chrXII:1061429-1066155(+) | protein_length=1086 | sequence_SO=chromosome | SO=protein_coding_gene | is_pseudo=false	0.351654	0.000355643	54
TgATM_RapaNeg_comp / TgATM_RapaNeg	transcript=TGGT1_310350-t26_1	transcript=TGGT1_310350-t26_1	gene=TGGT1_310350 | organism=Toxoplasma_gondii_GT1 | gene_product=PGAP1 family protein | transcript_product=PGAP1 family protein | location=TGGT1_chrXI:1239988-1251620(-) | protein_length=2852 | sequence_SO=chromosome | SO=protein_coding_gene | is_pseudo=false	-0.286925	0.00036863	52
TgATM_RapaNeg_comp / TgATM_RapaNeg	transcript=TGGT1_269260-t26_1	transcript=TGGT1_269260-t26_1	gene=TGGT1_269260 | organism=Toxoplasma_gondii_GT1 | gene_product=hypothetical protein | transcript_product=hypothetical protein | location=TGGT1_chrVIII:5955672-5958237(-) | protein_length=648 | sequence_SO=chromosome | SO=protein_coding_gene | is_pseudo=false	0.360868	0.000372295	42
TgATM_RapaNeg_comp / TgATM_RapaNeg	transcript=TGGT1_203380-t26_1	transcript=TGGT1_203380-t26_1	gene=TGGT1_203380 | organism=Toxoplasma_gondii_GT1 | gene_product=DnaJ domain-containing protein | transcript_product=DnaJ domain-containing protein | location=TGGT1_chrVIIa:2427917-2435902(+) | protein_length=714 | sequence_SO=chromosome | SO=protein_coding_gene | is_pseudo=false	-0.2704	0.000373337	114
TgATM_RapaNeg_comp / TgATM_RapaNeg	transcript=TGGT1_266400-t26_1	transcript=TGGT1_266400-t26_1	gene=TGGT1_266400 | organism=Toxoplasma_gondii_GT1 | gene_product=hypothetical protein | transcript_product=hypothetical protein | location=TGGT1_chrIX:987434-999664(+) | protein_length=960 | sequence_SO=chromosome | SO=protein_coding_gene | is_pseudo=false	-0.353257	0.00037723	77
TgATM_RapaNeg_comp / TgATM_RapaNeg	transcript=TGGT1_226890-t26_1	transcript=TGGT1_226890-t26_1	gene=TGGT1_226890 | organism=Toxoplasma_gondii_GT1 | gene_product=hypothetical protein | transcript_product=hypothetical protein | location=TGGT1_chrX:1166477-1173027(+) | protein_length=2068 | sequence_SO=chromosome | SO=protein_coding_gene | is_pseudo=false	-0.481559	0.000391281	72
TgATM_RapaNeg_comp / TgATM_RapaNeg	transcript=TGGT1_216210-t26_1	transcript=TGGT1_216210-t26_1	gene=TGGT1_216210 | organism=Toxoplasma_gondii_GT1 | gene_product=hypothetical protein | transcript_product=hypothetical protein | location=TGGT1_chrXI:6240177-6264090(+) | protein_length=5565 | sequence_SO=chromosome | SO=protein_coding_gene | is_pseudo=false	-0.298182	0.000391305	270
TgATM_RapaNeg_comp / TgATM_RapaNeg	transcript=TGGT1_293770-t26_1	transcript=TGGT1_293770-t26_1	gene=TGGT1_293770 | organism=Toxoplasma_gondii_GT1 | gene_product=chitinase-like protein CLP1 | transcript_product=chitinase-like protein CLP1 | location=TGGT1_chrIa:535588-540898(+) | protein_length=714 | sequence_SO=chromosome | SO=protein_coding_gene | is_pseudo=false	0.419514	0.000395265	192
TgATM_RapaNeg_comp / TgATM_RapaNeg	transcript=TGGT1_291930-t26_1	transcript=TGGT1_291930-t26_1	gene=TGGT1_291930 | organism=Toxoplasma_gondii_GT1 | gene_product=RNA recognition motif-containing protein | transcript_product=RNA recognition motif-containing protein | location=TGGT1_chrIX:4212023-4217780(+) | protein_length=705 | sequence_SO=chromosome | SO=protein_coding_gene | is_pseudo=false	-0.238728	0.000397533	106
TgATM_RapaNeg_comp / TgATM_RapaNeg	transcript=TGGT1_314410-t26_1	transcript=TGGT1_314410-t26_1	gene=TGGT1_314410 | organism=Toxoplasma_gondii_GT1 | gene_product=putative aquarius | transcript_product=putative aquarius | location=TGGT1_chrXI:4032614-4045800(+) | protein_length=2247 | sequence_SO=chromosome | SO=protein_coding_gene | is_pseudo=false	-0.301553	0.000423692	302
TgATM_RapaNeg_comp / TgATM_RapaNeg	transcript=TGGT1_276930-t26_1	transcript=TGGT1_276930-t26_1	gene=TGGT1_276930 | organism=Toxoplasma_gondii_GT1 | gene_product=hypothetical protein | transcript_product=hypothetical protein | location=TGGT1_chrXII:6750451-6751569(+) | protein_length=196 | sequence_SO=chromosome | SO=protein_coding_gene | is_pseudo=false	0.400284	0.000440973	66
TgATM_RapaNeg_comp / TgATM_RapaNeg	transcript=TGGT1_255690-t26_1	transcript=TGGT1_255690-t26_1	gene=TGGT1_255690 | organism=Toxoplasma_gondii_GT1 | gene_product=2-C-methyl-D-erythritol 2,4-cyclodiphosphate synthase domain-containing protein | transcript_product=2-C-methyl-D-erythritol 2,4-cyclodiphosphate synthase domain-containing protein | location=TGGT1_chrVIIb:4641251-4643707(-) | protein_length=528 | sequence_SO=chromosome | SO=protein_coding_gene | is_pseudo=false	-0.679762	0.00044212	54
TgATM_RapaNeg_comp / TgATM_RapaNeg	transcript=TGGT1_230960-t26_1	transcript=TGGT1_230960-t26_1	gene=TGGT1_230960 | organism=Toxoplasma_gondii_GT1 | gene_product=putative splicing factor 3b, subunit 3 | transcript_product=putative splicing factor 3b, subunit 3 | location=TGGT1_chrVIII:1132596-1143754(-) | protein_length=1233 | sequence_SO=chromosome | SO=protein_coding_gene | is_pseudo=false	0.138518	0.000449898	426
TgATM_RapaNeg_comp / TgATM_RapaNeg	transcript=TGGT1_232400-t26_1	transcript=TGGT1_232400-t26_1	gene=TGGT1_232400 | organism=Toxoplasma_gondii_GT1 | gene_product=PAN domain-containing protein | transcript_product=PAN domain-containing protein | location=TGGT1_chrVIII:2068906-2070147(-) | protein_length=413 | sequence_SO=chromosome | SO=protein_coding_gene | is_pseudo=false	0.893631	0.000450699	23
TgATM_RapaNeg_comp / TgATM_RapaNeg	transcript=TGGT1_243620-t26_1	transcript=TGGT1_243620-t26_1	gene=TGGT1_243620 | organism=Toxoplasma_gondii_GT1 | gene_product=hypothetical protein | transcript_product=hypothetical protein | location=TGGT1_chrVI:2669876-2673295(-) | protein_length=359 | sequence_SO=chromosome | SO=protein_coding_gene | is_pseudo=false	0.392426	0.000452055	72
TgATM_RapaNeg_comp / TgATM_RapaNeg	transcript=TGGT1_315740-t26_1	transcript=TGGT1_315740-t26_1	gene=TGGT1_315740 | organism=Toxoplasma_gondii_GT1 | gene_product=SAG-related sequence SRS54 | transcript_product=SAG-related sequence SRS54 | location=TGGT1_chrXI:4886190-4887359(+) | protein_length=389 | sequence_SO=chromosome | SO=protein_coding_gene | is_pseudo=false	0.662321	0.000454432	107
TgATM_RapaNeg_comp / TgATM_RapaNeg	transcript=TGGT1_289570-t26_1	transcript=TGGT1_289570-t26_1	gene=TGGT1_289570 | organism=Toxoplasma_gondii_GT1 | gene_product=phosphatidylinositol transfer protein | transcript_product=phosphatidylinositol transfer protein | location=TGGT1_chrIX:3118897-3137754(+) | protein_length=1912 | sequence_SO=chromosome | SO=protein_coding_gene | is_pseudo=false	-0.358145	0.000463218	113
TgATM_RapaNeg_comp / TgATM_RapaNeg	transcript=TGGT1_270220-t26_1	transcript=TGGT1_270220-t26_1	gene=TGGT1_270220 | organism=Toxoplasma_gondii_GT1 | gene_product=hypothetical protein | transcript_product=hypothetical protein | location=TGGT1_chrVIII:5324535-5328853(+) | protein_length=1296 | sequence_SO=chromosome | SO=protein_coding_gene | is_pseudo=false	-0.305901	0.000466252	112
TgATM_RapaNeg_comp / TgATM_RapaNeg	transcript=TGGT1_212410-t26_1	transcript=TGGT1_212410-t26_1	gene=TGGT1_212410 | organism=Toxoplasma_gondii_GT1 | gene_product=dense granule protein GRA11 | transcript_product=dense granule protein GRA11 | location=AAQM03000406:691-2823(-) | protein_length=710 | sequence_SO=contig | SO=protein_coding_gene | is_pseudo=false	0.584369	0.000473624	37
TgATM_RapaNeg_comp / TgATM_RapaNeg	transcript=TGGT1_205740-t26_1	transcript=TGGT1_205740-t26_1	gene=TGGT1_205740 | organism=Toxoplasma_gondii_GT1 | gene_product=hypothetical protein | transcript_product=hypothetical protein | location=TGGT1_chrVIIa:1092345-1104968(-) | protein_length=1306 | sequence_SO=chromosome | SO=protein_coding_gene | is_pseudo=false	-0.379563	0.000473877	124
TgATM_RapaNeg_comp / TgATM_RapaNeg	transcript=TGGT1_411760-t26_1	transcript=TGGT1_411760-t26_1	gene=TGGT1_411760 | organism=Toxoplasma_gondii_GT1 | gene_product=actin | transcript_product=actin | location=AAQM03000536:57-991(+) | protein_length=287 | sequence_SO=contig | SO=protein_coding_gene | is_pseudo=false	-0.321457	0.000481476	150
TgATM_RapaNeg_comp / TgATM_RapaNeg	transcript=TGGT1_227800-t26_1	transcript=TGGT1_227800-t26_1	gene=TGGT1_227800 | organism=Toxoplasma_gondii_GT1 | gene_product=EF hand domain-containing protein | transcript_product=EF hand domain-containing protein | location=TGGT1_chrX:720180-729168(-) | protein_length=1280 | sequence_SO=chromosome | SO=protein_coding_gene | is_pseudo=false	0.306277	0.000482627	213
TgATM_RapaNeg_comp / TgATM_RapaNeg	transcript=TGGT1_248810-t26_1	transcript=TGGT1_248810-t26_1	gene=TGGT1_248810 | organism=Toxoplasma_gondii_GT1 | gene_product=nuclear factor NF7 | transcript_product=nuclear factor NF7 | location=TGGT1_chrXII:4119880-4123828(+) | protein_length=497 | sequence_SO=chromosome | SO=protein_coding_gene | is_pseudo=false	-0.228373	0.000484359	225
TgATM_RapaNeg_comp / TgATM_RapaNeg	transcript=TGGT1_224280-t26_1	transcript=TGGT1_224280-t26_1	gene=TGGT1_224280 | organism=Toxoplasma_gondii_GT1 | gene_product=CPSF A subunit region protein | transcript_product=CPSF A subunit region protein | location=TGGT1_chrX:3022834-3039025(-) | protein_length=2847 | sequence_SO=chromosome | SO=protein_coding_gene | is_pseudo=false	0.148575	0.000488134	350
TgATM_RapaNeg_comp / TgATM_RapaNeg	transcript=TGGT1_232540-t26_1	transcript=TGGT1_232540-t26_1	gene=TGGT1_232540 | organism=Toxoplasma_gondii_GT1 | gene_product=FAD binding domain-containing protein | transcript_product=FAD binding domain-containing protein | location=TGGT1_chrVIII:2144088-2151414(-) | protein_length=1205 | sequence_SO=chromosome | SO=protein_coding_gene | is_pseudo=false	0.281013	0.000495413	168
TgATM_RapaNeg_comp / TgATM_RapaNeg	transcript=TGGT1_287180-t26_1	transcript=TGGT1_287180-t26_1	gene=TGGT1_287180 | organism=Toxoplasma_gondii_GT1 | gene_product=hypothetical protein | transcript_product=hypothetical protein | location=TGGT1_chrV:1391105-1404550(+) | protein_length=2072 | sequence_SO=chromosome | SO=protein_coding_gene | is_pseudo=false	-0.325418	0.000515207	258
TgATM_RapaNeg_comp / TgATM_RapaNeg	transcript=TGGT1_254570-t26_1	transcript=TGGT1_254570-t26_1	gene=TGGT1_254570 | organism=Toxoplasma_gondii_GT1 | gene_product=hypothetical protein | transcript_product=hypothetical protein | location=TGGT1_chrIII:1812321-1825184(-) | protein_length=1997 | sequence_SO=chromosome | SO=protein_coding_gene | is_pseudo=false	0.179926	0.000523579	555
TgATM_RapaNeg_comp / TgATM_RapaNeg	transcript=TGGT1_247520-t26_1	transcript=TGGT1_247520-t26_1	gene=TGGT1_247520 | organism=Toxoplasma_gondii_GT1 | gene_product=hypothetical protein | transcript_product=hypothetical protein | location=TGGT1_chrXII:3323216-3323986(-) | protein_length=256 | sequence_SO=chromosome | SO=protein_coding_gene | is_pseudo=false	0.330156	0.000526703	96
TgATM_RapaNeg_comp / TgATM_RapaNeg	transcript=TGGT1_310430A-t26_1	transcript=TGGT1_310430A-t26_1	gene=TGGT1_310430A | organism=Toxoplasma_gondii_GT1 | gene_product=Hsp90 domain-containing protein | transcript_product=Hsp90 domain-containing protein | location=TGGT1_chrXI:1295870-1298343(+) | protein_length=686 | sequence_SO=chromosome | SO=protein_coding_gene | is_pseudo=false	0.348971	0.000531346	71
TgATM_RapaNeg_comp / TgATM_RapaNeg	transcript=TGGT1_286240-t26_1	transcript=TGGT1_286240-t26_1	gene=TGGT1_286240 | organism=Toxoplasma_gondii_GT1 | gene_product=putative kelch repeat protein | transcript_product=putative kelch repeat protein | location=TGGT1_chrV:1748542-1751447(+) | protein_length=625 | sequence_SO=chromosome | SO=protein_coding_gene | is_pseudo=false	-0.203531	0.000534995	88
TgATM_RapaNeg_comp / TgATM_RapaNeg	transcript=TGGT1_290678-t26_1	transcript=TGGT1_290678-t26_1	gene=TGGT1_290678 | organism=Toxoplasma_gondii_GT1 | gene_product=hypothetical protein | transcript_product=hypothetical protein | location=TGGT1_chrIX:3643805-3655320(-) | protein_length=2809 | sequence_SO=chromosome | SO=protein_coding_gene | is_pseudo=false	-0.548129	0.000558688	61
TgATM_RapaNeg_comp / TgATM_RapaNeg	transcript=TGGT1_295370-t26_1	transcript=TGGT1_295370-t26_1	gene=TGGT1_295370 | organism=Toxoplasma_gondii_GT1 | gene_product=hypothetical protein | transcript_product=hypothetical protein | location=TGGT1_chrIa:1786369-1788292(+) | protein_length=273 | sequence_SO=chromosome | SO=protein_coding_gene | is_pseudo=false	0.392907	0.000565297	48
TgATM_RapaNeg_comp / TgATM_RapaNeg	transcript=TGGT1_214790-t26_1	transcript=TGGT1_214790-t26_1	gene=TGGT1_214790 | organism=Toxoplasma_gondii_GT1 | gene_product=glycoprotein | transcript_product=glycoprotein | location=TGGT1_chrX:6386376-6388397(+) | protein_length=283 | sequence_SO=chromosome | SO=protein_coding_gene | is_pseudo=false	0.44247	0.000599911	95
TgATM_RapaNeg_comp / TgATM_RapaNeg	transcript=TGGT1_240890-t26_1	transcript=TGGT1_240890-t26_1	gene=TGGT1_240890 | organism=Toxoplasma_gondii_GT1 | gene_product=6-phosphofructokinase | transcript_product=6-phosphofructokinase | location=TGGT1_chrVI:1494349-1507600(+) | protein_length=1399 | sequence_SO=chromosome | SO=protein_coding_gene | is_pseudo=false	0.138316	0.000616362	361
TgATM_RapaNeg_comp / TgATM_RapaNeg	transcript=TGGT1_258240-t26_1	transcript=TGGT1_258240-t26_1	gene=TGGT1_258240 | organism=Toxoplasma_gondii_GT1 | gene_product=chromodomain helicase DNA binding protein CHD1/SWI2/SNF2 | transcript_product=chromodomain helicase DNA binding protein CHD1/SWI2/SNF2 | location=TGGT1_chrVIIb:3435272-3453383(-) | protein_length=2495 | sequence_SO=chromosome | SO=protein_coding_gene | is_pseudo=false	-0.348848	0.000616782	457
TgATM_RapaNeg_comp / TgATM_RapaNeg	transcript=TGGT1_215300-t26_1	transcript=TGGT1_215300-t26_1	gene=TGGT1_215300 | organism=Toxoplasma_gondii_GT1 | gene_product=hypothetical protein | transcript_product=hypothetical protein | location=TGGT1_chrX:6777250-6779867(+) | protein_length=593 | sequence_SO=chromosome | SO=protein_coding_gene | is_pseudo=false	0.35011	0.000617901	60
TgATM_RapaNeg_comp / TgATM_RapaNeg	transcript=TGGT1_278670-t26_1	transcript=TGGT1_278670-t26_1	gene=TGGT1_278670 | organism=Toxoplasma_gondii_GT1 | gene_product=ubiquitin-conjugating enzyme subfamily protein | transcript_product=ubiquitin-conjugating enzyme subfamily protein | location=TGGT1_chrXII:5855354-5858564(-) | protein_length=338 | sequence_SO=chromosome | SO=protein_coding_gene | is_pseudo=false	-0.398853	0.000627055	36
TgATM_RapaNeg_comp / TgATM_RapaNeg	transcript=TGGT1_237020-t26_1	transcript=TGGT1_237020-t26_1	gene=TGGT1_237020 | organism=Toxoplasma_gondii_GT1 | gene_product=exonuclease | transcript_product=exonuclease | location=TGGT1_chrX:5567956-5575348(-) | protein_length=1444 | sequence_SO=chromosome | SO=protein_coding_gene | is_pseudo=false	0.429257	0.000643984	58
TgATM_RapaNeg_comp / TgATM_RapaNeg	transcript=TGGT1_288650-t26_1	transcript=TGGT1_288650-t26_1	gene=TGGT1_288650 | organism=Toxoplasma_gondii_GT1 | gene_product=dense granule protein GRA12 | transcript_product=dense granule protein GRA12 | location=TGGT1_chrIX:2467879-2469672(-) | protein_length=436 | sequence_SO=chromosome | SO=protein_coding_gene | is_pseudo=false	-0.296568	0.000689539	233
TgATM_RapaNeg_comp / TgATM_RapaNeg	transcript=TGGT1_254120-t26_1	transcript=TGGT1_254120-t26_1	gene=TGGT1_254120 | organism=Toxoplasma_gondii_GT1 | gene_product=putative autophagy-related protein 8 atg8 | transcript_product=putative autophagy-related protein 8 atg8 | location=TGGT1_chrIII:1439044-1440837(+) | protein_length=124 | sequence_SO=chromosome | SO=protein_coding_gene | is_pseudo=false	-0.448506	0.000700292	66
TgATM_RapaNeg_comp / TgATM_RapaNeg	transcript=TGGT1_276970-t26_1	transcript=TGGT1_276970-t26_1	gene=TGGT1_276970 | organism=Toxoplasma_gondii_GT1 | gene_product=hypothetical protein | transcript_product=hypothetical protein | location=TGGT1_chrXII:6725190-6729392(+) | protein_length=716 | sequence_SO=chromosome | SO=protein_coding_gene | is_pseudo=false	0.417181	0.000715215	54
TgATM_RapaNeg_comp / TgATM_RapaNeg	transcript=TGGT1_279430-t26_1	transcript=TGGT1_279430-t26_1	gene=TGGT1_279430 | organism=Toxoplasma_gondii_GT1 | gene_product=cwf18 pre-mRNA splicing factor protein | transcript_product=cwf18 pre-mRNA splicing factor protein | location=TGGT1_chrIX:24452-25155(-) | protein_length=152 | sequence_SO=chromosome | SO=protein_coding_gene | is_pseudo=false	0.316735	0.00072194	66
TgATM_RapaNeg_comp / TgATM_RapaNeg	transcript=TGGT1_203160-t26_1	transcript=TGGT1_203160-t26_1	gene=TGGT1_203160 | organism=Toxoplasma_gondii_GT1 | gene_product=hypothetical protein | transcript_product=hypothetical protein | location=TGGT1_chrVIIa:2621125-2630975(-) | protein_length=666 | sequence_SO=chromosome | SO=protein_coding_gene | is_pseudo=false	-0.40446	0.000724809	54
TgATM_RapaNeg_comp / TgATM_RapaNeg	transcript=TGGT1_201760-t26_1	transcript=TGGT1_201760-t26_1	gene=TGGT1_201760 | organism=Toxoplasma_gondii_GT1 | gene_product=hypothetical protein | transcript_product=hypothetical protein | location=TGGT1_chrVIIa:3716556-3719107(+) | protein_length=336 | sequence_SO=chromosome | SO=protein_coding_gene | is_pseudo=false	0.281652	0.000733383	108
TgATM_RapaNeg_comp / TgATM_RapaNeg	transcript=TGGT1_233520-t26_1	transcript=TGGT1_233520-t26_1	gene=TGGT1_233520 | organism=Toxoplasma_gondii_GT1 | gene_product=ATP-dependent RNA helicase | transcript_product=ATP-dependent RNA helicase | location=TGGT1_chrVIII:2686087-2689735(+) | protein_length=801 | sequence_SO=chromosome | SO=protein_coding_gene | is_pseudo=false	-0.230017	0.00073856	192
TgATM_RapaNeg_comp / TgATM_RapaNeg	transcript=TGGT1_229920-t26_1	transcript=TGGT1_229920-t26_1	gene=TGGT1_229920 | organism=Toxoplasma_gondii_GT1 | gene_product=hypothetical protein | transcript_product=hypothetical protein | location=TGGT1_chrVIII:465698-467668(-) | protein_length=307 | sequence_SO=chromosome | SO=protein_coding_gene | is_pseudo=false	-0.493748	0.00073984	48
TgATM_RapaNeg_comp / TgATM_RapaNeg	transcript=TGGT1_236970-t26_1	transcript=TGGT1_236970-t26_1	gene=TGGT1_236970 | organism=Toxoplasma_gondii_GT1 | gene_product=SWI2/SNF2-containing PHD finger protein | transcript_product=SWI2/SNF2-containing PHD finger protein | location=TGGT1_chrX:5508193-5518721(+) | protein_length=2556 | sequence_SO=chromosome | SO=protein_coding_gene | is_pseudo=false	-0.220957	0.000774744	342
TgATM_RapaNeg_comp / TgATM_RapaNeg	transcript=TGGT1_318260-t26_1	transcript=TGGT1_318260-t26_1	gene=TGGT1_318260 | organism=Toxoplasma_gondii_GT1 | gene_product=transcription initiation factor TFIID subunit TAF5 | transcript_product=transcription initiation factor TFIID subunit TAF5 | location=TGGT1_chrIV:1391094-1399749(-) | protein_length=1094 | sequence_SO=chromosome | SO=protein_coding_gene | is_pseudo=false	-0.274494	0.000783184	129
TgATM_RapaNeg_comp / TgATM_RapaNeg	transcript=TGGT1_218790-t26_1	transcript=TGGT1_218790-t26_1	gene=TGGT1_218790 | organism=Toxoplasma_gondii_GT1 | gene_product=elongation factor G C-terminus domain-containing protein | transcript_product=elongation factor G C-terminus domain-containing protein | location=TGGT1_chrXII:1240487-1247496(+) | protein_length=867 | sequence_SO=chromosome | SO=protein_coding_gene | is_pseudo=false	0.787817	0.000783895	34
TgATM_RapaNeg_comp / TgATM_RapaNeg	transcript=TGGT1_288685-t26_1	transcript=TGGT1_288685-t26_1	gene=TGGT1_288685 | organism=Toxoplasma_gondii_GT1 | gene_product=Fe-S protein assembly co-chaperone HscB protein | transcript_product=Fe-S protein assembly co-chaperone HscB protein | location=TGGT1_chrIX:2485489-2489755(+) | protein_length=466 | sequence_SO=chromosome | SO=protein_coding_gene | is_pseudo=false	0.371352	0.000807347	36
TgATM_RapaNeg_comp / TgATM_RapaNeg	transcript=TGGT1_250810-t26_1	transcript=TGGT1_250810-t26_1	gene=TGGT1_250810 | organism=Toxoplasma_gondii_GT1 | gene_product=ribosomal protein RPL35 | transcript_product=ribosomal protein RPL35 | location=TGGT1_chrXII:5165995-5168354(-) | protein_length=178 | sequence_SO=chromosome | SO=protein_coding_gene | is_pseudo=false	-0.389732	0.000814315	24
TgATM_RapaNeg_comp / TgATM_RapaNeg	transcript=TGGT1_292950-t26_1	transcript=TGGT1_292950-t26_1	gene=TGGT1_292950 | organism=Toxoplasma_gondii_GT1 | gene_product=hypothetical protein | transcript_product=hypothetical protein | location=TGGT1_chrIa:22336-28275(-) | protein_length=1979 | sequence_SO=chromosome | SO=protein_coding_gene | is_pseudo=false	0.38621	0.000821388	101
TgATM_RapaNeg_comp / TgATM_RapaNeg	transcript=TGGT1_299970-t26_1	transcript=TGGT1_299970-t26_1	gene=TGGT1_299970 | organism=Toxoplasma_gondii_GT1 | gene_product=tetratricopeptide repeat-containing protein | transcript_product=tetratricopeptide repeat-containing protein | location=TGGT1_chrXII:267184-268375(-) | protein_length=238 | sequence_SO=chromosome | SO=protein_coding_gene | is_pseudo=false	-0.361162	0.000834282	24
TgATM_RapaNeg_comp / TgATM_RapaNeg	transcript=TGGT1_237220-t26_1	transcript=TGGT1_237220-t26_1	gene=TGGT1_237220 | organism=Toxoplasma_gondii_GT1 | gene_product=putative DNA replication licensing factor Mcm7 | transcript_product=putative DNA replication licensing factor Mcm7 | location=TGGT1_chrX:5679145-5687290(+) | protein_length=865 | sequence_SO=chromosome | SO=protein_coding_gene | is_pseudo=false	-0.381744	0.000844395	211
TgATM_RapaNeg_comp / TgATM_RapaNeg	transcript=TGGT1_260170-t26_1	transcript=TGGT1_260170-t26_1	gene=TGGT1_260170 | organism=Toxoplasma_gondii_GT1 | gene_product=putative elongation factor EF-G | transcript_product=putative elongation factor EF-G | location=TGGT1_chrVIIb:2455204-2462803(-) | protein_length=883 | sequence_SO=chromosome | SO=protein_coding_gene | is_pseudo=false	0.261262	0.000869119	165
TgATM_RapaNeg_comp / TgATM_RapaNeg	transcript=TGGT1_262640-t26_1	transcript=TGGT1_262640-t26_1	gene=TGGT1_262640 | organism=Toxoplasma_gondii_GT1 | gene_product=Cg8 family protein | transcript_product=Cg8 family protein | location=TGGT1_chrVIIb:1085583-1087442(+) | protein_length=204 | sequence_SO=chromosome | SO=protein_coding_gene | is_pseudo=false	-0.723073	0.000897287	24
TgATM_RapaNeg_comp / TgATM_RapaNeg	transcript=TGGT1_257480-t26_1	transcript=TGGT1_257480-t26_1	gene=TGGT1_257480 | organism=Toxoplasma_gondii_GT1 | gene_product=NADP-dependent succinate-semialdehyde dehydrogenase | transcript_product=NADP-dependent succinate-semialdehyde dehydrogenase | location=TGGT1_chrVIIb:3956059-3958188(-) | protein_length=709 | sequence_SO=chromosome | SO=protein_coding_gene | is_pseudo=false	0.254735	0.0009058	142
TgATM_RapaNeg_comp / TgATM_RapaNeg	transcript=TGGT1_240060-t26_1	transcript=TGGT1_240060-t26_1	gene=TGGT1_240060 | organism=Toxoplasma_gondii_GT1 | gene_product=hypothetical protein | transcript_product=hypothetical protein | location=TGGT1_chrVI:1027949-1030621(+) | protein_length=844 | sequence_SO=chromosome | SO=protein_coding_gene | is_pseudo=false	-0.158196	0.00092937	245
TgATM_RapaNeg_comp / TgATM_RapaNeg	transcript=TGGT1_221940-t26_1	transcript=TGGT1_221940-t26_1	gene=TGGT1_221940 | organism=Toxoplasma_gondii_GT1 | gene_product=adaptin n terminal region domain-containing protein | transcript_product=adaptin n terminal region domain-containing protein | location=TGGT1_chrII:689725-699521(-) | protein_length=1348 | sequence_SO=chromosome | SO=protein_coding_gene | is_pseudo=false	-0.394284	0.000938372	64
TgATM_RapaNeg_comp / TgATM_RapaNeg	transcript=TGGT1_220230B-t26_1	transcript=TGGT1_220230B-t26_1	gene=TGGT1_220230B | organism=Toxoplasma_gondii_GT1 | gene_product=leucine rich repeat-containing protein | transcript_product=leucine rich repeat-containing protein | location=TGGT1_chrV:125444-126743(-) | protein_length=324 | sequence_SO=chromosome | SO=protein_coding_gene | is_pseudo=false	0.491259	0.000940018	42
TgATM_RapaNeg_comp / TgATM_RapaNeg	transcript=TGGT1_221390-t26_1	transcript=TGGT1_221390-t26_1	gene=TGGT1_221390 | organism=Toxoplasma_gondii_GT1 | gene_product=hypothetical protein | transcript_product=hypothetical protein | location=TGGT1_chrII:286177-292066(-) | protein_length=875 | sequence_SO=chromosome | SO=protein_coding_gene | is_pseudo=false	0.282347	0.000959817	166
TgATM_RapaNeg_comp / TgATM_RapaNeg	transcript=TGGT1_309070-t26_1	transcript=TGGT1_309070-t26_1	gene=TGGT1_309070 | organism=Toxoplasma_gondii_GT1 | gene_product=hypothetical protein | transcript_product=hypothetical protein | location=TGGT1_chrXI:438528-443300(+) | protein_length=859 | sequence_SO=chromosome | SO=protein_coding_gene | is_pseudo=false	-0.414275	0.000980581	39
TgATM_RapaNeg_comp / TgATM_RapaNeg	transcript=TGGT1_258740-t26_1	transcript=TGGT1_258740-t26_1	gene=TGGT1_258740 | organism=Toxoplasma_gondii_GT1 | gene_product=putative eukaryotic initiation factor-2A | transcript_product=putative eukaryotic initiation factor-2A | location=TGGT1_chrVIIb:3176493-3182737(-) | protein_length=594 | sequence_SO=chromosome | SO=protein_coding_gene | is_pseudo=false	-0.242352	0.000993248	177
TgATM_RapaNeg_comp / TgATM_RapaNeg	transcript=TGGT1_284190-t26_1	transcript=TGGT1_284190-t26_1	gene=TGGT1_284190 | organism=Toxoplasma_gondii_GT1 | gene_product=pyruvate carboxylase | transcript_product=pyruvate carboxylase | location=TGGT1_chrV:2598993-2613633(-) | protein_length=1391 | sequence_SO=chromosome | SO=protein_coding_gene | is_pseudo=false	0.290938	0.00104642	337
TgATM_RapaNeg_comp / TgATM_RapaNeg	transcript=TGGT1_225860-t26_1	transcript=TGGT1_225860-t26_1	gene=TGGT1_225860 | organism=Toxoplasma_gondii_GT1 | gene_product=hypothetical protein | transcript_product=hypothetical protein | location=TGGT1_chrX:1897405-1902365(-) | protein_length=1057 | sequence_SO=chromosome | SO=protein_coding_gene | is_pseudo=false	0.303649	0.00106922	161
TgATM_RapaNeg_comp / TgATM_RapaNeg	transcript=TGGT1_306195-t26_1	transcript=TGGT1_306195-t26_1	gene=TGGT1_306195 | organism=Toxoplasma_gondii_GT1 | gene_product=hypothetical protein | transcript_product=hypothetical protein | location=TGGT1_chrIX:5606455-5607689(-) | protein_length=236 | sequence_SO=chromosome | SO=protein_coding_gene | is_pseudo=false	0.246429	0.0010783	53
TgATM_RapaNeg_comp / TgATM_RapaNeg	transcript=TGGT1_234420-t26_1	transcript=TGGT1_234420-t26_1	gene=TGGT1_234420 | organism=Toxoplasma_gondii_GT1 | gene_product=ATPase, AAA family protein | transcript_product=ATPase, AAA family protein | location=TGGT1_chrX:4262179-4269625(-) | protein_length=588 | sequence_SO=chromosome | SO=protein_coding_gene | is_pseudo=false	-0.290983	0.00110531	121
TgATM_RapaNeg_comp / TgATM_RapaNeg	transcript=TGGT1_311680-t26_1	transcript=TGGT1_311680-t26_1	gene=TGGT1_311680 | organism=Toxoplasma_gondii_GT1 | gene_product=FUN14 family protein | transcript_product=FUN14 family protein | location=TGGT1_chrXI:2165999-2167057(-) | protein_length=184 | sequence_SO=chromosome | SO=protein_coding_gene | is_pseudo=false	-0.363118	0.00113677	36
TgATM_RapaNeg_comp / TgATM_RapaNeg	transcript=TGGT1_264000-t26_1	transcript=TGGT1_264000-t26_1	gene=TGGT1_264000 | organism=Toxoplasma_gondii_GT1 | gene_product=aldehyde dehydrogenase | transcript_product=aldehyde dehydrogenase | location=TGGT1_chrVIIb:213798-224025(-) | protein_length=624 | sequence_SO=chromosome | SO=protein_coding_gene | is_pseudo=false	-0.263903	0.00114748	89
TgATM_RapaNeg_comp / TgATM_RapaNeg	transcript=TGGT1_257960-t26_1	transcript=TGGT1_257960-t26_1	gene=TGGT1_257960 | organism=Toxoplasma_gondii_GT1 | gene_product=GDP-D-mannose pyrophosphorylase | transcript_product=GDP-D-mannose pyrophosphorylase | location=TGGT1_chrVIIb:3662367-3667064(-) | protein_length=439 | sequence_SO=chromosome | SO=protein_coding_gene | is_pseudo=false	0.12071	0.00115877	132
TgATM_RapaNeg_comp / TgATM_RapaNeg	transcript=TGGT1_240660-t26_1	transcript=TGGT1_240660-t26_1	gene=TGGT1_240660 | organism=Toxoplasma_gondii_GT1 | gene_product=hypothetical protein | transcript_product=hypothetical protein | location=TGGT1_chrVI:1347017-1351752(-) | protein_length=483 | sequence_SO=chromosome | SO=protein_coding_gene | is_pseudo=false	0.355778	0.00119549	36
TgATM_RapaNeg_comp / TgATM_RapaNeg	transcript=TGGT1_246940-t26_1	transcript=TGGT1_246940-t26_1	gene=TGGT1_246940 | organism=Toxoplasma_gondii_GT1 | gene_product=hypothetical protein | transcript_product=hypothetical protein | location=TGGT1_chrXII:2958189-2959370(+) | protein_length=393 | sequence_SO=chromosome | SO=protein_coding_gene | is_pseudo=false	0.412454	0.00122473	100
TgATM_RapaNeg_comp / TgATM_RapaNeg	transcript=TGGT1_245460-t26_1	transcript=TGGT1_245460-t26_1	gene=TGGT1_245460 | organism=Toxoplasma_gondii_GT1 | gene_product=ribosomal protein RPS8 | transcript_product=ribosomal protein RPS8 | location=TGGT1_chrXII:2220293-2224095(-) | protein_length=205 | sequence_SO=chromosome | SO=protein_coding_gene | is_pseudo=false	-0.377247	0.00127095	75
TgATM_RapaNeg_comp / TgATM_RapaNeg	transcript=TGGT1_273840-t26_1	transcript=TGGT1_273840-t26_1	gene=TGGT1_273840 | organism=Toxoplasma_gondii_GT1 | gene_product=brix domain-containing protein | transcript_product=brix domain-containing protein | location=TGGT1_chrVIII:3225330-3229435(-) | protein_length=673 | sequence_SO=chromosome | SO=protein_coding_gene | is_pseudo=false	-0.420455	0.00127419	54
TgATM_RapaNeg_comp / TgATM_RapaNeg	transcript=TGGT1_307830-t26_1	transcript=TGGT1_307830-t26_1	gene=TGGT1_307830 | organism=Toxoplasma_gondii_GT1 | gene_product=hypothetical protein | transcript_product=hypothetical protein | location=TGGT1_chrXII:381213-382937(-) | protein_length=219 | sequence_SO=chromosome | SO=protein_coding_gene | is_pseudo=false	0.459484	0.001282	42
TgATM_RapaNeg_comp / TgATM_RapaNeg	transcript=TGGT1_266900-t26_1	transcript=TGGT1_266900-t26_1	gene=TGGT1_266900 | organism=Toxoplasma_gondii_GT1 | gene_product=cyclin, N-terminal domain-containing protein | transcript_product=cyclin, N-terminal domain-containing protein | location=TGGT1_chrIX:744473-745863(+) | protein_length=257 | sequence_SO=chromosome | SO=protein_coding_gene | is_pseudo=false	-0.593467	0.00128992	24
TgATM_RapaNeg_comp / TgATM_RapaNeg	transcript=TGGT1_202870-t26_1	transcript=TGGT1_202870-t26_1	gene=TGGT1_202870 | organism=Toxoplasma_gondii_GT1 | gene_product=SAP domain-containing protein | transcript_product=SAP domain-containing protein | location=TGGT1_chrVIIa:2870446-2874438(+) | protein_length=394 | sequence_SO=chromosome | SO=protein_coding_gene | is_pseudo=false	0.206362	0.00129646	147
TgATM_RapaNeg_comp / TgATM_RapaNeg	transcript=TGGT1_312090-t26_1	transcript=TGGT1_312090-t26_1	gene=TGGT1_312090 | organism=Toxoplasma_gondii_GT1 | gene_product=ribosomal protein RPL23 | transcript_product=ribosomal protein RPL23 | location=TGGT1_chrXI:2381590-2383685(-) | protein_length=139 | sequence_SO=chromosome | SO=protein_coding_gene | is_pseudo=false	-0.344797	0.00129646	95
TgATM_RapaNeg_comp / TgATM_RapaNeg	transcript=TGGT1_243960-t26_1	transcript=TGGT1_243960-t26_1	gene=TGGT1_243960 | organism=Toxoplasma_gondii_GT1 | gene_product=nuclear transport factor 2 (ntf2) domain-containing protein | transcript_product=nuclear transport factor 2 (ntf2) domain-containing protein | location=TGGT1_chrVI:2828443-2833407(-) | protein_length=797 | sequence_SO=chromosome | SO=protein_coding_gene | is_pseudo=false	-0.233004	0.00130147	206
TgATM_RapaNeg_comp / TgATM_RapaNeg	transcript=TGGT1_211460-t26_1	transcript=TGGT1_211460-t26_1	gene=TGGT1_211460 | organism=Toxoplasma_gondii_GT1 | gene_product=hypothetical protein | transcript_product=hypothetical protein | location=TGGT1_chrIV:1626832-1629780(+) | protein_length=982 | sequence_SO=chromosome | SO=protein_coding_gene | is_pseudo=false	0.171899	0.00133894	168
TgATM_RapaNeg_comp / TgATM_RapaNeg	transcript=TGGT1_236110-t26_1	transcript=TGGT1_236110-t26_1	gene=TGGT1_236110 | organism=Toxoplasma_gondii_GT1 | gene_product=putative autophagy-related protein 3 atg3 | transcript_product=putative autophagy-related protein 3 atg3 | location=TGGT1_chrX:5169219-5175546(+) | protein_length=398 | sequence_SO=chromosome | SO=protein_coding_gene | is_pseudo=false	-0.228713	0.00134658	135
TgATM_RapaNeg_comp / TgATM_RapaNeg	transcript=TGGT1_290270-t26_1	transcript=TGGT1_290270-t26_1	gene=TGGT1_290270 | organism=Toxoplasma_gondii_GT1 | gene_product=SPRY domain-containing protein | transcript_product=SPRY domain-containing protein | location=TGGT1_chrIX:3481659-3486137(-) | protein_length=655 | sequence_SO=chromosome | SO=protein_coding_gene | is_pseudo=false	-0.26743	0.00136809	90
TgATM_RapaNeg_comp / TgATM_RapaNeg	transcript=TGGT1_270760-t26_1	transcript=TGGT1_270760-t26_1	gene=TGGT1_270760 | organism=Toxoplasma_gondii_GT1 | gene_product=asparagine synthase | transcript_product=asparagine synthase | location=TGGT1_chrVIII:5009526-5016578(-) | protein_length=1740 | sequence_SO=chromosome | SO=protein_coding_gene | is_pseudo=false	-0.609691	0.00137181	41
TgATM_RapaNeg_comp / TgATM_RapaNeg	transcript=TGGT1_219810-t26_1	transcript=TGGT1_219810-t26_1	gene=TGGT1_219810 | organism=Toxoplasma_gondii_GT1 | gene_product=hypothetical protein | transcript_product=hypothetical protein | location=TGGT1_chrXII:565371-571458(-) | protein_length=966 | sequence_SO=chromosome | SO=protein_coding_gene | is_pseudo=false	0.201697	0.00139395	248
TgATM_RapaNeg_comp / TgATM_RapaNeg	transcript=TGGT1_221590-t26_1	transcript=TGGT1_221590-t26_1	gene=TGGT1_221590 | organism=Toxoplasma_gondii_GT1 | gene_product=dual specificity phosphatase, catalytic domain-containing protein | transcript_product=dual specificity phosphatase, catalytic domain-containing protein | location=TGGT1_chrII:450572-453205(+) | protein_length=356 | sequence_SO=chromosome | SO=protein_coding_gene | is_pseudo=false	-0.608116	0.00145189	40
TgATM_RapaNeg_comp / TgATM_RapaNeg	transcript=TGGT1_247195-t26_1	transcript=TGGT1_247195-t26_1	gene=TGGT1_247195 | organism=Toxoplasma_gondii_GT1 | gene_product=microneme protein MIC15 | transcript_product=microneme protein MIC15 | location=TGGT1_chrXII:3076266-3106706(-) | protein_length=2924 | sequence_SO=chromosome | SO=protein_coding_gene | is_pseudo=false	-0.126878	0.00146689	293
TgATM_RapaNeg_comp / TgATM_RapaNeg	transcript=TGGT1_244690-t26_1	transcript=TGGT1_244690-t26_1	gene=TGGT1_244690 | organism=Toxoplasma_gondii_GT1 | gene_product=hypothetical protein | transcript_product=hypothetical protein | location=TGGT1_chrVI:3366510-3368381(+) | protein_length=623 | sequence_SO=chromosome | SO=protein_coding_gene | is_pseudo=false	-0.205739	0.00149117	214
TgATM_RapaNeg_comp / TgATM_RapaNeg	transcript=TGGT1_222000-t26_1	transcript=TGGT1_222000-t26_1	gene=TGGT1_222000 | organism=Toxoplasma_gondii_GT1 | gene_product=brix domain-containing protein | transcript_product=brix domain-containing protein | location=TGGT1_chrII:726106-731963(-) | protein_length=508 | sequence_SO=chromosome | SO=protein_coding_gene | is_pseudo=false	-0.365557	0.00149714	98
TgATM_RapaNeg_comp / TgATM_RapaNeg	transcript=TGGT1_236540-t26_1	transcript=TGGT1_236540-t26_1	gene=TGGT1_236540 | organism=Toxoplasma_gondii_GT1 | gene_product=RNA recognition motif-containing protein | transcript_product=RNA recognition motif-containing protein | location=TGGT1_chrX:5301444-5305442(+) | protein_length=508 | sequence_SO=chromosome | SO=protein_coding_gene | is_pseudo=false	-0.259659	0.00154479	163
TgATM_RapaNeg_comp / TgATM_RapaNeg	transcript=TGGT1_304500-t26_1	transcript=TGGT1_304500-t26_1	gene=TGGT1_304500 | organism=Toxoplasma_gondii_GT1 | gene_product=hypothetical protein | transcript_product=hypothetical protein | location=TGGT1_chrVIIa:503261-505242(+) | protein_length=262 | sequence_SO=chromosome | SO=protein_coding_gene | is_pseudo=false	0.602702	0.00155588	33
TgATM_RapaNeg_comp / TgATM_RapaNeg	transcript=TGGT1_313140-t26_1	transcript=TGGT1_313140-t26_1	gene=TGGT1_313140 | organism=Toxoplasma_gondii_GT1 | gene_product=isocitrate dehydrogenase | transcript_product=isocitrate dehydrogenase | location=TGGT1_chrXI:3095680-3101525(-) | protein_length=621 | sequence_SO=chromosome | SO=protein_coding_gene | is_pseudo=false	0.243077	0.00156026	282
TgATM_RapaNeg_comp / TgATM_RapaNeg	transcript=TGGT1_219682-t26_1	transcript=TGGT1_219682-t26_1	gene=TGGT1_219682 | organism=Toxoplasma_gondii_GT1 | gene_product=putative pyruvate dehydrogenase kinase | transcript_product=putative pyruvate dehydrogenase kinase | location=TGGT1_chrXII:667060-674721(-) | protein_length=756 | sequence_SO=chromosome | SO=protein_coding_gene | is_pseudo=false	0.259936	0.00161582	120
TgATM_RapaNeg_comp / TgATM_RapaNeg	transcript=TGGT1_237290-t26_1	transcript=TGGT1_237290-t26_1	gene=TGGT1_237290 | organism=Toxoplasma_gondii_GT1 | gene_product=hypothetical protein | transcript_product=hypothetical protein | location=TGGT1_chrX:5723084-5730391(-) | protein_length=2085 | sequence_SO=chromosome | SO=protein_coding_gene | is_pseudo=false	0.222584	0.00161957	226
TgATM_RapaNeg_comp / TgATM_RapaNeg	transcript=TGGT1_216055-t26_1	transcript=TGGT1_216055-t26_1	gene=TGGT1_216055 | organism=Toxoplasma_gondii_GT1 | gene_product=hypothetical protein | transcript_product=hypothetical protein | location=TGGT1_chrXI:6349566-6350970(-) | protein_length=288 | sequence_SO=chromosome | SO=protein_coding_gene | is_pseudo=false	0.362201	0.00163052	18
TgATM_RapaNeg_comp / TgATM_RapaNeg	transcript=TGGT1_237500-t26_1	transcript=TGGT1_237500-t26_1	gene=TGGT1_237500 | organism=Toxoplasma_gondii_GT1 | gene_product=protein phosphatase 2C domain-containing protein | transcript_product=protein phosphatase 2C domain-containing protein | location=TGGT1_chrX:5812463-5820984(+) | protein_length=909 | sequence_SO=chromosome | SO=protein_coding_gene | is_pseudo=false	0.358088	0.00164193	69
TgATM_RapaNeg_comp / TgATM_RapaNeg	transcript=TGGT1_227600-t26_1	transcript=TGGT1_227600-t26_1	gene=TGGT1_227600 | organism=Toxoplasma_gondii_GT1 | gene_product=ribosomal protein RPL34 | transcript_product=ribosomal protein RPL34 | location=TGGT1_chrX:803568-805820(-) | protein_length=134 | sequence_SO=chromosome | SO=protein_coding_gene | is_pseudo=false	-0.544573	0.00166251	24
TgATM_RapaNeg_comp / TgATM_RapaNeg	transcript=TGGT1_221580-t26_1	transcript=TGGT1_221580-t26_1	gene=TGGT1_221580 | organism=Toxoplasma_gondii_GT1 | gene_product=ribosomal RNA large subunit methyltransferase J protein | transcript_product=ribosomal RNA large subunit methyltransferase J protein | location=TGGT1_chrII:434837-447724(+) | protein_length=2180 | sequence_SO=chromosome | SO=protein_coding_gene | is_pseudo=false	-0.410804	0.00167347	79
TgATM_RapaNeg_comp / TgATM_RapaNeg	transcript=TGGT1_267400-t26_1	transcript=TGGT1_267400-t26_1	gene=TGGT1_267400 | organism=Toxoplasma_gondii_GT1 | gene_product=ribosomal protein RPL32 | transcript_product=ribosomal protein RPL32 | location=TGGT1_chrIX:508439-508944(-) | protein_length=134 | sequence_SO=chromosome | SO=protein_coding_gene | is_pseudo=false	-0.456012	0.00169688	57
TgATM_RapaNeg_comp / TgATM_RapaNeg	transcript=TGGT1_248890-t26_1	transcript=TGGT1_248890-t26_1	gene=TGGT1_248890 | organism=Toxoplasma_gondii_GT1 | gene_product=actin-like protein ALP3b | transcript_product=actin-like protein ALP3b | location=TGGT1_chrXII:4176089-4179040(+) | protein_length=567 | sequence_SO=chromosome | SO=protein_coding_gene | is_pseudo=false	-0.182752	0.00176178	119
TgATM_RapaNeg_comp / TgATM_RapaNeg	transcript=TGGT1_232090-t26_1	transcript=TGGT1_232090-t26_1	gene=TGGT1_232090 | organism=Toxoplasma_gondii_GT1 | gene_product=3-hydroxyacyl-CoA dehydrogenase, NAD binding domain-containing protein | transcript_product=3-hydroxyacyl-CoA dehydrogenase, NAD binding domain-containing protein | location=TGGT1_chrVIII:1845712-1847937(+) | protein_length=509 | sequence_SO=chromosome | SO=protein_coding_gene | is_pseudo=false	0.25543	0.00176965	108
TgATM_RapaNeg_comp / TgATM_RapaNeg	transcript=TGGT1_294250-t26_1	transcript=TGGT1_294250-t26_1	gene=TGGT1_294250 | organism=Toxoplasma_gondii_GT1 | gene_product=WD domain, G-beta repeat-containing protein | transcript_product=WD domain, G-beta repeat-containing protein | location=TGGT1_chrIa:730641-738624(+) | protein_length=518 | sequence_SO=chromosome | SO=protein_coding_gene | is_pseudo=false	-0.285338	0.00178374	84
TgATM_RapaNeg_comp / TgATM_RapaNeg	transcript=TGGT1_276890-t26_1	transcript=TGGT1_276890-t26_1	gene=TGGT1_276890 | organism=Toxoplasma_gondii_GT1 | gene_product=hypothetical protein | transcript_product=hypothetical protein | location=TGGT1_chrXII:6781886-6789601(-) | protein_length=1174 | sequence_SO=chromosome | SO=protein_coding_gene | is_pseudo=false	-0.449307	0.00178527	100
TgATM_RapaNeg_comp / TgATM_RapaNeg	transcript=TGGT1_258030-t26_1	transcript=TGGT1_258030-t26_1	gene=TGGT1_258030 | organism=Toxoplasma_gondii_GT1 | gene_product=DNA polymerase | transcript_product=DNA polymerase | location=TGGT1_chrVIIb:3592079-3606155(-) | protein_length=1268 | sequence_SO=chromosome | SO=protein_coding_gene | is_pseudo=false	-0.178159	0.00185785	167
TgATM_RapaNeg_comp / TgATM_RapaNeg	transcript=TGGT1_268000-t26_1	transcript=TGGT1_268000-t26_1	gene=TGGT1_268000 | organism=Toxoplasma_gondii_GT1 | gene_product=hypothetical protein | transcript_product=hypothetical protein | location=TGGT1_chrVIII:6721802-6732429(-) | protein_length=1190 | sequence_SO=chromosome | SO=protein_coding_gene | is_pseudo=false	-0.427321	0.0019264	36
TgATM_RapaNeg_comp / TgATM_RapaNeg	transcript=TGGT1_216960-t26_1	transcript=TGGT1_216960-t26_1	gene=TGGT1_216960 | organism=Toxoplasma_gondii_GT1 | gene_product=elongation factor Tu GTP binding domain-containing protein | transcript_product=elongation factor Tu GTP binding domain-containing protein | location=TGGT1_chrXI:5687605-5695433(-) | protein_length=863 | sequence_SO=chromosome | SO=protein_coding_gene | is_pseudo=false	-0.326814	0.00193781	75
TgATM_RapaNeg_comp / TgATM_RapaNeg	transcript=TGGT1_215420-t26_1	transcript=TGGT1_215420-t26_1	gene=TGGT1_215420 | organism=Toxoplasma_gondii_GT1 | gene_product=SNARE protein | transcript_product=SNARE protein | location=TGGT1_chrX:6838840-6840734(-) | protein_length=230 | sequence_SO=chromosome | SO=protein_coding_gene | is_pseudo=false	-0.326936	0.00193988	42
TgATM_RapaNeg_comp / TgATM_RapaNeg	transcript=TGGT1_298610-t26_1	transcript=TGGT1_298610-t26_1	gene=TGGT1_298610 | organism=Toxoplasma_gondii_GT1 | gene_product=GYF domain-containing protein | transcript_product=GYF domain-containing protein | location=TGGT1_chrXI:6511021-6521705(+) | protein_length=2331 | sequence_SO=chromosome | SO=protein_coding_gene | is_pseudo=false	0.10054	0.00194289	600
TgATM_RapaNeg_comp / TgATM_RapaNeg	transcript=TGGT1_290000-t26_1	transcript=TGGT1_290000-t26_1	gene=TGGT1_290000 | organism=Toxoplasma_gondii_GT1 | gene_product=hypothetical protein | transcript_product=hypothetical protein | location=TGGT1_chrIX:3383499-3384068(-) | protein_length=189 | sequence_SO=chromosome | SO=protein_coding_gene | is_pseudo=false	0.861661	0.00195455	12
TgATM_RapaNeg_comp / TgATM_RapaNeg	transcript=TGGT1_263080-t26_1	transcript=TGGT1_263080-t26_1	gene=TGGT1_263080 | organism=Toxoplasma_gondii_GT1 | gene_product=hypothetical protein | transcript_product=hypothetical protein | location=TGGT1_chrVIIb:796791-797192(+) | protein_length=133 | sequence_SO=chromosome | SO=protein_coding_gene | is_pseudo=false	0.255927	0.00196496	62
TgATM_RapaNeg_comp / TgATM_RapaNeg	transcript=TGGT1_203490-t26_1	transcript=TGGT1_203490-t26_1	gene=TGGT1_203490 | organism=Toxoplasma_gondii_GT1 | gene_product=GNL3L/Grn1 GTPase | transcript_product=GNL3L/Grn1 GTPase | location=TGGT1_chrVIIa:2373071-2378820(+) | protein_length=701 | sequence_SO=chromosome | SO=protein_coding_gene | is_pseudo=false	-0.429716	0.00199147	105
TgATM_RapaNeg_comp / TgATM_RapaNeg	transcript=TGGT1_231930-t26_1	transcript=TGGT1_231930-t26_1	gene=TGGT1_231930 | organism=Toxoplasma_gondii_GT1 | gene_product=hypothetical protein | transcript_product=hypothetical protein | location=TGGT1_chrVIII:1647608-1653496(-) | protein_length=805 | sequence_SO=chromosome | SO=protein_coding_gene | is_pseudo=false	-0.535954	0.00208809	48
TgATM_RapaNeg_comp / TgATM_RapaNeg	transcript=TGGT1_319090-t26_1	transcript=TGGT1_319090-t26_1	gene=TGGT1_319090 | organism=Toxoplasma_gondii_GT1 | gene_product=IgA-specific serine endopeptidase | transcript_product=IgA-specific serine endopeptidase | location=TGGT1_chrIV:1027216-1030871(+) | protein_length=604 | sequence_SO=chromosome | SO=protein_coding_gene | is_pseudo=false	0.950667	0.00209014	24
TgATM_RapaNeg_comp / TgATM_RapaNeg	transcript=TGGT1_226970-t26_1	transcript=TGGT1_226970-t26_1	gene=TGGT1_226970 | organism=Toxoplasma_gondii_GT1 | gene_product=ribosomal protein RPS11 | transcript_product=ribosomal protein RPS11 | location=TGGT1_chrX:1087439-1090315(-) | protein_length=161 | sequence_SO=chromosome | SO=protein_coding_gene | is_pseudo=false	-0.495411	0.002091	82
TgATM_RapaNeg_comp / TgATM_RapaNeg	transcript=TGGT1_309752-t26_1	transcript=TGGT1_309752-t26_1	gene=TGGT1_309752 | organism=Toxoplasma_gondii_GT1 | gene_product=putative succinate-Coenzyme A ligase, beta subunit | transcript_product=putative succinate-Coenzyme A ligase, beta subunit | location=TGGT1_chrXI:749202-752425(+) | protein_length=498 | sequence_SO=chromosome | SO=protein_coding_gene | is_pseudo=false	0.348163	0.00209235	214
TgATM_RapaNeg_comp / TgATM_RapaNeg	transcript=TGGT1_294430-t26_1	transcript=TGGT1_294430-t26_1	gene=TGGT1_294430 | organism=Toxoplasma_gondii_GT1 | gene_product=hypothetical protein | transcript_product=hypothetical protein | location=TGGT1_chrIa:893545-900284(+) | protein_length=892 | sequence_SO=chromosome | SO=protein_coding_gene | is_pseudo=false	-0.288762	0.00209625	35
TgATM_RapaNeg_comp / TgATM_RapaNeg	transcript=TGGT1_313770-t26_1	transcript=TGGT1_313770-t26_1	gene=TGGT1_313770 | organism=Toxoplasma_gondii_GT1 | gene_product=hypothetical protein | transcript_product=hypothetical protein | location=TGGT1_chrXI:3641261-3649922(-) | protein_length=1480 | sequence_SO=chromosome | SO=protein_coding_gene | is_pseudo=false	0.248156	0.00210217	208
TgATM_RapaNeg_comp / TgATM_RapaNeg	transcript=TGGT1_209170-t26_1	transcript=TGGT1_209170-t26_1	gene=TGGT1_209170 | organism=Toxoplasma_gondii_GT1 | gene_product=hypothetical protein | transcript_product=hypothetical protein | location=TGGT1_chrIb:1108738-1109988(-) | protein_length=416 | sequence_SO=chromosome | SO=protein_coding_gene | is_pseudo=false	0.143679	0.00213973	120
TgATM_RapaNeg_comp / TgATM_RapaNeg	transcript=TGGT1_252420-t26_1	transcript=TGGT1_252420-t26_1	gene=TGGT1_252420 | organism=Toxoplasma_gondii_GT1 | gene_product=histone arginine methyltransferase PRMT3 | transcript_product=histone arginine methyltransferase PRMT3 | location=TGGT1_chrIII:540056-547297(+) | protein_length=802 | sequence_SO=chromosome | SO=protein_coding_gene | is_pseudo=false	0.165448	0.00214002	185
TgATM_RapaNeg_comp / TgATM_RapaNeg	transcript=TGGT1_278940-t26_1	transcript=TGGT1_278940-t26_1	gene=TGGT1_278940 | organism=Toxoplasma_gondii_GT1 | gene_product=HECT-domain (ubiquitin-transferase) domain-containing protein | transcript_product=HECT-domain (ubiquitin-transferase) domain-containing protein | location=TGGT1_chrXII:5652138-5661861(+) | protein_length=1288 | sequence_SO=chromosome | SO=protein_coding_gene | is_pseudo=false	-0.437845	0.00214731	12
TgATM_RapaNeg_comp / TgATM_RapaNeg	transcript=TGGT1_270620-t26_1	transcript=TGGT1_270620-t26_1	gene=TGGT1_270620 | organism=Toxoplasma_gondii_GT1 | gene_product=DEAD/DEAH box helicase domain-containing protein | transcript_product=DEAD/DEAH box helicase domain-containing protein | location=TGGT1_chrVIII:5119854-5125995(-) | protein_length=943 | sequence_SO=chromosome | SO=protein_coding_gene | is_pseudo=false	-0.968362	0.00215553	11
TgATM_RapaNeg_comp / TgATM_RapaNeg	transcript=TGGT1_310670-t26_1	transcript=TGGT1_310670-t26_1	gene=TGGT1_310670 | organism=Toxoplasma_gondii_GT1 | gene_product=putative glycogen phosphorylase 1 | transcript_product=putative glycogen phosphorylase 1 | location=TGGT1_chrXI:1474522-1478513(+) | protein_length=912 | sequence_SO=chromosome | SO=protein_coding_gene | is_pseudo=false	0.123868	0.00216264	438
TgATM_RapaNeg_comp / TgATM_RapaNeg	transcript=TGGT1_268770-t26_1	transcript=TGGT1_268770-t26_1	gene=TGGT1_268770 | organism=Toxoplasma_gondii_GT1 | gene_product=dual specificity phosphatase, catalytic domain-containing protein | transcript_product=dual specificity phosphatase, catalytic domain-containing protein | location=TGGT1_chrVIII:6319452-6324520(-) | protein_length=897 | sequence_SO=chromosome | SO=protein_coding_gene | is_pseudo=false	-0.702104	0.00216562	49
TgATM_RapaNeg_comp / TgATM_RapaNeg	transcript=TGGT1_306660-t26_1	transcript=TGGT1_306660-t26_1	gene=TGGT1_306660 | organism=Toxoplasma_gondii_GT1 | gene_product=RNA pseudouridine synthase superfamily protein | transcript_product=RNA pseudouridine synthase superfamily protein | location=TGGT1_chrIX:6025601-6045208(-) | protein_length=6535 | sequence_SO=chromosome | SO=protein_coding_gene | is_pseudo=false	0.0291304	0.00216985	884
TgATM_RapaNeg_comp / TgATM_RapaNeg	transcript=TGGT1_291980-t26_1	transcript=TGGT1_291980-t26_1	gene=TGGT1_291980 | organism=Toxoplasma_gondii_GT1 | gene_product=HECT-domain (ubiquitin-transferase) domain-containing protein | transcript_product=HECT-domain (ubiquitin-transferase) domain-containing protein | location=TGGT1_chrIX:4247476-4268188(-) | protein_length=4151 | sequence_SO=chromosome | SO=protein_coding_gene | is_pseudo=false	-0.201626	0.00217835	387
TgATM_RapaNeg_comp / TgATM_RapaNeg	transcript=TGGT1_269960-t26_1	transcript=TGGT1_269960-t26_1	gene=TGGT1_269960 | organism=Toxoplasma_gondii_GT1 | gene_product=14-3-3 superfamily protein | transcript_product=14-3-3 superfamily protein | location=TGGT1_chrVIII:5492015-5497834(+) | protein_length=476 | sequence_SO=chromosome | SO=protein_coding_gene | is_pseudo=false	0.249871	0.00218384	120
TgATM_RapaNeg_comp / TgATM_RapaNeg	transcript=TGGT1_258080-t26_1	transcript=TGGT1_258080-t26_1	gene=TGGT1_258080 | organism=Toxoplasma_gondii_GT1 | gene_product=hypothetical protein | transcript_product=hypothetical protein | location=TGGT1_chrVIIb:3558189-3569675(+) | protein_length=1711 | sequence_SO=chromosome | SO=protein_coding_gene | is_pseudo=false	0.28985	0.00222341	276
TgATM_RapaNeg_comp / TgATM_RapaNeg	transcript=TGGT1_206510-t26_1	transcript=TGGT1_206510-t26_1	gene=TGGT1_206510 | organism=Toxoplasma_gondii_GT1 | gene_product=toxolysin TLN4 | transcript_product=toxolysin TLN4 | location=TGGT1_chrVIIa:879451-893239(+) | protein_length=2435 | sequence_SO=chromosome | SO=protein_coding_gene | is_pseudo=false	0.187908	0.00222571	466
TgATM_RapaNeg_comp / TgATM_RapaNeg	transcript=TGGT1_213790-t26_1	transcript=TGGT1_213790-t26_1	gene=TGGT1_213790 | organism=Toxoplasma_gondii_GT1 | gene_product=hypothetical protein | transcript_product=hypothetical protein | location=TGGT1_chrV:1195757-1209601(+) | protein_length=1774 | sequence_SO=chromosome | SO=protein_coding_gene | is_pseudo=false	-0.318576	0.00230306	89
TgATM_RapaNeg_comp / TgATM_RapaNeg	transcript=TGGT1_294730-t26_1	transcript=TGGT1_294730-t26_1	gene=TGGT1_294730 | organism=Toxoplasma_gondii_GT1 | gene_product=hypothetical protein | transcript_product=hypothetical protein | location=TGGT1_chrIa:1084045-1092293(-) | protein_length=2142 | sequence_SO=chromosome | SO=protein_coding_gene | is_pseudo=false	0.194772	0.00236127	271
TgATM_RapaNeg_comp / TgATM_RapaNeg	transcript=TGGT1_223125-t26_1	transcript=TGGT1_223125-t26_1	gene=TGGT1_223125 | organism=Toxoplasma_gondii_GT1 | gene_product=ubiquitin family protein | transcript_product=ubiquitin family protein | location=TGGT1_chrII:1441069-1443098(-) | protein_length=312 | sequence_SO=chromosome | SO=protein_coding_gene | is_pseudo=false	0.489001	0.00239202	18
TgATM_RapaNeg_comp / TgATM_RapaNeg	transcript=TGGT1_228100-t26_1	transcript=TGGT1_228100-t26_1	gene=TGGT1_228100 | organism=Toxoplasma_gondii_GT1 | gene_product=hypothetical protein | transcript_product=hypothetical protein | location=TGGT1_chrX:493043-502437(-) | protein_length=1314 | sequence_SO=chromosome | SO=protein_coding_gene | is_pseudo=false	-0.29813	0.00240321	143
TgATM_RapaNeg_comp / TgATM_RapaNeg	transcript=TGGT1_300350-t26_1	transcript=TGGT1_300350-t26_1	gene=TGGT1_300350 | organism=Toxoplasma_gondii_GT1 | gene_product=cysteine desulfurase/selenocysteine lyase family PLP dependent transferase superfamily protein | transcript_product=cysteine desulfurase/selenocysteine lyase family PLP dependent transferase superfamily protein | location=TGGT1_chrXII:16718-24687(+) | protein_length=736 | sequence_SO=chromosome | SO=protein_coding_gene | is_pseudo=…	0.382527	0.00246965	88
TgATM_RapaNeg_comp / TgATM_RapaNeg	transcript=TGGT1_264430-t26_1	transcript=TGGT1_264430-t26_1	gene=TGGT1_264430 | organism=Toxoplasma_gondii_GT1 | gene_product=hypothetical protein | transcript_product=hypothetical protein | location=TGGT1_chrIX:2067836-2071288(+) | protein_length=1151 | sequence_SO=chromosome | SO=protein_coding_gene | is_pseudo=false	0.590157	0.00246986	48
TgATM_RapaNeg_comp / TgATM_RapaNeg	transcript=TGGT1_227650-t26_1	transcript=TGGT1_227650-t26_1	gene=TGGT1_227650 | organism=Toxoplasma_gondii_GT1 | gene_product=putative microtubule-associated protein RP/EB family | transcript_product=putative microtubule-associated protein RP/EB family | location=TGGT1_chrX:771838-774032(-) | protein_length=413 | sequence_SO=chromosome | SO=protein_coding_gene | is_pseudo=false	-0.322202	0.00248735	101
TgATM_RapaNeg_comp / TgATM_RapaNeg	transcript=TGGT1_270320-t26_1	transcript=TGGT1_270320-t26_1	gene=TGGT1_270320 | organism=Toxoplasma_gondii_GT1 | gene_product=protein phosphatase 2C domain-containing protein | transcript_product=protein phosphatase 2C domain-containing protein | location=TGGT1_chrVIII:5274953-5280379(+) | protein_length=538 | sequence_SO=chromosome | SO=protein_coding_gene | is_pseudo=false	0.157916	0.00250629	193
TgATM_RapaNeg_comp / TgATM_RapaNeg	transcript=TGGT1_254470-t26_1	transcript=TGGT1_254470-t26_1	gene=TGGT1_254470 | organism=Toxoplasma_gondii_GT1 | gene_product=hypothetical protein | transcript_product=hypothetical protein | location=TGGT1_chrIII:1739403-1743582(+) | protein_length=732 | sequence_SO=chromosome | SO=protein_coding_gene | is_pseudo=false	0.204064	0.00256525	158
TgATM_RapaNeg_comp / TgATM_RapaNeg	transcript=TGGT1_246580-t26_1	transcript=TGGT1_246580-t26_1	gene=TGGT1_246580 | organism=Toxoplasma_gondii_GT1 | gene_product=hypothetical protein | transcript_product=hypothetical protein | location=TGGT1_chrXII:2793978-2797673(+) | protein_length=383 | sequence_SO=chromosome | SO=protein_coding_gene | is_pseudo=false	-0.279166	0.00258107	77
TgATM_RapaNeg_comp / TgATM_RapaNeg	transcript=TGGT1_306890-t26_1	transcript=TGGT1_306890-t26_1	gene=TGGT1_306890 | organism=Toxoplasma_gondii_GT1 | gene_product=hypothetical protein | transcript_product=hypothetical protein | location=TGGT1_chrXI:190868-195019(+) | protein_length=1383 | sequence_SO=chromosome | SO=protein_coding_gene | is_pseudo=false	0.722211	0.00270091	45
TgATM_RapaNeg_comp / TgATM_RapaNeg	transcript=TGGT1_202830-t26_1	transcript=TGGT1_202830-t26_1	gene=TGGT1_202830 | organism=Toxoplasma_gondii_GT1 | gene_product=putative Elicitor-responsive protein | transcript_product=putative Elicitor-responsive protein | location=TGGT1_chrVIIa:2904651-2906221(-) | protein_length=306 | sequence_SO=chromosome | SO=protein_coding_gene | is_pseudo=false	-0.249468	0.00271145	77
TgATM_RapaNeg_comp / TgATM_RapaNeg	transcript=TGGT1_297470-t26_1	transcript=TGGT1_297470-t26_1	gene=TGGT1_297470 | organism=Toxoplasma_gondii_GT1 | gene_product=putative myosin light chain 2 | transcript_product=putative myosin light chain 2 | location=TGGT1_chrII:1781267-1787079(+) | protein_length=367 | sequence_SO=chromosome | SO=protein_coding_gene | is_pseudo=false	0.330743	0.00273979	158
TgATM_RapaNeg_comp / TgATM_RapaNeg	transcript=TGGT1_313930-t26_1	transcript=TGGT1_313930-t26_1	gene=TGGT1_313930 | organism=Toxoplasma_gondii_GT1 | gene_product=transmembrane protein | transcript_product=transmembrane protein | location=TGGT1_chrXI:3773998-3786202(+) | protein_length=881 | sequence_SO=chromosome | SO=protein_coding_gene | is_pseudo=false	0.498164	0.00275658	21
TgATM_RapaNeg_comp / TgATM_RapaNeg	transcript=TGGT1_255910-t26_1	transcript=TGGT1_255910-t26_1	gene=TGGT1_255910 | organism=Toxoplasma_gondii_GT1 | gene_product=putative PfMNL-2 CISD1 family iron-sulfur protein | transcript_product=putative PfMNL-2 CISD1 family iron-sulfur protein | location=TGGT1_chrVIIb:4542805-4546783(-) | protein_length=231 | sequence_SO=chromosome | SO=protein_coding_gene | is_pseudo=false	-4.49841	0.002859	12
TgATM_RapaNeg_comp / TgATM_RapaNeg	transcript=TGGT1_295710-t26_1	transcript=TGGT1_295710-t26_1	gene=TGGT1_295710 | organism=Toxoplasma_gondii_GT1 | gene_product=HECT-domain (ubiquitin-transferase) domain-containing protein | transcript_product=HECT-domain (ubiquitin-transferase) domain-containing protein | location=TGGT1_chrIa:1556788-1587317(-) | protein_length=8007 | sequence_SO=chromosome | SO=protein_coding_gene | is_pseudo=false	0.0752194	0.00287157	1394
TgATM_RapaNeg_comp / TgATM_RapaNeg	transcript=TGGT1_254730-t26_1	transcript=TGGT1_254730-t26_1	gene=TGGT1_254730 | organism=Toxoplasma_gondii_GT1 | gene_product=POPLD (NUC188) domain-containing protein | transcript_product=POPLD (NUC188) domain-containing protein | location=TGGT1_chrIII:1886342-1893637(-) | protein_length=1757 | sequence_SO=chromosome | SO=protein_coding_gene | is_pseudo=false	-0.406429	0.00291595	31
TgATM_RapaNeg_comp / TgATM_RapaNeg	transcript=TGGT1_247550-t26_1	transcript=TGGT1_247550-t26_1	gene=TGGT1_247550 | organism=Toxoplasma_gondii_GT1 | gene_product=heat shock protein HSP60 | transcript_product=heat shock protein HSP60 | location=TGGT1_chrXII:3342084-3346052(-) | protein_length=575 | sequence_SO=chromosome | SO=protein_coding_gene | is_pseudo=false	0.283217	0.00291947	365
TgATM_RapaNeg_comp / TgATM_RapaNeg	transcript=TGGT1_306400-t26_1	transcript=TGGT1_306400-t26_1	gene=TGGT1_306400 | organism=Toxoplasma_gondii_GT1 | gene_product=hypothetical protein | transcript_product=hypothetical protein | location=TGGT1_chrIX:5832391-5837378(+) | protein_length=1403 | sequence_SO=chromosome | SO=protein_coding_gene | is_pseudo=false	-0.288978	0.00295995	114
TgATM_RapaNeg_comp / TgATM_RapaNeg	transcript=TGGT1_227420-t26_1	transcript=TGGT1_227420-t26_1	gene=TGGT1_227420 | organism=Toxoplasma_gondii_GT1 | gene_product=4-hydroxy-3-methylbut-2-enyl diphosphate reductase | transcript_product=4-hydroxy-3-methylbut-2-enyl diphosphate reductase | location=TGGT1_chrX:857137-861452(-) | protein_length=715 | sequence_SO=chromosome | SO=protein_coding_gene | is_pseudo=false	0.183134	0.00296243	78
TgATM_RapaNeg_comp / TgATM_RapaNeg	transcript=TGGT1_271470-t26_1	transcript=TGGT1_271470-t26_1	gene=TGGT1_271470 | organism=Toxoplasma_gondii_GT1 | gene_product=hypothetical protein | transcript_product=hypothetical protein | location=TGGT1_chrVIII:4454119-4466187(-) | protein_length=2399 | sequence_SO=chromosome | SO=protein_coding_gene | is_pseudo=false	0.308857	0.00297387	84
TgATM_RapaNeg_comp / TgATM_RapaNeg	iRT_Peptides_Fusion	iRT_Peptides_Fusion	NaN	1.03489	0.00300723	72
TgATM_RapaNeg_comp / TgATM_RapaNeg	transcript=TGGT1_259980-t26_1	transcript=TGGT1_259980-t26_1	gene=TGGT1_259980 | organism=Toxoplasma_gondii_GT1 | gene_product=DnaJ domain-containing protein | transcript_product=DnaJ domain-containing protein | location=TGGT1_chrVIIb:2531634-2539640(-) | protein_length=476 | sequence_SO=chromosome | SO=protein_coding_gene | is_pseudo=false	-0.470303	0.00307365	28
TgATM_RapaNeg_comp / TgATM_RapaNeg	transcript=TGGT1_217600-t26_1	transcript=TGGT1_217600-t26_1	gene=TGGT1_217600 | organism=Toxoplasma_gondii_GT1 | gene_product=calcium-dependent protein kinase CDPK9 | transcript_product=calcium-dependent protein kinase CDPK9 | location=TGGT1_chrXII:1876249-1890897(+) | protein_length=666 | sequence_SO=chromosome | SO=protein_coding_gene | is_pseudo=false	-0.0991927	0.00310221	203
TgATM_RapaNeg_comp / TgATM_RapaNeg	transcript=TGGT1_215170-t26_1	transcript=TGGT1_215170-t26_1	gene=TGGT1_215170 | organism=Toxoplasma_gondii_GT1 | gene_product=putative serine/threonine-protein phosphatase 2A catalytic subunit beta isoform | transcript_product=putative serine/threonine-protein phosphatase 2A catalytic subunit beta isoform | location=TGGT1_chrX:6687141-6692981(-) | protein_length=552 | sequence_SO=chromosome | SO=protein_coding_gene | is_pseudo=false	-0.38211	0.00311325	81
TgATM_RapaNeg_comp / TgATM_RapaNeg	transcript=TGGT1_278770-t26_1	transcript=TGGT1_278770-t26_1	gene=TGGT1_278770 | organism=Toxoplasma_gondii_GT1 | gene_product=hypothetical protein | transcript_product=hypothetical protein | location=TGGT1_chrXII:5799697-5806443(-) | protein_length=980 | sequence_SO=chromosome | SO=protein_coding_gene | is_pseudo=false	0.24391	0.00311362	102
TgATM_RapaNeg_comp / TgATM_RapaNeg	transcript=TGGT1_234380-t26_1	transcript=TGGT1_234380-t26_1	gene=TGGT1_234380 | organism=Toxoplasma_gondii_GT1 | gene_product=hypothetical protein | transcript_product=hypothetical protein | location=TGGT1_chrX:4225477-4226948(+) | protein_length=347 | sequence_SO=chromosome | SO=protein_coding_gene | is_pseudo=false	-0.189082	0.00313363	142
TgATM_RapaNeg_comp / TgATM_RapaNeg	transcript=TGGT1_248830-t26_1	transcript=TGGT1_248830-t26_1	gene=TGGT1_248830 | organism=Toxoplasma_gondii_GT1 | gene_product=phosphoinositide phospholipase PIPLC | transcript_product=phosphoinositide phospholipase PIPLC | location=TGGT1_chrXII:4131545-4144034(-) | protein_length=1097 | sequence_SO=chromosome | SO=protein_coding_gene | is_pseudo=false	-0.243162	0.00325072	65
TgATM_RapaNeg_comp / TgATM_RapaNeg	transcript=TGGT1_275568-t26_1	transcript=TGGT1_275568-t26_1	gene=TGGT1_275568 | organism=Toxoplasma_gondii_GT1 | gene_product=GPI transamidase subunit PIG-U protein | transcript_product=GPI transamidase subunit PIG-U protein | location=TGGT1_chrXII:6505394-6511917(-) | protein_length=548 | sequence_SO=chromosome | SO=protein_coding_gene | is_pseudo=false	-0.347559	0.00325328	60
TgATM_RapaNeg_comp / TgATM_RapaNeg	transcript=TGGT1_312660-t26_1	transcript=TGGT1_312660-t26_1	gene=TGGT1_312660 | organism=Toxoplasma_gondii_GT1 | gene_product=hypothetical protein | transcript_product=hypothetical protein | location=TGGT1_chrXI:2852480-2856221(+) | protein_length=610 | sequence_SO=chromosome | SO=protein_coding_gene | is_pseudo=false	-0.274019	0.00328136	72
TgATM_RapaNeg_comp / TgATM_RapaNeg	transcript=TGGT1_291180-t26_1	transcript=TGGT1_291180-t26_1	gene=TGGT1_291180 | organism=Toxoplasma_gondii_GT1 | gene_product=hypothetical protein | transcript_product=hypothetical protein | location=TGGT1_chrIX:4004987-4034538(-) | protein_length=5394 | sequence_SO=chromosome | SO=protein_coding_gene | is_pseudo=false	-0.103943	0.00332081	969
TgATM_RapaNeg_comp / TgATM_RapaNeg	transcript=TGGT1_233190-t26_1	transcript=TGGT1_233190-t26_1	gene=TGGT1_233190 | organism=Toxoplasma_gondii_GT1 | gene_product=SKIP/SNW domain-containing protein | transcript_product=SKIP/SNW domain-containing protein | location=TGGT1_chrVIII:2482334-2488980(+) | protein_length=557 | sequence_SO=chromosome | SO=protein_coding_gene | is_pseudo=false	0.154393	0.00339743	155
TgATM_RapaNeg_comp / TgATM_RapaNeg	transcript=TGGT1_233930-t26_1	transcript=TGGT1_233930-t26_1	gene=TGGT1_233930 | organism=Toxoplasma_gondii_GT1 | gene_product=CAF1 family ribonuclease | transcript_product=CAF1 family ribonuclease | location=TGGT1_chrVIII:2898553-2907710(+) | protein_length=992 | sequence_SO=chromosome | SO=protein_coding_gene | is_pseudo=false	0.290439	0.00343815	95
TgATM_RapaNeg_comp / TgATM_RapaNeg	transcript=TGGT1_305050-t26_1	transcript=TGGT1_305050-t26_1	gene=TGGT1_305050 | organism=Toxoplasma_gondii_GT1 | gene_product=putative calmodulin | transcript_product=putative calmodulin | location=TGGT1_chrIX:4983149-4983550(+) | protein_length=133 | sequence_SO=chromosome | SO=protein_coding_gene | is_pseudo=false	0.199571	0.00347217	136
TgATM_RapaNeg_comp / TgATM_RapaNeg	transcript=TGGT1_277910-t26_1	transcript=TGGT1_277910-t26_1	gene=TGGT1_277910 | organism=Toxoplasma_gondii_GT1 | gene_product=thrombospondin type 1 domain-containing protein | transcript_product=thrombospondin type 1 domain-containing protein | location=TGGT1_chrXII:6346830-6352604(+) | protein_length=1218 | sequence_SO=chromosome | SO=protein_coding_gene | is_pseudo=false	-0.566633	0.00351861	68
TgATM_RapaNeg_comp / TgATM_RapaNeg	transcript=TGGT1_254940-t26_1	transcript=TGGT1_254940-t26_1	gene=TGGT1_254940 | organism=Toxoplasma_gondii_GT1 | gene_product=MIF4G domain-containing protein | transcript_product=MIF4G domain-containing protein | location=TGGT1_chrIII:2027943-2043635(+) | protein_length=3756 | sequence_SO=chromosome | SO=protein_coding_gene | is_pseudo=false	0.138929	0.00351974	526
TgATM_RapaNeg_comp / TgATM_RapaNeg	transcript=TGGT1_291120-t26_1	transcript=TGGT1_291120-t26_1	gene=TGGT1_291120 | organism=Toxoplasma_gondii_GT1 | gene_product=trafficking protein mon1 subfamily protein | transcript_product=trafficking protein mon1 subfamily protein | location=TGGT1_chrIX:3938096-3949369(+) | protein_length=1086 | sequence_SO=chromosome | SO=protein_coding_gene | is_pseudo=false	0.348637	0.00353337	89
TgATM_RapaNeg_comp / TgATM_RapaNeg	transcript=TGGT1_297830-t26_1	transcript=TGGT1_297830-t26_1	gene=TGGT1_297830 | organism=Toxoplasma_gondii_GT1 | gene_product=hypothetical protein | transcript_product=hypothetical protein | location=TGGT1_chrII:2030113-2035519(-) | protein_length=1297 | sequence_SO=chromosome | SO=protein_coding_gene | is_pseudo=false	0.195148	0.00355366	138
TgATM_RapaNeg_comp / TgATM_RapaNeg	transcript=TGGT1_305820-t26_1	transcript=TGGT1_305820-t26_1	gene=TGGT1_305820 | organism=Toxoplasma_gondii_GT1 | gene_product=SGS domain-containing protein | transcript_product=SGS domain-containing protein | location=TGGT1_chrIX:5384029-5387924(+) | protein_length=262 | sequence_SO=chromosome | SO=protein_coding_gene | is_pseudo=false	-0.183306	0.0035678	138
TgATM_RapaNeg_comp / TgATM_RapaNeg	transcript=TGGT1_275690-t26_1	transcript=TGGT1_275690-t26_1	gene=TGGT1_275690 | organism=Toxoplasma_gondii_GT1 | gene_product=putative ClpB | transcript_product=putative ClpB | location=TGGT1_chrIII:255659-267189(+) | protein_length=1022 | sequence_SO=chromosome | SO=protein_coding_gene | is_pseudo=false	0.228678	0.00360578	362
TgATM_RapaNeg_comp / TgATM_RapaNeg	transcript=TGGT1_324600-t26_1	transcript=TGGT1_324600-t26_1	gene=TGGT1_324600 | organism=Toxoplasma_gondii_GT1 | gene_product=heat shock protein | transcript_product=heat shock protein | location=TGGT1_chrVIII:2284363-2285174(-) | protein_length=185 | sequence_SO=chromosome | SO=protein_coding_gene | is_pseudo=false	0.228037	0.00363005	136
TgATM_RapaNeg_comp / TgATM_RapaNeg	transcript=TGGT1_256820-t26_1	transcript=TGGT1_256820-t26_1	gene=TGGT1_256820 | organism=Toxoplasma_gondii_GT1 | gene_product=zinc finger (CCCH type) motif-containing protein | transcript_product=zinc finger (CCCH type) motif-containing protein | location=TGGT1_chrVIIb:4363987-4371101(+) | protein_length=561 | sequence_SO=chromosome | SO=protein_coding_gene | is_pseudo=false	-0.331449	0.00369148	47
TgATM_RapaNeg_comp / TgATM_RapaNeg	transcript=TGGT1_239300-t26_1	transcript=TGGT1_239300-t26_1	gene=TGGT1_239300 | organism=Toxoplasma_gondii_GT1 | gene_product=hypothetical protein | transcript_product=hypothetical protein | location=TGGT1_chrVI:525971-532748(+) | protein_length=1232 | sequence_SO=chromosome | SO=protein_coding_gene | is_pseudo=false	0.395055	0.00369992	122
TgATM_RapaNeg_comp / TgATM_RapaNeg	transcript=TGGT1_225990-t26_1	transcript=TGGT1_225990-t26_1	gene=TGGT1_225990 | organism=Toxoplasma_gondii_GT1 | gene_product=acyl transferase domain-containing protein | transcript_product=acyl transferase domain-containing protein | location=TGGT1_chrX:1784216-1787029(+) | protein_length=502 | sequence_SO=chromosome | SO=protein_coding_gene | is_pseudo=false	0.196132	0.00374761	95
TgATM_RapaNeg_comp / TgATM_RapaNeg	transcript=TGGT1_232020-t26_1	transcript=TGGT1_232020-t26_1	gene=TGGT1_232020 | organism=Toxoplasma_gondii_GT1 | gene_product=hypothetical protein | transcript_product=hypothetical protein | location=TGGT1_chrVIII:1761056-1765341(-) | protein_length=1258 | sequence_SO=chromosome | SO=protein_coding_gene | is_pseudo=false	0.264686	0.00374804	58
TgATM_RapaNeg_comp / TgATM_RapaNeg	transcript=TGGT1_231980-t26_1	transcript=TGGT1_231980-t26_1	gene=TGGT1_231980 | organism=Toxoplasma_gondii_GT1 | gene_product=hypothetical protein | transcript_product=hypothetical protein | location=TGGT1_chrVIII:1695076-1703809(-) | protein_length=1692 | sequence_SO=chromosome | SO=protein_coding_gene | is_pseudo=false	-0.301978	0.00381034	17
TgATM_RapaNeg_comp / TgATM_RapaNeg	transcript=TGGT1_262010-t26_1	transcript=TGGT1_262010-t26_1	gene=TGGT1_262010 | organism=Toxoplasma_gondii_GT1 | gene_product=calmodulin CAM2 | transcript_product=calmodulin CAM2 | location=TGGT1_chrVIIb:1401611-1403836(+) | protein_length=142 | sequence_SO=chromosome | SO=protein_coding_gene | is_pseudo=false	0.368715	0.00383278	94
TgATM_RapaNeg_comp / TgATM_RapaNeg	transcript=TGGT1_209100-t26_1	transcript=TGGT1_209100-t26_1	gene=TGGT1_209100 | organism=Toxoplasma_gondii_GT1 | gene_product=PUB domain-containing protein | transcript_product=PUB domain-containing protein | location=TGGT1_chrIb:1054806-1062365(-) | protein_length=620 | sequence_SO=chromosome | SO=protein_coding_gene | is_pseudo=false	-0.192714	0.00383475	126
TgATM_RapaNeg_comp / TgATM_RapaNeg	transcript=TGGT1_293370-t26_1	transcript=TGGT1_293370-t26_1	gene=TGGT1_293370 | organism=Toxoplasma_gondii_GT1 | gene_product=histone arginine methyltransferase PRMT2 | transcript_product=histone arginine methyltransferase PRMT2 | location=TGGT1_chrIa:268650-274786(-) | protein_length=1305 | sequence_SO=chromosome | SO=protein_coding_gene | is_pseudo=false	0.412719	0.00395531	31
TgATM_RapaNeg_comp / TgATM_RapaNeg	transcript=TGGT1_269442-t26_1	transcript=TGGT1_269442-t26_1	gene=TGGT1_269442 | organism=Toxoplasma_gondii_GT1 | gene_product=putative calmodulin | transcript_product=putative calmodulin | location=TGGT1_chrVIII:5794616-5795668(-) | protein_length=87 | sequence_SO=chromosome | SO=protein_coding_gene | is_pseudo=false	0.468372	0.00399871	53
TgATM_RapaNeg_comp / TgATM_RapaNeg	transcript=TGGT1_311360-t26_1	transcript=TGGT1_311360-t26_1	gene=TGGT1_311360 | organism=Toxoplasma_gondii_GT1 | gene_product=protein kinase G AGC kinase family member PKG | transcript_product=protein kinase G AGC kinase family member PKG | location=TGGT1_chrXI:1956120-1971174(-) | protein_length=994 | sequence_SO=chromosome | SO=protein_coding_gene | is_pseudo=false	0.184722	0.00400083	271
TgATM_RapaNeg_comp / TgATM_RapaNeg	transcript=TGGT1_215390-t26_1	transcript=TGGT1_215390-t26_1	gene=TGGT1_215390 | organism=Toxoplasma_gondii_GT1 | gene_product=putative TIM10 family protein | transcript_product=putative TIM10 family protein | location=TGGT1_chrX:6832212-6832702(-) | protein_length=77 | sequence_SO=chromosome | SO=protein_coding_gene | is_pseudo=false	0.569033	0.00401768	18
TgATM_RapaNeg_comp / TgATM_RapaNeg	transcript=TGGT1_240980-t26_1	transcript=TGGT1_240980-t26_1	gene=TGGT1_240980 | organism=Toxoplasma_gondii_GT1 | gene_product=hypothetical protein | transcript_product=hypothetical protein | location=TGGT1_chrVI:1573378-1582470(+) | protein_length=1420 | sequence_SO=chromosome | SO=protein_coding_gene | is_pseudo=false	0.141058	0.00404944	312
TgATM_RapaNeg_comp / TgATM_RapaNeg	transcript=TGGT1_279340-t26_1	transcript=TGGT1_279340-t26_1	gene=TGGT1_279340 | organism=Toxoplasma_gondii_GT1 | gene_product=hypothetical protein | transcript_product=hypothetical protein | location=TGGT1_chrIX:89787-90344(-) | protein_length=185 | sequence_SO=chromosome | SO=protein_coding_gene | is_pseudo=false	-0.523778	0.00406239	18
TgATM_RapaNeg_comp / TgATM_RapaNeg	transcript=TGGT1_213010-t26_1	transcript=TGGT1_213010-t26_1	gene=TGGT1_213010 | organism=Toxoplasma_gondii_GT1 | gene_product=hypothetical protein | transcript_product=hypothetical protein | location=TGGT1_chrV:649058-659140(-) | protein_length=1036 | sequence_SO=chromosome | SO=protein_coding_gene | is_pseudo=false	-0.889614	0.00409921	91
TgATM_RapaNeg_comp / TgATM_RapaNeg	transcript=TGGT1_311480-t26_1	transcript=TGGT1_311480-t26_1	gene=TGGT1_311480 | organism=Toxoplasma_gondii_GT1 | gene_product=hypothetical protein | transcript_product=hypothetical protein | location=TGGT1_chrXI:2071805-2077652(-) | protein_length=386 | sequence_SO=chromosome | SO=protein_coding_gene | is_pseudo=false	0.240862	0.00410035	129
TgATM_RapaNeg_comp / TgATM_RapaNeg	transcript=TGGT1_315610-t26_1	transcript=TGGT1_315610-t26_1	gene=TGGT1_315610 | organism=Toxoplasma_gondii_GT1 | gene_product=hypothetical protein | transcript_product=hypothetical protein | location=TGGT1_chrXI:4798811-4799287(+) | protein_length=158 | sequence_SO=chromosome | SO=protein_coding_gene | is_pseudo=false	0.265014	0.0041658	36
TgATM_RapaNeg_comp / TgATM_RapaNeg	transcript=TGGT1_208430-t26_1	transcript=TGGT1_208430-t26_1	gene=TGGT1_208430 | organism=Toxoplasma_gondii_GT1 | gene_product=putative serine proteinase inhibitor PI-2 | transcript_product=putative serine proteinase inhibitor PI-2 | location=TGGT1_chrIb:721165-725857(-) | protein_length=252 | sequence_SO=chromosome | SO=protein_coding_gene | is_pseudo=false	0.623834	0.00423856	59
TgATM_RapaNeg_comp / TgATM_RapaNeg	transcript=TGGT1_278500-t26_1	transcript=TGGT1_278500-t26_1	gene=TGGT1_278500 | organism=Toxoplasma_gondii_GT1 | gene_product=ribosomal RNA large subunit methyltransferase J protein | transcript_product=ribosomal RNA large subunit methyltransferase J protein | location=TGGT1_chrXII:5972008-5986110(+) | protein_length=1422 | sequence_SO=chromosome | SO=protein_coding_gene | is_pseudo=false	0.124809	0.00423856	173
TgATM_RapaNeg_comp / TgATM_RapaNeg	transcript=TGGT1_285700-t26_1	transcript=TGGT1_285700-t26_1	gene=TGGT1_285700 | organism=Toxoplasma_gondii_GT1 | gene_product=ubiquitin fusion degradation protein UFD1AP | transcript_product=ubiquitin fusion degradation protein UFD1AP | location=TGGT1_chrV:2132793-2138253(-) | protein_length=732 | sequence_SO=chromosome | SO=protein_coding_gene | is_pseudo=false	0.502	0.00437703	29
TgATM_RapaNeg_comp / TgATM_RapaNeg	transcript=TGGT1_226950-t26_1	transcript=TGGT1_226950-t26_1	gene=TGGT1_226950 | organism=Toxoplasma_gondii_GT1 | gene_product=IgA-specific metalloendopeptidase | transcript_product=IgA-specific metalloendopeptidase | location=TGGT1_chrX:1106584-1115574(+) | protein_length=2042 | sequence_SO=chromosome | SO=protein_coding_gene | is_pseudo=false	0.162014	0.00442078	239
TgATM_RapaNeg_comp / TgATM_RapaNeg	transcript=TGGT1_229420-t26_1	transcript=TGGT1_229420-t26_1	gene=TGGT1_229420 | organism=Toxoplasma_gondii_GT1 | gene_product=putative cytochrome c | transcript_product=putative cytochrome c | location=TGGT1_chrVIII:244283-245274(-) | protein_length=163 | sequence_SO=chromosome | SO=protein_coding_gene | is_pseudo=false	0.344342	0.00446559	54
TgATM_RapaNeg_comp / TgATM_RapaNeg	transcript=TGGT1_225150-t26_1	transcript=TGGT1_225150-t26_1	gene=TGGT1_225150 | organism=Toxoplasma_gondii_GT1 | gene_product=hypothetical protein | transcript_product=hypothetical protein | location=TGGT1_chrX:2357556-2361015(+) | protein_length=691 | sequence_SO=chromosome | SO=protein_coding_gene | is_pseudo=false	-0.207839	0.0044921	119
TgATM_RapaNeg_comp / TgATM_RapaNeg	transcript=TGGT1_244290-t26_1	transcript=TGGT1_244290-t26_1	gene=TGGT1_244290 | organism=Toxoplasma_gondii_GT1 | gene_product=adapter-related protein | transcript_product=adapter-related protein | location=TGGT1_chrVI:3073224-3084978(-) | protein_length=1116 | sequence_SO=chromosome | SO=protein_coding_gene | is_pseudo=false	0.152589	0.0045207	198
TgATM_RapaNeg_comp / TgATM_RapaNeg	transcript=TGGT1_252480-t26_1	transcript=TGGT1_252480-t26_1	gene=TGGT1_252480 | organism=Toxoplasma_gondii_GT1 | gene_product=hypothetical protein | transcript_product=hypothetical protein | location=TGGT1_chrIII:572136-573572(+) | protein_length=295 | sequence_SO=chromosome | SO=protein_coding_gene | is_pseudo=false	0.356923	0.0045502	12
TgATM_RapaNeg_comp / TgATM_RapaNeg	transcript=TGGT1_252430-t26_1	transcript=TGGT1_252430-t26_1	gene=TGGT1_252430 | organism=Toxoplasma_gondii_GT1 | gene_product=hypothetical protein | transcript_product=hypothetical protein | location=TGGT1_chrIII:551384-554261(+) | protein_length=767 | sequence_SO=chromosome | SO=protein_coding_gene | is_pseudo=false	0.228582	0.00456747	187
TgATM_RapaNeg_comp / TgATM_RapaNeg	transcript=TGGT1_290980-t26_1	transcript=TGGT1_290980-t26_1	gene=TGGT1_290980 | organism=Toxoplasma_gondii_GT1 | gene_product=putative glycine C-acetyltransferase | transcript_product=putative glycine C-acetyltransferase | location=TGGT1_chrIX:3815266-3817238(-) | protein_length=571 | sequence_SO=chromosome | SO=protein_coding_gene | is_pseudo=false	-0.452972	0.00463885	51
TgATM_RapaNeg_comp / TgATM_RapaNeg	transcript=TGGT1_268590-t26_1	transcript=TGGT1_268590-t26_1	gene=TGGT1_268590 | organism=Toxoplasma_gondii_GT1 | gene_product=rhomboid protease ROM4 | transcript_product=rhomboid protease ROM4 | location=TGGT1_chrVIII:6404350-6409050(-) | protein_length=665 | sequence_SO=chromosome | SO=protein_coding_gene | is_pseudo=false	0.208579	0.00464157	119
TgATM_RapaNeg_comp / TgATM_RapaNeg	transcript=TGGT1_410770-t26_1	transcript=TGGT1_410770-t26_1	gene=TGGT1_410770 | organism=Toxoplasma_gondii_GT1 | gene_product=histone deacetylase SIR2-like protein | transcript_product=histone deacetylase SIR2-like protein | location=TGGT1_chrIX:530935-534871(+) | protein_length=943 | sequence_SO=chromosome | SO=protein_coding_gene | is_pseudo=false	-0.945097	0.00465095	6
TgATM_RapaNeg_comp / TgATM_RapaNeg	transcript=TGGT1_316230-t26_1	transcript=TGGT1_316230-t26_1	gene=TGGT1_316230 | organism=Toxoplasma_gondii_GT1 | gene_product=putative SAC1 phosphoinositide phosphatase | transcript_product=putative SAC1 phosphoinositide phosphatase | location=TGGT1_chrXI:5135506-5143895(-) | protein_length=1000 | sequence_SO=chromosome | SO=protein_coding_gene | is_pseudo=false	-0.439628	0.0046696	35
TgATM_RapaNeg_comp / TgATM_RapaNeg	transcript=TGGT1_360830-t26_1	transcript=TGGT1_360830-t26_1	gene=TGGT1_360830 | organism=Toxoplasma_gondii_GT1 | gene_product=nucleoside-triphosphatase | transcript_product=nucleoside-triphosphatase | location=AAQM03000066:41-1153(+) | protein_length=370 | sequence_SO=contig | SO=protein_coding_gene | is_pseudo=false	-0.15139	0.00467076	47
TgATM_RapaNeg_comp / TgATM_RapaNeg	transcript=TGGT1_217540-t26_1	transcript=TGGT1_217540-t26_1	gene=TGGT1_217540 | organism=Toxoplasma_gondii_GT1 | gene_product=RNA recognition motif-containing protein | transcript_product=RNA recognition motif-containing protein | location=TGGT1_chrXII:1835563-1837479(-) | protein_length=351 | sequence_SO=chromosome | SO=protein_coding_gene | is_pseudo=false	-0.326446	0.00473183	107
TgATM_RapaNeg_comp / TgATM_RapaNeg	transcript=TGGT1_215350-t26_1	transcript=TGGT1_215350-t26_1	gene=TGGT1_215350 | organism=Toxoplasma_gondii_GT1 | gene_product=hypothetical protein | transcript_product=hypothetical protein | location=TGGT1_chrX:6812523-6813631(-) | protein_length=145 | sequence_SO=chromosome | SO=protein_coding_gene | is_pseudo=false	0.366509	0.00473619	83
TgATM_RapaNeg_comp / TgATM_RapaNeg	transcript=TGGT1_215380-t26_1	transcript=TGGT1_215380-t26_1	gene=TGGT1_215380 | organism=Toxoplasma_gondii_GT1 | gene_product=hypothetical protein | transcript_product=hypothetical protein | location=TGGT1_chrX:6826641-6829034(-) | protein_length=797 | sequence_SO=chromosome | SO=protein_coding_gene | is_pseudo=false	0.248235	0.00479087	172
TgATM_RapaNeg_comp / TgATM_RapaNeg	transcript=TGGT1_212930-t26_1	transcript=TGGT1_212930-t26_1	gene=TGGT1_212930 | organism=Toxoplasma_gondii_GT1 | gene_product=NifU family domain-containing protein | transcript_product=NifU family domain-containing protein | location=TGGT1_chrV:569656-571705(-) | protein_length=370 | sequence_SO=chromosome | SO=protein_coding_gene | is_pseudo=false	0.421491	0.0048541	60
TgATM_RapaNeg_comp / TgATM_RapaNeg	transcript=TGGT1_307610-t26_1	transcript=TGGT1_307610-t26_1	gene=TGGT1_307610 | organism=Toxoplasma_gondii_GT1 | gene_product=putative elongation factor TS | transcript_product=putative elongation factor TS | location=TGGT1_chrIX:4802178-4805433(+) | protein_length=806 | sequence_SO=chromosome | SO=protein_coding_gene | is_pseudo=false	0.452169	0.00488845	41
TgATM_RapaNeg_comp / TgATM_RapaNeg	transcript=TGGT1_218570-t26_1	transcript=TGGT1_218570-t26_1	gene=TGGT1_218570 | organism=Toxoplasma_gondii_GT1 | gene_product=Nin one binding (NOB1) Zn-ribbon family protein | transcript_product=Nin one binding (NOB1) Zn-ribbon family protein | location=TGGT1_chrXII:1360459-1363596(-) | protein_length=560 | sequence_SO=chromosome | SO=protein_coding_gene | is_pseudo=false	-0.445851	0.00505494	24
TgATM_RapaNeg_comp / TgATM_RapaNeg	transcript=TGGT1_209280-t26_1	transcript=TGGT1_209280-t26_1	gene=TGGT1_209280 | organism=Toxoplasma_gondii_GT1 | gene_product=hypothetical protein | transcript_product=hypothetical protein | location=TGGT1_chrIb:1194711-1203766(+) | protein_length=1602 | sequence_SO=chromosome | SO=protein_coding_gene | is_pseudo=false	0.261884	0.00513895	180
TgATM_RapaNeg_comp / TgATM_RapaNeg	transcript=TGGT1_222430-t26_1	transcript=TGGT1_222430-t26_1	gene=TGGT1_222430 | organism=Toxoplasma_gondii_GT1 | gene_product=HECT-domain (ubiquitin-transferase) domain-containing protein | transcript_product=HECT-domain (ubiquitin-transferase) domain-containing protein | location=TGGT1_chrII:1123814-1134471(-) | protein_length=1351 | sequence_SO=chromosome | SO=protein_coding_gene | is_pseudo=false	0.0850754	0.00517492	237
TgATM_RapaNeg_comp / TgATM_RapaNeg	transcript=TGGT1_266080-t26_1	transcript=TGGT1_266080-t26_1	gene=TGGT1_266080 | organism=Toxoplasma_gondii_GT1 | gene_product=hypothetical protein | transcript_product=hypothetical protein | location=TGGT1_chrIX:1138397-1140583(+) | protein_length=728 | sequence_SO=chromosome | SO=protein_coding_gene | is_pseudo=false	-0.389049	0.00518546	68
TgATM_RapaNeg_comp / TgATM_RapaNeg	transcript=TGGT1_204400-t26_1	transcript=TGGT1_204400-t26_1	gene=TGGT1_204400 | organism=Toxoplasma_gondii_GT1 | gene_product=putative ATPase synthase subunit alpha | transcript_product=putative ATPase synthase subunit alpha | location=TGGT1_chrVIIa:1716199-1723634(+) | protein_length=577 | sequence_SO=chromosome | SO=protein_coding_gene | is_pseudo=false	0.207059	0.00519533	268
TgATM_RapaNeg_comp / TgATM_RapaNeg	transcript=TGGT1_301480A-t26_1	transcript=TGGT1_301480A-t26_1	gene=TGGT1_301480A | organism=Toxoplasma_gondii_GT1 | gene_product=hypothetical protein | transcript_product=hypothetical protein | location=AAQM03000332:604-2331(+) | protein_length=576 | sequence_SO=contig | SO=protein_coding_gene | is_pseudo=false	0.327192	0.00521895	24
TgATM_RapaNeg_comp / TgATM_RapaNeg	transcript=TGGT1_289310-t26_1	transcript=TGGT1_289310-t26_1	gene=TGGT1_289310 | organism=Toxoplasma_gondii_GT1 | gene_product=cullin family protein | transcript_product=cullin family protein | location=TGGT1_chrIX:2974262-2983894(-) | protein_length=916 | sequence_SO=chromosome | SO=protein_coding_gene | is_pseudo=false	-0.155343	0.00535493	224
TgATM_RapaNeg_comp / TgATM_RapaNeg	transcript=TGGT1_257680-t26_1	transcript=TGGT1_257680-t26_1	gene=TGGT1_257680 | organism=Toxoplasma_gondii_GT1 | gene_product=myosin light chain MLC1 | transcript_product=myosin light chain MLC1 | location=TGGT1_chrVIIb:3843366-3845688(+) | protein_length=213 | sequence_SO=chromosome | SO=protein_coding_gene | is_pseudo=false	0.280953	0.0054561	104
TgATM_RapaNeg_comp / TgATM_RapaNeg	transcript=TGGT1_263510-t26_1	transcript=TGGT1_263510-t26_1	gene=TGGT1_263510 | organism=Toxoplasma_gondii_GT1 | gene_product=Spc97 / Spc98 family protein | transcript_product=Spc97 / Spc98 family protein | location=TGGT1_chrVIIb:476801-486829(-) | protein_length=1877 | sequence_SO=chromosome | SO=protein_coding_gene | is_pseudo=false	-0.319309	0.00556493	18
TgATM_RapaNeg_comp / TgATM_RapaNeg	transcript=TGGT1_205460-t26_1	transcript=TGGT1_205460-t26_1	gene=TGGT1_205460 | organism=Toxoplasma_gondii_GT1 | gene_product=AN1 family Zinc finger domain-containing protein | transcript_product=AN1 family Zinc finger domain-containing protein | location=TGGT1_chrVIIa:1303393-1305883(-) | protein_length=211 | sequence_SO=chromosome | SO=protein_coding_gene | is_pseudo=false	-0.72727	0.00558875	18
TgATM_RapaNeg_comp / TgATM_RapaNeg	transcript=TGGT1_320600-t26_1	transcript=TGGT1_320600-t26_1	gene=TGGT1_320600 | organism=Toxoplasma_gondii_GT1 | gene_product=cold-shock DNA-binding domain-containing protein | transcript_product=cold-shock DNA-binding domain-containing protein | location=TGGT1_chrIV:154209-155894(+) | protein_length=209 | sequence_SO=chromosome | SO=protein_coding_gene | is_pseudo=false	0.287992	0.00563838	66
TgATM_RapaNeg_comp / TgATM_RapaNeg	transcript=TGGT1_264020-t26_1	transcript=TGGT1_264020-t26_1	gene=TGGT1_264020 | organism=Toxoplasma_gondii_GT1 | gene_product=hypothetical protein | transcript_product=hypothetical protein | location=TGGT1_chrVIIb:203676-207811(+) | protein_length=647 | sequence_SO=chromosome | SO=protein_coding_gene | is_pseudo=false	-0.21639	0.00563852	72
TgATM_RapaNeg_comp / TgATM_RapaNeg	transcript=TGGT1_214210-t26_1	transcript=TGGT1_214210-t26_1	gene=TGGT1_214210 | organism=Toxoplasma_gondii_GT1 | gene_product=rRNA pseudouridine synthase | transcript_product=rRNA pseudouridine synthase | location=TGGT1_chrX:6002905-6008379(-) | protein_length=505 | sequence_SO=chromosome | SO=protein_coding_gene | is_pseudo=false	-0.188559	0.00563927	197
TgATM_RapaNeg_comp / TgATM_RapaNeg	transcript=TGGT1_237280-t26_1	transcript=TGGT1_237280-t26_1	gene=TGGT1_237280 | organism=Toxoplasma_gondii_GT1 | gene_product=TLD protein | transcript_product=TLD protein | location=TGGT1_chrX:5711509-5719913(+) | protein_length=2190 | sequence_SO=chromosome | SO=protein_coding_gene | is_pseudo=false	-0.297656	0.00566235	152
TgATM_RapaNeg_comp / TgATM_RapaNeg	transcript=TGGT1_253650-t26_1	transcript=TGGT1_253650-t26_1	gene=TGGT1_253650 | organism=Toxoplasma_gondii_GT1 | gene_product=DnaJ C terminal region domain-containing protein | transcript_product=DnaJ C terminal region domain-containing protein | location=TGGT1_chrIII:1063337-1067055(-) | protein_length=712 | sequence_SO=chromosome | SO=protein_coding_gene | is_pseudo=false	0.288602	0.0057202	84
TgATM_RapaNeg_comp / TgATM_RapaNeg	transcript=TGGT1_215930-t26_1	transcript=TGGT1_215930-t26_1	gene=TGGT1_215930 | organism=Toxoplasma_gondii_GT1 | gene_product=mediator complex subunit MED21 | transcript_product=mediator complex subunit MED21 | location=TGGT1_chrXI:6441745-6443749(-) | protein_length=155 | sequence_SO=chromosome | SO=protein_coding_gene | is_pseudo=false	-0.564021	0.00573632	12
TgATM_RapaNeg_comp / TgATM_RapaNeg	transcript=TGGT1_280730-t26_1	transcript=TGGT1_280730-t26_1	gene=TGGT1_280730 | organism=Toxoplasma_gondii_GT1 | gene_product=putative cytosolic fe-s cluster assembling factor nbp35 | transcript_product=putative cytosolic fe-s cluster assembling factor nbp35 | location=TGGT1_chrVIIa:114522-119159(+) | protein_length=415 | sequence_SO=chromosome | SO=protein_coding_gene | is_pseudo=false	-0.339642	0.00578254	35
TgATM_RapaNeg_comp / TgATM_RapaNeg	transcript=TGGT1_271935-t26_1	transcript=TGGT1_271935-t26_1	gene=TGGT1_271935 | organism=Toxoplasma_gondii_GT1 | gene_product=hypothetical protein | transcript_product=hypothetical protein | location=TGGT1_chrVIII:4273580-4273849(-) | protein_length=89 | sequence_SO=chromosome | SO=protein_coding_gene | is_pseudo=false	0.349712	0.00583377	24
TgATM_RapaNeg_comp / TgATM_RapaNeg	transcript=TGGT1_273860-t26_1	transcript=TGGT1_273860-t26_1	gene=TGGT1_273860 | organism=Toxoplasma_gondii_GT1 | gene_product=hypothetical protein | transcript_product=hypothetical protein | location=TGGT1_chrVIII:3215892-3216923(+) | protein_length=343 | sequence_SO=chromosome | SO=protein_coding_gene | is_pseudo=false	0.292096	0.0059645	115
TgATM_RapaNeg_comp / TgATM_RapaNeg	transcript=TGGT1_210960-t26_1	transcript=TGGT1_210960-t26_1	gene=TGGT1_210960 | organism=Toxoplasma_gondii_GT1 | gene_product=putative replication factor C subunit 4 | transcript_product=putative replication factor C subunit 4 | location=TGGT1_chrIV:1930784-1936096(+) | protein_length=351 | sequence_SO=chromosome | SO=protein_coding_gene | is_pseudo=false	-0.217674	0.00599392	119
TgATM_RapaNeg_comp / TgATM_RapaNeg	transcript=TGGT1_209790-t26_1	transcript=TGGT1_209790-t26_1	gene=TGGT1_209790 | organism=Toxoplasma_gondii_GT1 | gene_product=radical SAM domain-containing protein | transcript_product=radical SAM domain-containing protein | location=TGGT1_chrIb:1467646-1474198(+) | protein_length=610 | sequence_SO=chromosome | SO=protein_coding_gene | is_pseudo=false	-0.319798	0.0059993	30
TgATM_RapaNeg_comp / TgATM_RapaNeg	transcript=TGGT1_231640-t26_1	transcript=TGGT1_231640-t26_1	gene=TGGT1_231640 | organism=Toxoplasma_gondii_GT1 | gene_product=alveolin domain containing intermediate filament IMC1 | transcript_product=alveolin domain containing intermediate filament IMC1 | location=TGGT1_chrVIII:1511977-1514752(+) | protein_length=609 | sequence_SO=chromosome | SO=protein_coding_gene | is_pseudo=false	0.213881	0.006018	286
TgATM_RapaNeg_comp / TgATM_RapaNeg	transcript=TGGT1_292975-t26_1	transcript=TGGT1_292975-t26_1	gene=TGGT1_292975 | organism=Toxoplasma_gondii_GT1 | gene_product=hypothetical protein | transcript_product=hypothetical protein | location=TGGT1_chrIa:37940-54108(-) | protein_length=2746 | sequence_SO=chromosome | SO=protein_coding_gene | is_pseudo=false	0.282139	0.00602115	155
TgATM_RapaNeg_comp / TgATM_RapaNeg	transcript=TGGT1_233000-t26_1	transcript=TGGT1_233000-t26_1	gene=TGGT1_233000 | organism=Toxoplasma_gondii_GT1 | gene_product=KOW motif domain-containing protein | transcript_product=KOW motif domain-containing protein | location=TGGT1_chrVIII:2313902-2327775(-) | protein_length=1179 | sequence_SO=chromosome | SO=protein_coding_gene | is_pseudo=false	-0.123562	0.00606443	218
TgATM_RapaNeg_comp / TgATM_RapaNeg	transcript=TGGT1_248180-t26_1	transcript=TGGT1_248180-t26_1	gene=TGGT1_248180 | organism=Toxoplasma_gondii_GT1 | gene_product=hypothetical protein | transcript_product=hypothetical protein | location=TGGT1_chrXII:3662064-3663294(+) | protein_length=173 | sequence_SO=chromosome | SO=protein_coding_gene | is_pseudo=false	0.264179	0.0062079	60
TgATM_RapaNeg_comp / TgATM_RapaNeg	transcript=TGGT1_242890-t26_1	transcript=TGGT1_242890-t26_1	gene=TGGT1_242890 | organism=Toxoplasma_gondii_GT1 | gene_product=hypothetical protein | transcript_product=hypothetical protein | location=TGGT1_chrVI:2291344-2310026(+) | protein_length=3144 | sequence_SO=chromosome | SO=protein_coding_gene | is_pseudo=false	0.105311	0.00628183	309
TgATM_RapaNeg_comp / TgATM_RapaNeg	transcript=TGGT1_223970-t26_1	transcript=TGGT1_223970-t26_1	gene=TGGT1_223970 | organism=Toxoplasma_gondii_GT1 | gene_product=putative translation elongation and release factors (gtpases) | transcript_product=putative translation elongation and release factors (gtpases) | location=TGGT1_chrX:3323312-3326347(+) | protein_length=1011 | sequence_SO=chromosome | SO=protein_coding_gene | is_pseudo=false	0.312341	0.00643865	36
TgATM_RapaNeg_comp / TgATM_RapaNeg	transcript=TGGT1_271100-t26_1	transcript=TGGT1_271100-t26_1	gene=TGGT1_271100 | organism=Toxoplasma_gondii_GT1 | gene_product=NUC153 domain-containing protein | transcript_product=NUC153 domain-containing protein | location=TGGT1_chrVIII:4713202-4723704(+) | protein_length=999 | sequence_SO=chromosome | SO=protein_coding_gene | is_pseudo=false	-0.117968	0.00665374	112
TgATM_RapaNeg_comp / TgATM_RapaNeg	transcript=TGGT1_247300-t26_1	transcript=TGGT1_247300-t26_1	gene=TGGT1_247300 | organism=Toxoplasma_gondii_GT1 | gene_product=hypothetical protein | transcript_product=hypothetical protein | location=TGGT1_chrXII:3169060-3175536(-) | protein_length=903 | sequence_SO=chromosome | SO=protein_coding_gene | is_pseudo=false	0.3	0.00670472	217
TgATM_RapaNeg_comp / TgATM_RapaNeg	transcript=TGGT1_238150-t26_1	transcript=TGGT1_238150-t26_1	gene=TGGT1_238150 | organism=Toxoplasma_gondii_GT1 | gene_product=hypothetical protein | transcript_product=hypothetical protein | location=TGGT1_chrVI:87904-88953(+) | protein_length=349 | sequence_SO=chromosome | SO=protein_coding_gene | is_pseudo=false	0.300178	0.00674143	30
TgATM_RapaNeg_comp / TgATM_RapaNeg	transcript=TGGT1_263700-t26_1	transcript=TGGT1_263700-t26_1	gene=TGGT1_263700 | organism=Toxoplasma_gondii_GT1 | gene_product=ribosomal protein RPS14 | transcript_product=ribosomal protein RPS14 | location=TGGT1_chrVIIb:359504-361231(+) | protein_length=156 | sequence_SO=chromosome | SO=protein_coding_gene | is_pseudo=false	-0.307222	0.00675451	82
TgATM_RapaNeg_comp / TgATM_RapaNeg	transcript=TGGT1_269740-t26_1	transcript=TGGT1_269740-t26_1	gene=TGGT1_269740 | organism=Toxoplasma_gondii_GT1 | gene_product=R3H domain-containing protein | transcript_product=R3H domain-containing protein | location=TGGT1_chrVIII:5628764-5632983(+) | protein_length=1307 | sequence_SO=chromosome | SO=protein_coding_gene | is_pseudo=false	-0.327341	0.00677351	36
TgATM_RapaNeg_comp / TgATM_RapaNeg	transcript=TGGT1_223920-t26_1	transcript=TGGT1_223920-t26_1	gene=TGGT1_223920 | organism=Toxoplasma_gondii_GT1 | gene_product=rhoptry neck protein RON3 | transcript_product=rhoptry neck protein RON3 | location=TGGT1_chrX:3357300-3367973(+) | protein_length=1958 | sequence_SO=chromosome | SO=protein_coding_gene | is_pseudo=false	-0.184128	0.00689018	693
TgATM_RapaNeg_comp / TgATM_RapaNeg	transcript=TGGT1_290840-t26_1	transcript=TGGT1_290840-t26_1	gene=TGGT1_290840 | organism=Toxoplasma_gondii_GT1 | gene_product=serine protease | transcript_product=serine protease | location=TGGT1_chrIX:3686216-3692475(+) | protein_length=960 | sequence_SO=chromosome | SO=protein_coding_gene | is_pseudo=false	0.322234	0.00689801	150
TgATM_RapaNeg_comp / TgATM_RapaNeg	transcript=TGGT1_217350-t26_1	transcript=TGGT1_217350-t26_1	gene=TGGT1_217350 | organism=Toxoplasma_gondii_GT1 | gene_product=putative methyltransferase MTA70 | transcript_product=putative methyltransferase MTA70 | location=TGGT1_chrXII:1703631-1709840(-) | protein_length=823 | sequence_SO=chromosome | SO=protein_coding_gene | is_pseudo=false	-0.176382	0.00704473	78
TgATM_RapaNeg_comp / TgATM_RapaNeg	transcript=TGGT1_234930-t26_1	transcript=TGGT1_234930-t26_1	gene=TGGT1_234930 | organism=Toxoplasma_gondii_GT1 | gene_product=SAG-related sequence SRS43 | transcript_product=SAG-related sequence SRS43 | location=TGGT1_chrX:4446445-4447602(-) | protein_length=385 | sequence_SO=chromosome | SO=protein_coding_gene | is_pseudo=false	0.714817	0.00713775	45
TgATM_RapaNeg_comp / TgATM_RapaNeg	transcript=TGGT1_235670-t26_1	transcript=TGGT1_235670-t26_1	gene=TGGT1_235670 | organism=Toxoplasma_gondii_GT1 | gene_product=hypothetical protein | transcript_product=hypothetical protein | location=TGGT1_chrX:4922637-4925392(+) | protein_length=558 | sequence_SO=chromosome | SO=protein_coding_gene | is_pseudo=false	-0.259721	0.0072116	53
TgATM_RapaNeg_comp / TgATM_RapaNeg	transcript=TGGT1_203080-t26_1	transcript=TGGT1_203080-t26_1	gene=TGGT1_203080 | organism=Toxoplasma_gondii_GT1 | gene_product=RNA recognition motif-containing protein | transcript_product=RNA recognition motif-containing protein | location=TGGT1_chrVIIa:2713432-2715643(+) | protein_length=302 | sequence_SO=chromosome | SO=protein_coding_gene | is_pseudo=false	0.294394	0.00729863	42
TgATM_RapaNeg_comp / TgATM_RapaNeg	transcript=TGGT1_255190-t26_1	transcript=TGGT1_255190-t26_1	gene=TGGT1_255190 | organism=Toxoplasma_gondii_GT1 | gene_product=myosin C | transcript_product=myosin C | location=TGGT1_chrVIIb:4925758-4933694(+) | protein_length=1171 | sequence_SO=chromosome | SO=protein_coding_gene | is_pseudo=false	-0.178629	0.0073296	164
TgATM_RapaNeg_comp / TgATM_RapaNeg	transcript=TGGT1_243240-t26_1	transcript=TGGT1_243240-t26_1	gene=TGGT1_243240 | organism=Toxoplasma_gondii_GT1 | gene_product=WD domain, G-beta repeat-containing protein | transcript_product=WD domain, G-beta repeat-containing protein | location=TGGT1_chrVI:2373989-2380246(+) | protein_length=487 | sequence_SO=chromosome | SO=protein_coding_gene | is_pseudo=false	-0.548671	0.00736181	12
TgATM_RapaNeg_comp / TgATM_RapaNeg	transcript=TGGT1_202680-t26_1	transcript=TGGT1_202680-t26_1	gene=TGGT1_202680 | organism=Toxoplasma_gondii_GT1 | gene_product=putative peptidase M16, alpha subunit | transcript_product=putative peptidase M16, alpha subunit | location=TGGT1_chrVIIa:3006392-3012675(-) | protein_length=563 | sequence_SO=chromosome | SO=protein_coding_gene | is_pseudo=false	0.312988	0.00737406	244
TgATM_RapaNeg_comp / TgATM_RapaNeg	transcript=TGGT1_203780-t26_1	transcript=TGGT1_203780-t26_1	gene=TGGT1_203780 | organism=Toxoplasma_gondii_GT1 | gene_product=hypothetical protein | transcript_product=hypothetical protein | location=TGGT1_chrVIIa:2142786-2147213(+) | protein_length=1475 | sequence_SO=chromosome | SO=protein_coding_gene | is_pseudo=false	0.212603	0.00738009	237
TgATM_RapaNeg_comp / TgATM_RapaNeg	transcript=TGGT1_271240-t26_1	transcript=TGGT1_271240-t26_1	gene=TGGT1_271240 | organism=Toxoplasma_gondii_GT1 | gene_product=hypothetical protein | transcript_product=hypothetical protein | location=TGGT1_chrVIII:4621443-4628956(-) | protein_length=1157 | sequence_SO=chromosome | SO=protein_coding_gene | is_pseudo=false	0.289496	0.00738296	60
TgATM_RapaNeg_comp / TgATM_RapaNeg	transcript=TGGT1_242625-t26_1	transcript=TGGT1_242625-t26_1	gene=TGGT1_242625 | organism=Toxoplasma_gondii_GT1 | gene_product=ATPase family associated with various cellular activities (AAA) subfamily protein | transcript_product=ATPase family associated with various cellular activities (AAA) subfamily protein | location=TGGT1_chrVI:2016753-2051315(+) | protein_length=9029 | sequence_SO=chromosome | SO=protein_coding_gene | is_pseudo=false	-0.19608	0.00739659	330
TgATM_RapaNeg_comp / TgATM_RapaNeg	transcript=TGGT1_276180-t26_1	transcript=TGGT1_276180-t26_1	gene=TGGT1_276180 | organism=Toxoplasma_gondii_GT1 | gene_product=histone acetyltransferase TAF1/250 | transcript_product=histone acetyltransferase TAF1/250 | location=TGGT1_chrIII:62352-79233(+) | protein_length=2775 | sequence_SO=chromosome | SO=protein_coding_gene | is_pseudo=false	-0.369651	0.00739659	81
TgATM_RapaNeg_comp / TgATM_RapaNeg	transcript=TGGT1_216080-t26_1	transcript=TGGT1_216080-t26_1	gene=TGGT1_216080 | organism=Toxoplasma_gondii_GT1 | gene_product=apical complex lysine methyltransferase | transcript_product=apical complex lysine methyltransferase | location=TGGT1_chrXI:6322234-6324708(-) | protein_length=709 | sequence_SO=chromosome | SO=protein_coding_gene | is_pseudo=false	0.238718	0.00740889	134
TgATM_RapaNeg_comp / TgATM_RapaNeg	transcript=TGGT1_230940-t26_1	transcript=TGGT1_230940-t26_1	gene=TGGT1_230940 | organism=Toxoplasma_gondii_GT1 | gene_product=hypothetical protein | transcript_product=hypothetical protein | location=TGGT1_chrVIII:1112065-1119747(+) | protein_length=1523 | sequence_SO=chromosome | SO=protein_coding_gene | is_pseudo=false	0.171611	0.00741784	311
TgATM_RapaNeg_comp / TgATM_RapaNeg	transcript=TGGT1_288530-t26_1	transcript=TGGT1_288530-t26_1	gene=TGGT1_288530 | organism=Toxoplasma_gondii_GT1 | gene_product=NOL1/NOP2/sun family protein | transcript_product=NOL1/NOP2/sun family protein | location=TGGT1_chrIX:2409169-2414972(+) | protein_length=804 | sequence_SO=chromosome | SO=protein_coding_gene | is_pseudo=false	-0.48969	0.00755711	76
TgATM_RapaNeg_comp / TgATM_RapaNeg	transcript=TGGT1_222900-t26_1	transcript=TGGT1_222900-t26_1	gene=TGGT1_222900 | organism=Toxoplasma_gondii_GT1 | gene_product=phosphoserine phosphatase | transcript_product=phosphoserine phosphatase | location=TGGT1_chrII:1266680-1283473(-) | protein_length=1766 | sequence_SO=chromosome | SO=protein_coding_gene | is_pseudo=false	0.118045	0.00771073	276
TgATM_RapaNeg_comp / TgATM_RapaNeg	transcript=TGGT1_242790B-t26_1	transcript=TGGT1_242790B-t26_1	gene=TGGT1_242790B | organism=Toxoplasma_gondii_GT1 | gene_product=putative trichohyalin | transcript_product=putative trichohyalin | location=TGGT1_chrVI:2203881-2217509(+) | protein_length=1214 | sequence_SO=chromosome | SO=protein_coding_gene | is_pseudo=false	0.310684	0.00780435	189
TgATM_RapaNeg_comp / TgATM_RapaNeg	transcript=TGGT1_253520-t26_1	transcript=TGGT1_253520-t26_1	gene=TGGT1_253520 | organism=Toxoplasma_gondii_GT1 | gene_product=U3 small nucleolar RNA-associated protein 6 protein | transcript_product=U3 small nucleolar RNA-associated protein 6 protein | location=TGGT1_chrIII:990022-993852(-) | protein_length=1276 | sequence_SO=chromosome | SO=protein_coding_gene | is_pseudo=false	-0.224276	0.00783347	81
TgATM_RapaNeg_comp / TgATM_RapaNeg	transcript=TGGT1_255390-t26_1	transcript=TGGT1_255390-t26_1	gene=TGGT1_255390 | organism=Toxoplasma_gondii_GT1 | gene_product=HEAT repeat-containing protein | transcript_product=HEAT repeat-containing protein | location=TGGT1_chrVIIb:4760962-4776958(+) | protein_length=2701 | sequence_SO=chromosome | SO=protein_coding_gene | is_pseudo=false	-0.400257	0.00787186	23
TgATM_RapaNeg_comp / TgATM_RapaNeg	transcript=TGGT1_275310-t26_1	transcript=TGGT1_275310-t26_1	gene=TGGT1_275310 | organism=Toxoplasma_gondii_GT1 | gene_product=hypothetical protein | transcript_product=hypothetical protein | location=TGGT1_chrX:7051999-7054834(-) | protein_length=551 | sequence_SO=chromosome | SO=protein_coding_gene | is_pseudo=false	0.267429	0.00791839	127
TgATM_RapaNeg_comp / TgATM_RapaNeg	transcript=TGGT1_308870-t26_1	transcript=TGGT1_308870-t26_1	gene=TGGT1_308870 | organism=Toxoplasma_gondii_GT1 | gene_product=hypothetical protein | transcript_product=hypothetical protein | location=TGGT1_chrXI:276950-282861(+) | protein_length=693 | sequence_SO=chromosome | SO=protein_coding_gene | is_pseudo=false	0.285706	0.00797163	126
TgATM_RapaNeg_comp / TgATM_RapaNeg	transcript=TGGT1_214840-t26_1	transcript=TGGT1_214840-t26_1	gene=TGGT1_214840 | organism=Toxoplasma_gondii_GT1 | gene_product=AP2 domain transcription factor AP2X-7 | transcript_product=AP2 domain transcription factor AP2X-7 | location=TGGT1_chrX:6426532-6432141(+) | protein_length=1869 | sequence_SO=chromosome | SO=protein_coding_gene | is_pseudo=false	0.16042	0.00804182	312
TgATM_RapaNeg_comp / TgATM_RapaNeg	transcript=TGGT1_220240-t26_1	transcript=TGGT1_220240-t26_1	gene=TGGT1_220240 | organism=Toxoplasma_gondii_GT1 | gene_product=hypothetical protein | transcript_product=hypothetical protein | location=TGGT1_chrV:140178-141758(-) | protein_length=526 | sequence_SO=chromosome | SO=protein_coding_gene | is_pseudo=false	0.160332	0.0081227	101
TgATM_RapaNeg_comp / TgATM_RapaNeg	transcript=TGGT1_209160-t26_1	transcript=TGGT1_209160-t26_1	gene=TGGT1_209160 | organism=Toxoplasma_gondii_GT1 | gene_product=myristoyl CoA:protein N-myristoyltransferase | transcript_product=myristoyl CoA:protein N-myristoyltransferase | location=TGGT1_chrIb:1097244-1105321(-) | protein_length=463 | sequence_SO=chromosome | SO=protein_coding_gene | is_pseudo=false	-0.151117	0.00816053	230
TgATM_RapaNeg_comp / TgATM_RapaNeg	transcript=TGGT1_312950-t26_1	transcript=TGGT1_312950-t26_1	gene=TGGT1_312950 | organism=Toxoplasma_gondii_GT1 | gene_product=hypothetical protein | transcript_product=hypothetical protein | location=TGGT1_chrXI:2957002-2958414(+) | protein_length=470 | sequence_SO=chromosome | SO=protein_coding_gene | is_pseudo=false	0.665677	0.0081709	11
TgATM_RapaNeg_comp / TgATM_RapaNeg	transcript=TGGT1_251630-t26_1	transcript=TGGT1_251630-t26_1	gene=TGGT1_251630 | organism=Toxoplasma_gondii_GT1 | gene_product=slc30a2 protein | transcript_product=slc30a2 protein | location=TGGT1_chrXII:5421720-5427109(+) | protein_length=896 | sequence_SO=chromosome | SO=protein_coding_gene | is_pseudo=false	-0.27552	0.00819376	101
TgATM_RapaNeg_comp / TgATM_RapaNeg	transcript=TGGT1_312530-t26_1	transcript=TGGT1_312530-t26_1	gene=TGGT1_312530 | organism=Toxoplasma_gondii_GT1 | gene_product=splicing factor, CC1 family protein | transcript_product=splicing factor, CC1 family protein | location=TGGT1_chrXI:2728437-2730600(+) | protein_length=633 | sequence_SO=chromosome | SO=protein_coding_gene | is_pseudo=false	-0.229097	0.008259	114
TgATM_RapaNeg_comp / TgATM_RapaNeg	transcript=TGGT1_285268-t26_1	transcript=TGGT1_285268-t26_1	gene=TGGT1_285268 | organism=Toxoplasma_gondii_GT1 | gene_product=DnaJ domain-containing protein | transcript_product=DnaJ domain-containing protein | location=TGGT1_chrV:2325671-2330428(+) | protein_length=432 | sequence_SO=chromosome | SO=protein_coding_gene | is_pseudo=false	0.323809	0.00828199	135
TgATM_RapaNeg_comp / TgATM_RapaNeg	transcript=TGGT1_217430-t26_1	transcript=TGGT1_217430-t26_1	gene=TGGT1_217430 | organism=Toxoplasma_gondii_GT1 | gene_product=protease inhibitor PI1 | transcript_product=protease inhibitor PI1 | location=TGGT1_chrXII:1771495-1773890(-) | protein_length=439 | sequence_SO=chromosome | SO=protein_coding_gene | is_pseudo=false	0.173432	0.00831885	125
TgATM_RapaNeg_comp / TgATM_RapaNeg	transcript=TGGT1_224890-t26_1	transcript=TGGT1_224890-t26_1	gene=TGGT1_224890 | organism=Toxoplasma_gondii_GT1 | gene_product=hypothetical protein | transcript_product=hypothetical protein | location=TGGT1_chrX:2618782-2623220(-) | protein_length=1075 | sequence_SO=chromosome | SO=protein_coding_gene | is_pseudo=false	0.263827	0.00837762	286
TgATM_RapaNeg_comp / TgATM_RapaNeg	transcript=TGGT1_288620-t26_1	transcript=TGGT1_288620-t26_1	gene=TGGT1_288620 | organism=Toxoplasma_gondii_GT1 | gene_product=Erv1 / Alr family protein | transcript_product=Erv1 / Alr family protein | location=TGGT1_chrIX:2451913-2453502(-) | protein_length=204 | sequence_SO=chromosome | SO=protein_coding_gene | is_pseudo=false	0.315379	0.0085634	47
TgATM_RapaNeg_comp / TgATM_RapaNeg	transcript=TGGT1_295650-t26_1	transcript=TGGT1_295650-t26_1	gene=TGGT1_295650 | organism=Toxoplasma_gondii_GT1 | gene_product=hypothetical protein | transcript_product=hypothetical protein | location=TGGT1_chrIa:1636242-1640551(-) | protein_length=683 | sequence_SO=chromosome | SO=protein_coding_gene | is_pseudo=false	-0.405328	0.00858456	91
TgATM_RapaNeg_comp / TgATM_RapaNeg	transcript=TGGT1_297120-t26_1	transcript=TGGT1_297120-t26_1	gene=TGGT1_297120 | organism=Toxoplasma_gondii_GT1 | gene_product=hypothetical protein | transcript_product=hypothetical protein | location=TGGT1_chrII:1525947-1530326(+) | protein_length=760 | sequence_SO=chromosome | SO=protein_coding_gene | is_pseudo=false	-0.303335	0.00863135	30
TgATM_RapaNeg_comp / TgATM_RapaNeg	transcript=TGGT1_285230-t26_1	transcript=TGGT1_285230-t26_1	gene=TGGT1_285230 | organism=Toxoplasma_gondii_GT1 | gene_product=PRP38 family protein | transcript_product=PRP38 family protein | location=TGGT1_chrV:2356663-2366520(-) | protein_length=614 | sequence_SO=chromosome | SO=protein_coding_gene | is_pseudo=false	-0.47269	0.00870051	54
TgATM_RapaNeg_comp / TgATM_RapaNeg	transcript=TGGT1_297870-t26_1	transcript=TGGT1_297870-t26_1	gene=TGGT1_297870 | organism=Toxoplasma_gondii_GT1 | gene_product=hypothetical protein | transcript_product=hypothetical protein | location=TGGT1_chrII:2062540-2067145(-) | protein_length=872 | sequence_SO=chromosome | SO=protein_coding_gene | is_pseudo=false	-1.0752	0.00873879	11
TgATM_RapaNeg_comp / TgATM_RapaNeg	transcript=TGGT1_226680-t26_1	transcript=TGGT1_226680-t26_1	gene=TGGT1_226680 | organism=Toxoplasma_gondii_GT1 | gene_product=hypothetical protein | transcript_product=hypothetical protein | location=TGGT1_chrX:1350715-1356291(-) | protein_length=899 | sequence_SO=chromosome | SO=protein_coding_gene | is_pseudo=false	-0.166546	0.0087622	120
TgATM_RapaNeg_comp / TgATM_RapaNeg	transcript=TGGT1_311880-t26_1	transcript=TGGT1_311880-t26_1	gene=TGGT1_311880 | organism=Toxoplasma_gondii_GT1 | gene_product=hypothetical protein | transcript_product=hypothetical protein | location=TGGT1_chrXI:2308303-2316836(-) | protein_length=728 | sequence_SO=chromosome | SO=protein_coding_gene | is_pseudo=false	-0.707924	0.00880449	18
TgATM_RapaNeg_comp / TgATM_RapaNeg	transcript=TGGT1_301180-t26_1	transcript=TGGT1_301180-t26_1	gene=TGGT1_301180 | organism=Toxoplasma_gondii_GT1 | gene_product=SAG-related sequence SRS19F | transcript_product=SAG-related sequence SRS19F | location=TGGT1_chrIV:2185215-2186390(-) | protein_length=391 | sequence_SO=chromosome | SO=protein_coding_gene | is_pseudo=false	-1.27725	0.0088298	32
TgATM_RapaNeg_comp / TgATM_RapaNeg	transcript=TGGT1_236950-t26_1	transcript=TGGT1_236950-t26_1	gene=TGGT1_236950 | organism=Toxoplasma_gondii_GT1 | gene_product=hypothetical protein | transcript_product=hypothetical protein | location=TGGT1_chrX:5495249-5496238(-) | protein_length=112 | sequence_SO=chromosome | SO=protein_coding_gene | is_pseudo=false	0.286879	0.00890539	18
TgATM_RapaNeg_comp / TgATM_RapaNeg	transcript=TGGT1_316340-t26_1	transcript=TGGT1_316340-t26_1	gene=TGGT1_316340 | organism=Toxoplasma_gondii_GT1 | gene_product=hypothetical protein | transcript_product=hypothetical protein | location=TGGT1_chrXI:5191484-5192942(+) | protein_length=243 | sequence_SO=chromosome | SO=protein_coding_gene | is_pseudo=false	0.436873	0.00896979	121
TgATM_RapaNeg_comp / TgATM_RapaNeg	transcript=TGGT1_292190-t26_1	transcript=TGGT1_292190-t26_1	gene=TGGT1_292190 | organism=Toxoplasma_gondii_GT1 | gene_product=hypothetical protein | transcript_product=hypothetical protein | location=TGGT1_chrIX:4401858-4407161(-) | protein_length=517 | sequence_SO=chromosome | SO=protein_coding_gene | is_pseudo=false	-0.239117	0.0089765	24
TgATM_RapaNeg_comp / TgATM_RapaNeg	transcript=TGGT1_249820-t26_1	transcript=TGGT1_249820-t26_1	gene=TGGT1_249820 | organism=Toxoplasma_gondii_GT1 | gene_product=ATP-binding cassette sub-family B member 5 | transcript_product=ATP-binding cassette sub-family B member 5 | location=TGGT1_chrXII:4771470-4781631(-) | protein_length=1380 | sequence_SO=chromosome | SO=protein_coding_gene | is_pseudo=false	-0.634803	0.00899923	11
TgATM_RapaNeg_comp / TgATM_RapaNeg	transcript=TGGT1_275370-t26_1	transcript=TGGT1_275370-t26_1	gene=TGGT1_275370 | organism=Toxoplasma_gondii_GT1 | gene_product=SAG-related sequence SRS47C | transcript_product=SAG-related sequence SRS47C | location=TGGT1_chrX:7094944-7096601(-) | protein_length=357 | sequence_SO=chromosome | SO=protein_coding_gene | is_pseudo=false	0.377465	0.00903795	66
TgATM_RapaNeg_comp / TgATM_RapaNeg	transcript=TGGT1_216050-t26_1	transcript=TGGT1_216050-t26_1	gene=TGGT1_216050 | organism=Toxoplasma_gondii_GT1 | gene_product=tetratricopeptide repeat-containing protein | transcript_product=tetratricopeptide repeat-containing protein | location=TGGT1_chrXI:6357272-6362581(-) | protein_length=560 | sequence_SO=chromosome | SO=protein_coding_gene | is_pseudo=false	0.112586	0.00904617	167
TgATM_RapaNeg_comp / TgATM_RapaNeg	transcript=TGGT1_310280-t26_1	transcript=TGGT1_310280-t26_1	gene=TGGT1_310280 | organism=Toxoplasma_gondii_GT1 | gene_product=Phosphoethanolamine-cytidyltransferase | transcript_product=Phosphoethanolamine-cytidyltransferase | location=TGGT1_chrXI:1182233-1186804(+) | protein_length=1128 | sequence_SO=chromosome | SO=protein_coding_gene | is_pseudo=false	-0.385324	0.00908949	62
TgATM_RapaNeg_comp / TgATM_RapaNeg	transcript=TGGT1_287040-t26_1	transcript=TGGT1_287040-t26_1	gene=TGGT1_287040 | organism=Toxoplasma_gondii_GT1 | gene_product=hypothetical protein | transcript_product=hypothetical protein | location=TGGT1_chrV:1431859-1433429(+) | protein_length=336 | sequence_SO=chromosome | SO=protein_coding_gene | is_pseudo=false	0.893686	0.00918136	42
TgATM_RapaNeg_comp / TgATM_RapaNeg	transcript=TGGT1_207180-t26_1	transcript=TGGT1_207180-t26_1	gene=TGGT1_207180 | organism=Toxoplasma_gondii_GT1 | gene_product=indole-3-glycerol phosphate synthase domain-containing protein | transcript_product=indole-3-glycerol phosphate synthase domain-containing protein | location=TGGT1_chrX:7301160-7308564(+) | protein_length=1672 | sequence_SO=chromosome | SO=protein_coding_gene | is_pseudo=false	0.906991	0.00921037	12
TgATM_RapaNeg_comp / TgATM_RapaNeg	transcript=TGGT1_410060-t26_1	transcript=TGGT1_410060-t26_1	gene=TGGT1_410060 | organism=Toxoplasma_gondii_GT1 | gene_product=putative proteophosphoglycan ppg4, related protein | transcript_product=putative proteophosphoglycan ppg4, related protein | location=AAQM03000229:61-1831(+) | protein_length=590 | sequence_SO=contig | SO=protein_coding_gene | is_pseudo=false	0.465713	0.00936428	24
TgATM_RapaNeg_comp / TgATM_RapaNeg	transcript=TGGT1_312200-t26_1	transcript=TGGT1_312200-t26_1	gene=TGGT1_312200 | organism=Toxoplasma_gondii_GT1 | gene_product=serine/threonine protein phosphatase | transcript_product=serine/threonine protein phosphatase | location=TGGT1_chrXI:2457824-2462695(-) | protein_length=548 | sequence_SO=chromosome | SO=protein_coding_gene | is_pseudo=false	0.153498	0.00941074	214
TgATM_RapaNeg_comp / TgATM_RapaNeg	transcript=TGGT1_260320-t26_1	transcript=TGGT1_260320-t26_1	gene=TGGT1_260320 | organism=Toxoplasma_gondii_GT1 | gene_product=Noc2p family protein | transcript_product=Noc2p family protein | location=TGGT1_chrVIIb:2326057-2331884(+) | protein_length=1036 | sequence_SO=chromosome | SO=protein_coding_gene | is_pseudo=false	-0.325627	0.00942835	136
TgATM_RapaNeg_comp / TgATM_RapaNeg	transcript=TGGT1_237870-t26_1	transcript=TGGT1_237870-t26_1	gene=TGGT1_237870 | organism=Toxoplasma_gondii_GT1 | gene_product=FYVE zinc finger domain-containing protein | transcript_product=FYVE zinc finger domain-containing protein | location=TGGT1_chrIV:2467824-2475175(+) | protein_length=518 | sequence_SO=chromosome | SO=protein_coding_gene | is_pseudo=false	0.440643	0.00943478	24
TgATM_RapaNeg_comp / TgATM_RapaNeg	transcript=TGGT1_275430-t26_1	transcript=TGGT1_275430-t26_1	gene=TGGT1_275430 | organism=Toxoplasma_gondii_GT1 | gene_product=hypothetical protein | transcript_product=hypothetical protein | location=TGGT1_chrX:7139961-7155637(+) | protein_length=2647 | sequence_SO=chromosome | SO=protein_coding_gene | is_pseudo=false	-0.580629	0.00943829	30
TgATM_RapaNeg_comp / TgATM_RapaNeg	transcript=TGGT1_202550-t26_1	transcript=TGGT1_202550-t26_1	gene=TGGT1_202550 | organism=Toxoplasma_gondii_GT1 | gene_product=NLI interacting factor family phosphatase | transcript_product=NLI interacting factor family phosphatase | location=TGGT1_chrVIIa:3125453-3133382(+) | protein_length=2212 | sequence_SO=chromosome | SO=protein_coding_gene | is_pseudo=false	0.579557	0.00957376	89
TgATM_RapaNeg_comp / TgATM_RapaNeg	transcript=TGGT1_304630-t26_1	transcript=TGGT1_304630-t26_1	gene=TGGT1_304630 | organism=Toxoplasma_gondii_GT1 | gene_product=ATG C terminal domain-containing protein | transcript_product=ATG C terminal domain-containing protein | location=TGGT1_chrVIIa:524945-552364(+) | protein_length=8080 | sequence_SO=chromosome | SO=protein_coding_gene | is_pseudo=false	-0.195145	0.00961296	226
TgATM_RapaNeg_comp / TgATM_RapaNeg	transcript=TGGT1_217000-t26_1	transcript=TGGT1_217000-t26_1	gene=TGGT1_217000 | organism=Toxoplasma_gondii_GT1 | gene_product=hypothetical protein | transcript_product=hypothetical protein | location=TGGT1_chrXI:5650694-5654179(+) | protein_length=696 | sequence_SO=chromosome | SO=protein_coding_gene | is_pseudo=false	-0.273573	0.00963682	77
TgATM_RapaNeg_comp / TgATM_RapaNeg	transcript=TGGT1_295380-t26_1	transcript=TGGT1_295380-t26_1	gene=TGGT1_295380 | organism=Toxoplasma_gondii_GT1 | gene_product=hypothetical protein | transcript_product=hypothetical protein | location=TGGT1_chrIa:1773069-1784382(-) | protein_length=1979 | sequence_SO=chromosome | SO=protein_coding_gene | is_pseudo=false	0.214935	0.00966791	66
TgATM_RapaNeg_comp / TgATM_RapaNeg	transcript=TGGT1_257980-t26_1	transcript=TGGT1_257980-t26_1	gene=TGGT1_257980 | organism=Toxoplasma_gondii_GT1 | gene_product=ribosome recycling factor protein | transcript_product=ribosome recycling factor protein | location=TGGT1_chrVIIb:3647916-3653274(-) | protein_length=468 | sequence_SO=chromosome | SO=protein_coding_gene | is_pseudo=false	0.277224	0.00968415	12
TgATM_RapaNeg_comp / TgATM_RapaNeg	transcript=TGGT1_292120-t26_1	transcript=TGGT1_292120-t26_1	gene=TGGT1_292120 | organism=Toxoplasma_gondii_GT1 | gene_product=membrane occupation and recognition nexus protein MORN2 | transcript_product=membrane occupation and recognition nexus protein MORN2 | location=TGGT1_chrIX:4369445-4370842(+) | protein_length=465 | sequence_SO=chromosome | SO=protein_coding_gene | is_pseudo=false	0.553113	0.00970846	86
TgATM_RapaNeg_comp / TgATM_RapaNeg	transcript=TGGT1_248460-t26_1	transcript=TGGT1_248460-t26_1	gene=TGGT1_248460 | organism=Toxoplasma_gondii_GT1 | gene_product=putative ubiquitin | transcript_product=putative ubiquitin | location=TGGT1_chrXII:3803366-3805470(+) | protein_length=216 | sequence_SO=chromosome | SO=protein_coding_gene | is_pseudo=false	0.307553	0.0097237	66
TgATM_RapaNeg_comp / TgATM_RapaNeg	transcript=TGGT1_244910-t26_1	transcript=TGGT1_244910-t26_1	gene=TGGT1_244910 | organism=Toxoplasma_gondii_GT1 | gene_product=MIZ/SP-RING zinc finger domain-containing protein | transcript_product=MIZ/SP-RING zinc finger domain-containing protein | location=TGGT1_chrVI:3506319-3513206(-) | protein_length=1304 | sequence_SO=chromosome | SO=protein_coding_gene | is_pseudo=false	-0.67403	0.00976205	55
TgATM_RapaNeg_comp / TgATM_RapaNeg	transcript=TGGT1_268750-t26_1	transcript=TGGT1_268750-t26_1	gene=TGGT1_268750 | organism=Toxoplasma_gondii_GT1 | gene_product=putative peptidyl-prolyl cis-trans isomerase E | transcript_product=putative peptidyl-prolyl cis-trans isomerase E | location=TGGT1_chrVIII:6332052-6333953(+) | protein_length=145 | sequence_SO=chromosome | SO=protein_coding_gene | is_pseudo=false	0.341572	0.00978899	28
TgATM_RapaNeg_comp / TgATM_RapaNeg	transcript=TGGT1_314460-t26_1	transcript=TGGT1_314460-t26_1	gene=TGGT1_314460 | organism=Toxoplasma_gondii_GT1 | gene_product=hypothetical protein | transcript_product=hypothetical protein | location=TGGT1_chrXI:4077809-4078864(-) | protein_length=351 | sequence_SO=chromosome | SO=protein_coding_gene | is_pseudo=false	0.260609	0.00989565	12
TgATM_RapaNeg_comp / TgATM_RapaNeg	transcript=TGGT1_270910-t26_1	transcript=TGGT1_270910-t26_1	gene=TGGT1_270910 | organism=Toxoplasma_gondii_GT1 | gene_product=acyltransferase domain-containing protein | transcript_product=acyltransferase domain-containing protein | location=TGGT1_chrVIII:4879465-4883873(+) | protein_length=786 | sequence_SO=chromosome | SO=protein_coding_gene | is_pseudo=false	0.313161	0.00989943	29
TgATM_RapaNeg_comp / TgATM_RapaNeg	transcript=TGGT1_308840-t26_1	transcript=TGGT1_308840-t26_1	gene=TGGT1_308840 | organism=Toxoplasma_gondii_GT1 | gene_product=SAG-related sequence SRS51 | transcript_product=SAG-related sequence SRS51 | location=TGGT1_chrXI:258885-259967(+) | protein_length=360 | sequence_SO=chromosome | SO=protein_coding_gene | is_pseudo=false	0.224923	0.0100467	107
TgATM_RapaNeg_comp / TgATM_RapaNeg	transcript=TGGT1_204050-t26_1	transcript=TGGT1_204050-t26_1	gene=TGGT1_204050 | organism=Toxoplasma_gondii_GT1 | gene_product=subtilisin SUB1 | transcript_product=subtilisin SUB1 | location=TGGT1_chrVIIa:1932241-1938144(+) | protein_length=795 | sequence_SO=chromosome | SO=protein_coding_gene | is_pseudo=false	0.155411	0.0100575	411
TgATM_RapaNeg_comp / TgATM_RapaNeg	transcript=TGGT1_259690-t26_1	transcript=TGGT1_259690-t26_1	gene=TGGT1_259690 | organism=Toxoplasma_gondii_GT1 | gene_product=orotidine-5-phosphate decarboxylase/orotate phosphoribosyltransferase | transcript_product=orotidine-5-phosphate decarboxylase/orotate phosphoribosyltransferase | location=TGGT1_chrVIIb:2683165-2686084(-) | protein_length=320 | sequence_SO=chromosome | SO=protein_coding_gene | is_pseudo=false	0.182048	0.0100585	117
TgATM_RapaNeg_comp / TgATM_RapaNeg	transcript=TGGT1_232080-t26_1	transcript=TGGT1_232080-t26_1	gene=TGGT1_232080 | organism=Toxoplasma_gondii_GT1 | gene_product=hypothetical protein | transcript_product=hypothetical protein | location=TGGT1_chrVIII:1804634-1839298(-) | protein_length=10329 | sequence_SO=chromosome | SO=protein_coding_gene | is_pseudo=false	-0.380371	0.010077	80
TgATM_RapaNeg_comp / TgATM_RapaNeg	transcript=TGGT1_293700-t26_1	transcript=TGGT1_293700-t26_1	gene=TGGT1_293700 | organism=Toxoplasma_gondii_GT1 | gene_product=WD domain, G-beta repeat-containing protein | transcript_product=WD domain, G-beta repeat-containing protein | location=TGGT1_chrIa:499578-503470(+) | protein_length=493 | sequence_SO=chromosome | SO=protein_coding_gene | is_pseudo=false	-0.232456	0.0101024	66
TgATM_RapaNeg_comp / TgATM_RapaNeg	transcript=TGGT1_295350-t26_1	transcript=TGGT1_295350-t26_1	gene=TGGT1_295350 | organism=Toxoplasma_gondii_GT1 | gene_product=putative nucleoside diphosphate kinase | transcript_product=putative nucleoside diphosphate kinase | location=TGGT1_chrIa:1794066-1795458(-) | protein_length=155 | sequence_SO=chromosome | SO=protein_coding_gene | is_pseudo=false	-0.142713	0.0102938	84
TgATM_RapaNeg_comp / TgATM_RapaNeg	transcript=TGGT1_226690-t26_1	transcript=TGGT1_226690-t26_1	gene=TGGT1_226690 | organism=Toxoplasma_gondii_GT1 | gene_product=hypothetical protein | transcript_product=hypothetical protein | location=TGGT1_chrX:1341095-1348983(+) | protein_length=1017 | sequence_SO=chromosome | SO=protein_coding_gene | is_pseudo=false	-0.223403	0.0103146	89
TgATM_RapaNeg_comp / TgATM_RapaNeg	transcript=TGGT1_208970-t26_1	transcript=TGGT1_208970-t26_1	gene=TGGT1_208970 | organism=Toxoplasma_gondii_GT1 | gene_product=RNA recognition motif-containing protein | transcript_product=RNA recognition motif-containing protein | location=TGGT1_chrIb:942283-944701(-) | protein_length=283 | sequence_SO=chromosome | SO=protein_coding_gene | is_pseudo=false	-0.497427	0.0103828	18
TgATM_RapaNeg_comp / TgATM_RapaNeg	transcript=TGGT1_269990-t26_1	transcript=TGGT1_269990-t26_1	gene=TGGT1_269990 | organism=Toxoplasma_gondii_GT1 | gene_product=hypothetical protein | transcript_product=hypothetical protein | location=TGGT1_chrVIII:5469551-5475950(-) | protein_length=1971 | sequence_SO=chromosome | SO=protein_coding_gene | is_pseudo=false	0.131484	0.0105127	218
TgATM_RapaNeg_comp / TgATM_RapaNeg	transcript=TGGT1_226220-t26_1	transcript=TGGT1_226220-t26_1	gene=TGGT1_226220 | organism=Toxoplasma_gondii_GT1 | gene_product=alveolin domain containing intermediate filament IMC9 | transcript_product=alveolin domain containing intermediate filament IMC9 | location=TGGT1_chrX:1688557-1695197(+) | protein_length=756 | sequence_SO=chromosome | SO=protein_coding_gene | is_pseudo=false	0.332067	0.010567	99
TgATM_RapaNeg_comp / TgATM_RapaNeg	transcript=TGGT1_205540-t26_1	transcript=TGGT1_205540-t26_1	gene=TGGT1_205540 | organism=Toxoplasma_gondii_GT1 | gene_product=DEAD/DEAH box helicase domain-containing protein | transcript_product=DEAD/DEAH box helicase domain-containing protein | location=TGGT1_chrVIIa:1258363-1265405(+) | protein_length=1064 | sequence_SO=chromosome | SO=protein_coding_gene | is_pseudo=false	-0.251409	0.0106803	78
TgATM_RapaNeg_comp / TgATM_RapaNeg	transcript=TGGT1_223390-t26_1	transcript=TGGT1_223390-t26_1	gene=TGGT1_223390 | organism=Toxoplasma_gondii_GT1 | gene_product=putative activating signal cointegrator 1 complex subunit 3 family 1 ASCC3L1 | transcript_product=putative activating signal cointegrator 1 complex subunit 3 family 1 ASCC3L1 | location=TGGT1_chrX:3771178-3788152(+) | protein_length=2207 | sequence_SO=chromosome | SO=protein_coding_gene | is_pseudo=false	-0.192637	0.0106976	582
TgATM_RapaNeg_comp / TgATM_RapaNeg	transcript=TGGT1_272695-t26_1	transcript=TGGT1_272695-t26_1	gene=TGGT1_272695 | organism=Toxoplasma_gondii_GT1 | gene_product=hypothetical protein | transcript_product=hypothetical protein | location=TGGT1_chrVIII:3784797-3790451(-) | protein_length=614 | sequence_SO=chromosome | SO=protein_coding_gene | is_pseudo=false	0.400561	0.0108383	42
TgATM_RapaNeg_comp / TgATM_RapaNeg	transcript=TGGT1_214800-t26_1	transcript=TGGT1_214800-t26_1	gene=TGGT1_214800 | organism=Toxoplasma_gondii_GT1 | gene_product=hypothetical protein | transcript_product=hypothetical protein | location=TGGT1_chrX:6390288-6392567(-) | protein_length=759 | sequence_SO=chromosome | SO=protein_coding_gene | is_pseudo=false	0.307541	0.0108564	30
TgATM_RapaNeg_comp / TgATM_RapaNeg	transcript=TGGT1_231960-t26_1	transcript=TGGT1_231960-t26_1	gene=TGGT1_231960 | organism=Toxoplasma_gondii_GT1 | gene_product=putative omega secalin | transcript_product=putative omega secalin | location=TGGT1_chrVIII:1668838-1672885(-) | protein_length=1111 | sequence_SO=chromosome | SO=protein_coding_gene | is_pseudo=false	0.248042	0.0108973	132
TgATM_RapaNeg_comp / TgATM_RapaNeg	transcript=TGGT1_219270-t26_1	transcript=TGGT1_219270-t26_1	gene=TGGT1_219270 | organism=Toxoplasma_gondii_GT1 | gene_product=multi-pass transmembrane protein | transcript_product=multi-pass transmembrane protein | location=TGGT1_chrXII:948336-949904(+) | protein_length=389 | sequence_SO=chromosome | SO=protein_coding_gene | is_pseudo=false	0.402225	0.0110811	36
TgATM_RapaNeg_comp / TgATM_RapaNeg	transcript=TGGT1_228290-t26_1	transcript=TGGT1_228290-t26_1	gene=TGGT1_228290 | organism=Toxoplasma_gondii_GT1 | gene_product=phospholipase/carboxylesterase | transcript_product=phospholipase/carboxylesterase | location=TGGT1_chrX:347556-349031(-) | protein_length=491 | sequence_SO=chromosome | SO=protein_coding_gene | is_pseudo=false	-0.225789	0.0110812	114
TgATM_RapaNeg_comp / TgATM_RapaNeg	transcript=TGGT1_308050-t26_1	transcript=TGGT1_308050-t26_1	gene=TGGT1_308050 | organism=Toxoplasma_gondii_GT1 | gene_product=thioredoxin domain-containing protein | transcript_product=thioredoxin domain-containing protein | location=TGGT1_chrXII:478419-481148(+) | protein_length=198 | sequence_SO=chromosome | SO=protein_coding_gene | is_pseudo=false	-0.432622	0.0111085	48
TgATM_RapaNeg_comp / TgATM_RapaNeg	transcript=TGGT1_250820-t26_1	transcript=TGGT1_250820-t26_1	gene=TGGT1_250820 | organism=Toxoplasma_gondii_GT1 | gene_product=hypothetical protein | transcript_product=hypothetical protein | location=TGGT1_chrXII:5170586-5175102(+) | protein_length=1156 | sequence_SO=chromosome | SO=protein_coding_gene | is_pseudo=false	0.173443	0.0111697	253
TgATM_RapaNeg_comp / TgATM_RapaNeg	transcript=TGGT1_221922-t26_1	transcript=TGGT1_221922-t26_1	gene=TGGT1_221922 | organism=Toxoplasma_gondii_GT1 | gene_product=NifU family domain-containing protein | transcript_product=NifU family domain-containing protein | location=TGGT1_chrII:679360-682896(+) | protein_length=483 | sequence_SO=chromosome | SO=protein_coding_gene | is_pseudo=false	0.516904	0.0111949	49
TgATM_RapaNeg_comp / TgATM_RapaNeg	transcript=TGGT1_251950-t26_1	transcript=TGGT1_251950-t26_1	gene=TGGT1_251950 | organism=Toxoplasma_gondii_GT1 | gene_product=ribosomal protein l7/l12 c-terminal domain-containing protein | transcript_product=ribosomal protein l7/l12 c-terminal domain-containing protein | location=TGGT1_chrXII:5601980-5605121(+) | protein_length=354 | sequence_SO=chromosome | SO=protein_coding_gene | is_pseudo=false	0.32921	0.011198	66
TgATM_RapaNeg_comp / TgATM_RapaNeg	transcript=TGGT1_277990-t26_1	transcript=TGGT1_277990-t26_1	gene=TGGT1_277990 | organism=Toxoplasma_gondii_GT1 | gene_product=OTU family cysteine protease | transcript_product=OTU family cysteine protease | location=TGGT1_chrXII:6282649-6284331(-) | protein_length=506 | sequence_SO=chromosome | SO=protein_coding_gene | is_pseudo=false	-0.240604	0.0112022	83
TgATM_RapaNeg_comp / TgATM_RapaNeg	transcript=TGGT1_313540-t26_1	transcript=TGGT1_313540-t26_1	gene=TGGT1_313540 | organism=Toxoplasma_gondii_GT1 | gene_product=hypothetical protein | transcript_product=hypothetical protein | location=TGGT1_chrXI:3428424-3432563(-) | protein_length=1274 | sequence_SO=chromosome | SO=protein_coding_gene | is_pseudo=false	-0.497588	0.0112117	33
TgATM_RapaNeg_comp / TgATM_RapaNeg	transcript=TGGT1_237110-t26_1	transcript=TGGT1_237110-t26_1	gene=TGGT1_237110 | organism=Toxoplasma_gondii_GT1 | gene_product=putative replication factor C subunit 2 | transcript_product=putative replication factor C subunit 2 | location=TGGT1_chrX:5615960-5623389(+) | protein_length=357 | sequence_SO=chromosome | SO=protein_coding_gene | is_pseudo=false	-0.359579	0.0112225	77
TgATM_RapaNeg_comp / TgATM_RapaNeg	transcript=TGGT1_258230-t26_1	transcript=TGGT1_258230-t26_1	gene=TGGT1_258230 | organism=Toxoplasma_gondii_GT1 | gene_product=rhoptry kinase family protein ROP20 | transcript_product=rhoptry kinase family protein ROP20 | location=TGGT1_chrVIIb:3456955-3458613(-) | protein_length=552 | sequence_SO=chromosome | SO=protein_coding_gene | is_pseudo=false	0.233171	0.0112445	60
TgATM_RapaNeg_comp / TgATM_RapaNeg	transcript=TGGT1_300110-t26_1	transcript=TGGT1_300110-t26_1	gene=TGGT1_300110 | organism=Toxoplasma_gondii_GT1 | gene_product=hypothetical protein | transcript_product=hypothetical protein | location=TGGT1_chrXII:169162-172319(+) | protein_length=287 | sequence_SO=chromosome | SO=protein_coding_gene | is_pseudo=false	-0.297	0.0115642	48
TgATM_RapaNeg_comp / TgATM_RapaNeg	transcript=TGGT1_225260-t26_1	transcript=TGGT1_225260-t26_1	gene=TGGT1_225260 | organism=Toxoplasma_gondii_GT1 | gene_product=DNA-directed RNA polymerase II RPB1 | transcript_product=DNA-directed RNA polymerase II RPB1 | location=TGGT1_chrX:2272062-2277823(+) | protein_length=1073 | sequence_SO=chromosome | SO=protein_coding_gene | is_pseudo=false	0.128989	0.0115933	206
TgATM_RapaNeg_comp / TgATM_RapaNeg	transcript=TGGT1_270050-t26_1	transcript=TGGT1_270050-t26_1	gene=TGGT1_270050 | organism=Toxoplasma_gondii_GT1 | gene_product=hypothetical protein | transcript_product=hypothetical protein | location=TGGT1_chrVIII:5442081-5443472(-) | protein_length=463 | sequence_SO=chromosome | SO=protein_coding_gene | is_pseudo=false	0.452549	0.0116861	34
TgATM_RapaNeg_comp / TgATM_RapaNeg	transcript=TGGT1_291630-t26_1	transcript=TGGT1_291630-t26_1	gene=TGGT1_291630 | organism=Toxoplasma_gondii_GT1 | gene_product=hypothetical protein | transcript_product=hypothetical protein | location=TGGT1_chrIX:4111452-4112159(-) | protein_length=235 | sequence_SO=chromosome | SO=protein_coding_gene | is_pseudo=false	0.486408	0.0119439	73
TgATM_RapaNeg_comp / TgATM_RapaNeg	transcript=TGGT1_206320-t26_1	transcript=TGGT1_206320-t26_1	gene=TGGT1_206320 | organism=Toxoplasma_gondii_GT1 | gene_product=hypothetical protein | transcript_product=hypothetical protein | location=TGGT1_chrVIIa:1038603-1041479(+) | protein_length=294 | sequence_SO=chromosome | SO=protein_coding_gene | is_pseudo=false	-0.348994	0.0120034	45
TgATM_RapaNeg_comp / TgATM_RapaNeg	transcript=TGGT1_223070-t26_1	transcript=TGGT1_223070-t26_1	gene=TGGT1_223070 | organism=Toxoplasma_gondii_GT1 | gene_product=hypothetical protein | transcript_product=hypothetical protein | location=TGGT1_chrII:1402884-1405863(+) | protein_length=211 | sequence_SO=chromosome | SO=protein_coding_gene | is_pseudo=false	-0.190884	0.0121327	102
TgATM_RapaNeg_comp / TgATM_RapaNeg	transcript=TGGT1_206470-t26_1	transcript=TGGT1_206470-t26_1	gene=TGGT1_206470 | organism=Toxoplasma_gondii_GT1 | gene_product=pyruvate dehydrogenase complex subunit PDH-E3II | transcript_product=pyruvate dehydrogenase complex subunit PDH-E3II | location=TGGT1_chrVIIa:922416-929013(+) | protein_length=519 | sequence_SO=chromosome | SO=protein_coding_gene | is_pseudo=false	0.18482	0.0121356	174
TgATM_RapaNeg_comp / TgATM_RapaNeg	transcript=TGGT1_211260-t26_1	transcript=TGGT1_211260-t26_1	gene=TGGT1_211260 | organism=Toxoplasma_gondii_GT1 | gene_product=rhoptry kinase family protein ROP26 (incomplete catalytic triad) | transcript_product=rhoptry kinase family protein ROP26 (incomplete catalytic triad) | location=TGGT1_chrIV:1816280-1817587(-) | protein_length=435 | sequence_SO=chromosome | SO=protein_coding_gene | is_pseudo=false	0.18874	0.012155	146
TgATM_RapaNeg_comp / TgATM_RapaNeg	transcript=TGGT1_201180A-t26_1	transcript=TGGT1_201180A-t26_1	gene=TGGT1_201180A | organism=Toxoplasma_gondii_GT1 | gene_product=hypothetical protein | transcript_product=hypothetical protein | location=TGGT1_chrVIIa:3887165-3889485(-) | protein_length=774 | sequence_SO=chromosome | SO=protein_coding_gene | is_pseudo=false	1.21329	0.0122917	23
TgATM_RapaNeg_comp / TgATM_RapaNeg	transcript=TGGT1_244000-t26_1	transcript=TGGT1_244000-t26_1	gene=TGGT1_244000 | organism=Toxoplasma_gondii_GT1 | gene_product=DEAD/DEAH box helicase domain-containing protein | transcript_product=DEAD/DEAH box helicase domain-containing protein | location=TGGT1_chrVI:2860216-2869406(+) | protein_length=1009 | sequence_SO=chromosome | SO=protein_coding_gene | is_pseudo=false	-0.271295	0.01239	63
TgATM_RapaNeg_comp / TgATM_RapaNeg	transcript=TGGT1_309250-t26_1	transcript=TGGT1_309250-t26_1	gene=TGGT1_309250 | organism=Toxoplasma_gondii_GT1 | gene_product=hypothetical protein | transcript_product=hypothetical protein | location=TGGT1_chrXI:547054-561278(-) | protein_length=3801 | sequence_SO=chromosome | SO=protein_coding_gene | is_pseudo=false	0.205039	0.012449	243
TgATM_RapaNeg_comp / TgATM_RapaNeg	transcript=TGGT1_267060-t26_1	transcript=TGGT1_267060-t26_1	gene=TGGT1_267060 | organism=Toxoplasma_gondii_GT1 | gene_product=ribosomal protein RPL14 | transcript_product=ribosomal protein RPL14 | location=TGGT1_chrIX:634719-636622(+) | protein_length=157 | sequence_SO=chromosome | SO=protein_coding_gene | is_pseudo=false	-0.372369	0.012499	78
TgATM_RapaNeg_comp / TgATM_RapaNeg	transcript=TGGT1_255310-t26_1	transcript=TGGT1_255310-t26_1	gene=TGGT1_255310 | organism=Toxoplasma_gondii_GT1 | gene_product=zinc finger (CCCH type) motif-containing protein | transcript_product=zinc finger (CCCH type) motif-containing protein | location=TGGT1_chrVIIb:4816667-4819300(+) | protein_length=877 | sequence_SO=chromosome | SO=protein_coding_gene | is_pseudo=false	0.354753	0.0126077	54
TgATM_RapaNeg_comp / TgATM_RapaNeg	transcript=TGGT1_246970-t26_1	transcript=TGGT1_246970-t26_1	gene=TGGT1_246970 | organism=Toxoplasma_gondii_GT1 | gene_product=3'-5' exonuclease domain-containing protein | transcript_product=3'-5' exonuclease domain-containing protein | location=TGGT1_chrXII:2974590-2984891(-) | protein_length=1353 | sequence_SO=chromosome | SO=protein_coding_gene | is_pseudo=false	-0.229389	0.012629	130
TgATM_RapaNeg_comp / TgATM_RapaNeg	transcript=TGGT1_248700-t26_1	transcript=TGGT1_248700-t26_1	gene=TGGT1_248700 | organism=Toxoplasma_gondii_GT1 | gene_product=alveolin domain containing intermediate filament IMC12 | transcript_product=alveolin domain containing intermediate filament IMC12 | location=TGGT1_chrXII:4033434-4035280(+) | protein_length=277 | sequence_SO=chromosome | SO=protein_coding_gene | is_pseudo=false	0.23776	0.0126574	87
TgATM_RapaNeg_comp / TgATM_RapaNeg	transcript=TGGT1_233890-t26_1	transcript=TGGT1_233890-t26_1	gene=TGGT1_233890 | organism=Toxoplasma_gondii_GT1 | gene_product=hypothetical protein | transcript_product=hypothetical protein | location=TGGT1_chrVIII:2874227-2879104(-) | protein_length=683 | sequence_SO=chromosome | SO=protein_coding_gene | is_pseudo=false	0.420606	0.0126627	114
TgATM_RapaNeg_comp / TgATM_RapaNeg	transcript=TGGT1_261960-t26_1	transcript=TGGT1_261960-t26_1	gene=TGGT1_261960 | organism=Toxoplasma_gondii_GT1 | gene_product=hypothetical protein | transcript_product=hypothetical protein | location=TGGT1_chrVIIb:1433296-1436946(+) | protein_length=1216 | sequence_SO=chromosome | SO=protein_coding_gene | is_pseudo=false	-0.277191	0.0127681	64
TgATM_RapaNeg_comp / TgATM_RapaNeg	transcript=TGGT1_294340-t26_1	transcript=TGGT1_294340-t26_1	gene=TGGT1_294340 | organism=Toxoplasma_gondii_GT1 | gene_product=hypothetical protein | transcript_product=hypothetical protein | location=TGGT1_chrIa:797278-800698(+) | protein_length=345 | sequence_SO=chromosome | SO=protein_coding_gene | is_pseudo=false	0.986885	0.0127735	12
TgATM_RapaNeg_comp / TgATM_RapaNeg	transcript=TGGT1_311870-t26_1	transcript=TGGT1_311870-t26_1	gene=TGGT1_311870 | organism=Toxoplasma_gondii_GT1 | gene_product=WD domain, G-beta repeat-containing protein | transcript_product=WD domain, G-beta repeat-containing protein | location=TGGT1_chrXI:2297833-2305816(-) | protein_length=535 | sequence_SO=chromosome | SO=protein_coding_gene | is_pseudo=false	0.198665	0.0128743	138
TgATM_RapaNeg_comp / TgATM_RapaNeg	transcript=TGGT1_252380-t26_1	transcript=TGGT1_252380-t26_1	gene=TGGT1_252380 | organism=Toxoplasma_gondii_GT1 | gene_product=hypothetical protein | transcript_product=hypothetical protein | location=TGGT1_chrIII:510850-519703(-) | protein_length=1214 | sequence_SO=chromosome | SO=protein_coding_gene | is_pseudo=false	-0.219908	0.0128897	137
TgATM_RapaNeg_comp / TgATM_RapaNeg	transcript=TGGT1_293230-t26_1	transcript=TGGT1_293230-t26_1	gene=TGGT1_293230 | organism=Toxoplasma_gondii_GT1 | gene_product=hypothetical protein | transcript_product=hypothetical protein | location=TGGT1_chrIa:161483-167785(-) | protein_length=459 | sequence_SO=chromosome | SO=protein_coding_gene | is_pseudo=false	-0.257503	0.0129303	89
TgATM_RapaNeg_comp / TgATM_RapaNeg	transcript=TGGT1_269420-t26_1	transcript=TGGT1_269420-t26_1	gene=TGGT1_269420 | organism=Toxoplasma_gondii_GT1 | gene_product=hypothetical protein | transcript_product=hypothetical protein | location=TGGT1_chrVIII:5812022-5814244(-) | protein_length=740 | sequence_SO=chromosome | SO=protein_coding_gene | is_pseudo=false	-1.3224	0.0129505	10
TgATM_RapaNeg_comp / TgATM_RapaNeg	transcript=TGGT1_244560-t26_1	transcript=TGGT1_244560-t26_1	gene=TGGT1_244560 | organism=Toxoplasma_gondii_GT1 | gene_product=putative heat shock protein 90 | transcript_product=putative heat shock protein 90 | location=TGGT1_chrVI:3273039-3276701(+) | protein_length=853 | sequence_SO=chromosome | SO=protein_coding_gene | is_pseudo=false	0.116617	0.0129807	599
TgATM_RapaNeg_comp / TgATM_RapaNeg	transcript=TGGT1_247000-t26_1	transcript=TGGT1_247000-t26_1	gene=TGGT1_247000 | organism=Toxoplasma_gondii_GT1 | gene_product=tetratricopeptide repeat-containing protein | transcript_product=tetratricopeptide repeat-containing protein | location=TGGT1_chrXII:3025928-3029976(+) | protein_length=887 | sequence_SO=chromosome | SO=protein_coding_gene | is_pseudo=false	0.324528	0.0130159	150
TgATM_RapaNeg_comp / TgATM_RapaNeg	transcript=TGGT1_304700-t26_1	transcript=TGGT1_304700-t26_1	gene=TGGT1_304700 | organism=Toxoplasma_gondii_GT1 | gene_product=hypothetical protein | transcript_product=hypothetical protein | location=TGGT1_chrVIIa:604395-614330(+) | protein_length=1485 | sequence_SO=chromosome | SO=protein_coding_gene | is_pseudo=false	-0.259867	0.0130159	60
TgATM_RapaNeg_comp / TgATM_RapaNeg	transcript=TGGT1_297180-t26_1	transcript=TGGT1_297180-t26_1	gene=TGGT1_297180 | organism=Toxoplasma_gondii_GT1 | gene_product=hypothetical protein | transcript_product=hypothetical protein | location=TGGT1_chrII:1568655-1575825(-) | protein_length=871 | sequence_SO=chromosome | SO=protein_coding_gene | is_pseudo=false	-1.32605	0.0131729	15
TgATM_RapaNeg_comp / TgATM_RapaNeg	transcript=TGGT1_204160-t26_1	transcript=TGGT1_204160-t26_1	gene=TGGT1_204160 | organism=Toxoplasma_gondii_GT1 | gene_product=GYF domain-containing protein | transcript_product=GYF domain-containing protein | location=TGGT1_chrVIIa:1837535-1846323(-) | protein_length=1797 | sequence_SO=chromosome | SO=protein_coding_gene | is_pseudo=false	0.075569	0.013175	489
TgATM_RapaNeg_comp / TgATM_RapaNeg	transcript=TGGT1_277510-t26_1	transcript=TGGT1_277510-t26_1	gene=TGGT1_277510 | organism=Toxoplasma_gondii_GT1 | gene_product=cytoplasmic dynein intermediate chain | transcript_product=cytoplasmic dynein intermediate chain | location=TGGT1_chrXII:6559586-6571341(-) | protein_length=678 | sequence_SO=chromosome | SO=protein_coding_gene | is_pseudo=false	0.161771	0.0131772	102
TgATM_RapaNeg_comp / TgATM_RapaNeg	transcript=TGGT1_307650-t26_1	transcript=TGGT1_307650-t26_1	gene=TGGT1_307650 | organism=Toxoplasma_gondii_GT1 | gene_product=uracil-DNA glycosylase | transcript_product=uracil-DNA glycosylase | location=TGGT1_chrIX:4825659-4829189(-) | protein_length=470 | sequence_SO=chromosome | SO=protein_coding_gene | is_pseudo=false	-0.44287	0.0132699	18
TgATM_RapaNeg_comp / TgATM_RapaNeg	transcript=TGGT1_216480-t26_1	transcript=TGGT1_216480-t26_1	gene=TGGT1_216480 | organism=Toxoplasma_gondii_GT1 | gene_product=NMD3 family protein | transcript_product=NMD3 family protein | location=TGGT1_chrXI:6042136-6045440(+) | protein_length=799 | sequence_SO=chromosome | SO=protein_coding_gene | is_pseudo=false	-0.493089	0.0135306	51
TgATM_RapaNeg_comp / TgATM_RapaNeg	transcript=TGGT1_257160-t26_1	transcript=TGGT1_257160-t26_1	gene=TGGT1_257160 | organism=Toxoplasma_gondii_GT1 | gene_product=hypothetical protein | transcript_product=hypothetical protein | location=TGGT1_chrVIIb:4113130-4113588(-) | protein_length=152 | sequence_SO=chromosome | SO=protein_coding_gene | is_pseudo=false	-0.44017	0.0135768	12
TgATM_RapaNeg_comp / TgATM_RapaNeg	transcript=TGGT1_205680-t26_1	transcript=TGGT1_205680-t26_1	gene=TGGT1_205680 | organism=Toxoplasma_gondii_GT1 | gene_product=hypothetical protein | transcript_product=hypothetical protein | location=TGGT1_chrVIIa:1127561-1131412(-) | protein_length=805 | sequence_SO=chromosome | SO=protein_coding_gene | is_pseudo=false	0.444572	0.0136964	11
TgATM_RapaNeg_comp / TgATM_RapaNeg	transcript=TGGT1_218240-t26_1	transcript=TGGT1_218240-t26_1	gene=TGGT1_218240 | organism=Toxoplasma_gondii_GT1 | gene_product=hypothetical protein | transcript_product=hypothetical protein | location=TGGT1_chrXII:1592419-1596488(-) | protein_length=1249 | sequence_SO=chromosome | SO=protein_coding_gene | is_pseudo=false	0.260493	0.013733	301
TgATM_RapaNeg_comp / TgATM_RapaNeg	transcript=TGGT1_308860-t26_1	transcript=TGGT1_308860-t26_1	gene=TGGT1_308860 | organism=Toxoplasma_gondii_GT1 | gene_product=hypothetical protein | transcript_product=hypothetical protein | location=TGGT1_chrXI:267813-271388(-) | protein_length=654 | sequence_SO=chromosome | SO=protein_coding_gene | is_pseudo=false	0.177277	0.0139653	138
TgATM_RapaNeg_comp / TgATM_RapaNeg	transcript=TGGT1_265260-t26_1	transcript=TGGT1_265260-t26_1	gene=TGGT1_265260 | organism=Toxoplasma_gondii_GT1 | gene_product=hypothetical protein | transcript_product=hypothetical protein | location=TGGT1_chrIX:1464253-1467357(+) | protein_length=459 | sequence_SO=chromosome | SO=protein_coding_gene | is_pseudo=false	0.409671	0.0140296	87
TgATM_RapaNeg_comp / TgATM_RapaNeg	transcript=TGGT1_258380-t26_1	transcript=TGGT1_258380-t26_1	gene=TGGT1_258380 | organism=Toxoplasma_gondii_GT1 | gene_product=elongation factor p (ef-p) kow family domain-containing protein | transcript_product=elongation factor p (ef-p) kow family domain-containing protein | location=TGGT1_chrVIIb:3409603-3411989(+) | protein_length=513 | sequence_SO=chromosome | SO=protein_coding_gene | is_pseudo=false	0.260073	0.0140491	53
TgATM_RapaNeg_comp / TgATM_RapaNeg	transcript=TGGT1_295360-t26_1	transcript=TGGT1_295360-t26_1	gene=TGGT1_295360 | organism=Toxoplasma_gondii_GT1 | gene_product=hypothetical protein | transcript_product=hypothetical protein | location=TGGT1_chrIa:1791407-1792949(+) | protein_length=268 | sequence_SO=chromosome | SO=protein_coding_gene | is_pseudo=false	0.242471	0.0140502	126
TgATM_RapaNeg_comp / TgATM_RapaNeg	transcript=TGGT1_318140-t26_1	transcript=TGGT1_318140-t26_1	gene=TGGT1_318140 | organism=Toxoplasma_gondii_GT1 | gene_product=SART-1 family protein | transcript_product=SART-1 family protein | location=TGGT1_chrIV:1468174-1476334(+) | protein_length=861 | sequence_SO=chromosome | SO=protein_coding_gene | is_pseudo=false	0.286292	0.0141116	174
TgATM_RapaNeg_comp / TgATM_RapaNeg	transcript=TGGT1_285660B-t26_1	transcript=TGGT1_285660B-t26_1	gene=TGGT1_285660B | organism=Toxoplasma_gondii_GT1 | gene_product=DEAD/DEAH box helicase domain-containing protein | transcript_product=DEAD/DEAH box helicase domain-containing protein | location=TGGT1_chrV:2157508-2168588(+) | protein_length=1196 | sequence_SO=chromosome | SO=protein_coding_gene | is_pseudo=false	-0.259713	0.0141663	36
TgATM_RapaNeg_comp / TgATM_RapaNeg	transcript=TGGT1_249710-t26_1	transcript=TGGT1_249710-t26_1	gene=TGGT1_249710 | organism=Toxoplasma_gondii_GT1 | gene_product=Parkinson disease 7 domain containing 1 family protein | transcript_product=Parkinson disease 7 domain containing 1 family protein | location=TGGT1_chrXII:4688083-4690896(+) | protein_length=765 | sequence_SO=chromosome | SO=protein_coding_gene | is_pseudo=false	0.192588	0.0141835	93
TgATM_RapaNeg_comp / TgATM_RapaNeg	transcript=TGGT1_230880-t26_1	transcript=TGGT1_230880-t26_1	gene=TGGT1_230880 | organism=Toxoplasma_gondii_GT1 | gene_product=hypothetical protein | transcript_product=hypothetical protein | location=TGGT1_chrVIII:1069605-1072751(+) | protein_length=1048 | sequence_SO=chromosome | SO=protein_coding_gene | is_pseudo=false	-0.225416	0.0141919	95
TgATM_RapaNeg_comp / TgATM_RapaNeg	transcript=TGGT1_252220-t26_1	transcript=TGGT1_252220-t26_1	gene=TGGT1_252220 | organism=Toxoplasma_gondii_GT1 | gene_product=tetratricopeptide repeat domain containing protein | transcript_product=tetratricopeptide repeat domain containing protein | location=TGGT1_chrIII:391134-397188(+) | protein_length=565 | sequence_SO=chromosome | SO=protein_coding_gene | is_pseudo=false	0.250772	0.0143522	212
TgATM_RapaNeg_comp / TgATM_RapaNeg	transcript=TGGT1_269885A-t26_1	transcript=TGGT1_269885A-t26_1	gene=TGGT1_269885A | organism=Toxoplasma_gondii_GT1 | gene_product=rhoptry metalloprotease toxolysin TLN1 | transcript_product=rhoptry metalloprotease toxolysin TLN1 | location=TGGT1_chrVIII:5561686-5568242(+) | protein_length=1291 | sequence_SO=chromosome | SO=protein_coding_gene | is_pseudo=false	-0.202678	0.0145098	189
TgATM_RapaNeg_comp / TgATM_RapaNeg	transcript=TGGT1_309140-t26_1	transcript=TGGT1_309140-t26_1	gene=TGGT1_309140 | organism=Toxoplasma_gondii_GT1 | gene_product=transducin beta-like protein TBL1 | transcript_product=transducin beta-like protein TBL1 | location=TGGT1_chrXI:481159-487842(+) | protein_length=794 | sequence_SO=chromosome | SO=protein_coding_gene | is_pseudo=false	0.125886	0.0145322	197
TgATM_RapaNeg_comp / TgATM_RapaNeg	transcript=TGGT1_205380-t26_1	transcript=TGGT1_205380-t26_1	gene=TGGT1_205380 | organism=Toxoplasma_gondii_GT1 | gene_product=fructose-bisphospatase I | transcript_product=fructose-bisphospatase I | location=TGGT1_chrVIIa:1342975-1346118(+) | protein_length=388 | sequence_SO=chromosome | SO=protein_coding_gene | is_pseudo=false	-0.226269	0.0145632	175
TgATM_RapaNeg_comp / TgATM_RapaNeg	transcript=TGGT1_213350-t26_1	transcript=TGGT1_213350-t26_1	gene=TGGT1_213350 | organism=Toxoplasma_gondii_GT1 | gene_product=ribosomal protein RPS15 | transcript_product=ribosomal protein RPS15 | location=TGGT1_chrV:820008-821446(-) | protein_length=150 | sequence_SO=chromosome | SO=protein_coding_gene | is_pseudo=false	-0.446045	0.014571	46
TgATM_RapaNeg_comp / TgATM_RapaNeg	transcript=TGGT1_205510-t26_1	transcript=TGGT1_205510-t26_1	gene=TGGT1_205510 | organism=Toxoplasma_gondii_GT1 | gene_product=putative nucleolar protein 5 | transcript_product=putative nucleolar protein 5 | location=TGGT1_chrVIIa:1272709-1276843(-) | protein_length=490 | sequence_SO=chromosome | SO=protein_coding_gene | is_pseudo=false	0.10552	0.0145911	226
TgATM_RapaNeg_comp / TgATM_RapaNeg	transcript=TGGT1_222240-t26_1	transcript=TGGT1_222240-t26_1	gene=TGGT1_222240 | organism=Toxoplasma_gondii_GT1 | gene_product=hypothetical protein | transcript_product=hypothetical protein | location=TGGT1_chrII:970146-973217(+) | protein_length=1023 | sequence_SO=chromosome | SO=protein_coding_gene | is_pseudo=false	-0.326424	0.0146718	105
TgATM_RapaNeg_comp / TgATM_RapaNeg	transcript=TGGT1_285190-t26_1	transcript=TGGT1_285190-t26_1	gene=TGGT1_285190 | organism=Toxoplasma_gondii_GT1 | gene_product=zinc finger, C3HC4 type (RING finger) domain-containing protein | transcript_product=zinc finger, C3HC4 type (RING finger) domain-containing protein | location=TGGT1_chrV:2401162-2404023(-) | protein_length=682 | sequence_SO=chromosome | SO=protein_coding_gene | is_pseudo=false	0.257778	0.0146956	96
TgATM_RapaNeg_comp / TgATM_RapaNeg	transcript=TGGT1_229750-t26_1	transcript=TGGT1_229750-t26_1	gene=TGGT1_229750 | organism=Toxoplasma_gondii_GT1 | gene_product=hypothetical protein | transcript_product=hypothetical protein | location=TGGT1_chrVIII:414321-424829(-) | protein_length=1358 | sequence_SO=chromosome | SO=protein_coding_gene | is_pseudo=false	0.0545012	0.0147173	229
TgATM_RapaNeg_comp / TgATM_RapaNeg	transcript=TGGT1_281510-t26_1	transcript=TGGT1_281510-t26_1	gene=TGGT1_281510 | organism=Toxoplasma_gondii_GT1 | gene_product=putative ribonuclease H1 large subunit | transcript_product=putative ribonuclease H1 large subunit | location=TGGT1_chrVIIa:4061066-4066703(+) | protein_length=366 | sequence_SO=chromosome | SO=protein_coding_gene | is_pseudo=false	-0.468529	0.0149112	18
TgATM_RapaNeg_comp / TgATM_RapaNeg	transcript=TGGT1_273370-t26_1	transcript=TGGT1_273370-t26_1	gene=TGGT1_273370 | organism=Toxoplasma_gondii_GT1 | gene_product=putative coatomer gamma 2-subunit protein | transcript_product=putative coatomer gamma 2-subunit protein | location=TGGT1_chrVIII:3554530-3558659(-) | protein_length=1044 | sequence_SO=chromosome | SO=protein_coding_gene | is_pseudo=false	0.127701	0.0149725	300
TgATM_RapaNeg_comp / TgATM_RapaNeg	transcript=TGGT1_222660-t26_1	transcript=TGGT1_222660-t26_1	gene=TGGT1_222660 | organism=Toxoplasma_gondii_GT1 | gene_product=leucine rich repeat-containing protein | transcript_product=leucine rich repeat-containing protein | location=TGGT1_chrII:1143533-1175438(+) | protein_length=1873 | sequence_SO=chromosome | SO=protein_coding_gene | is_pseudo=false	-0.17962	0.0151157	321
TgATM_RapaNeg_comp / TgATM_RapaNeg	transcript=TGGT1_213280-t26_1	transcript=TGGT1_213280-t26_1	gene=TGGT1_213280 | organism=Toxoplasma_gondii_GT1 | gene_product=SAG-related sequence SRS25 | transcript_product=SAG-related sequence SRS25 | location=TGGT1_chrV:764647-765222(-) | protein_length=191 | sequence_SO=chromosome | SO=protein_coding_gene | is_pseudo=false	0.342569	0.0151208	42
TgATM_RapaNeg_comp / TgATM_RapaNeg	transcript=TGGT1_246740-t26_1	transcript=TGGT1_246740-t26_1	gene=TGGT1_246740 | organism=Toxoplasma_gondii_GT1 | gene_product=hypothetical protein | transcript_product=hypothetical protein | location=TGGT1_chrXII:2886190-2891358(+) | protein_length=591 | sequence_SO=chromosome | SO=protein_coding_gene | is_pseudo=false	0.14055	0.0152153	173
TgATM_RapaNeg_comp / TgATM_RapaNeg	transcript=TGGT1_305930-t26_1	transcript=TGGT1_305930-t26_1	gene=TGGT1_305930 | organism=Toxoplasma_gondii_GT1 | gene_product=hypothetical protein | transcript_product=hypothetical protein | location=TGGT1_chrIX:5457389-5459694(-) | protein_length=234 | sequence_SO=chromosome | SO=protein_coding_gene | is_pseudo=false	0.585936	0.0152362	41
TgATM_RapaNeg_comp / TgATM_RapaNeg	transcript=TGGT1_316570A-t26_1	transcript=TGGT1_316570A-t26_1	gene=TGGT1_316570A | organism=Toxoplasma_gondii_GT1 | gene_product=hypothetical protein | transcript_product=hypothetical protein | location=TGGT1_chrXI:5348414-5350532(-) | protein_length=468 | sequence_SO=chromosome | SO=protein_coding_gene | is_pseudo=false	0.319771	0.015341	30
TgATM_RapaNeg_comp / TgATM_RapaNeg	transcript=TGGT1_230850-t26_1	transcript=TGGT1_230850-t26_1	gene=TGGT1_230850 | organism=Toxoplasma_gondii_GT1 | gene_product=hypothetical protein | transcript_product=hypothetical protein | location=TGGT1_chrVIII:1056415-1058913(+) | protein_length=476 | sequence_SO=chromosome | SO=protein_coding_gene | is_pseudo=false	0.351308	0.0154493	99
TgATM_RapaNeg_comp / TgATM_RapaNeg	transcript=TGGT1_269650-t26_1	transcript=TGGT1_269650-t26_1	gene=TGGT1_269650 | organism=Toxoplasma_gondii_GT1 | gene_product=FFD and TFG box motifs protein | transcript_product=FFD and TFG box motifs protein | location=TGGT1_chrVIII:5714889-5717952(+) | protein_length=492 | sequence_SO=chromosome | SO=protein_coding_gene | is_pseudo=false	0.2412	0.0155463	113
TgATM_RapaNeg_comp / TgATM_RapaNeg	transcript=TGGT1_205650-t26_1	transcript=TGGT1_205650-t26_1	gene=TGGT1_205650 | organism=Toxoplasma_gondii_GT1 | gene_product=AP2 domain transcription factor AP2VIIa-3 | transcript_product=AP2 domain transcription factor AP2VIIa-3 | location=TGGT1_chrVIIa:1146601-1151044(-) | protein_length=998 | sequence_SO=chromosome | SO=protein_coding_gene | is_pseudo=false	-0.361719	0.0156194	66
TgATM_RapaNeg_comp / TgATM_RapaNeg	transcript=TGGT1_265010-t26_1	transcript=TGGT1_265010-t26_1	gene=TGGT1_265010 | organism=Toxoplasma_gondii_GT1 | gene_product=glutamate 5-kinase domain-containing protein | transcript_product=glutamate 5-kinase domain-containing protein | location=TGGT1_chrIX:1658866-1665623(-) | protein_length=925 | sequence_SO=chromosome | SO=protein_coding_gene | is_pseudo=false	-0.155031	0.0156776	131
TgATM_RapaNeg_comp / TgATM_RapaNeg	transcript=TGGT1_267130-t26_1	transcript=TGGT1_267130-t26_1	gene=TGGT1_267130 | organism=Toxoplasma_gondii_GT1 | gene_product=SAG-related sequence SRS38A | transcript_product=SAG-related sequence SRS38A | location=TGGT1_chrIX:604339-605508(+) | protein_length=389 | sequence_SO=chromosome | SO=protein_coding_gene | is_pseudo=false	1.569	0.0157519	16
TgATM_RapaNeg_comp / TgATM_RapaNeg	transcript=TGGT1_214340-t26_1	transcript=TGGT1_214340-t26_1	gene=TGGT1_214340 | organism=Toxoplasma_gondii_GT1 | gene_product=hypothetical protein | transcript_product=hypothetical protein | location=TGGT1_chrX:6144306-6147671(+) | protein_length=326 | sequence_SO=chromosome | SO=protein_coding_gene | is_pseudo=false	0.167696	0.0157541	90
TgATM_RapaNeg_comp / TgATM_RapaNeg	transcript=TGGT1_251840-t26_1	transcript=TGGT1_251840-t26_1	gene=TGGT1_251840 | organism=Toxoplasma_gondii_GT1 | gene_product=hypothetical protein | transcript_product=hypothetical protein | location=TGGT1_chrXII:5528592-5531006(+) | protein_length=477 | sequence_SO=chromosome | SO=protein_coding_gene | is_pseudo=false	0.309234	0.0157784	96
TgATM_RapaNeg_comp / TgATM_RapaNeg	transcript=TGGT1_238110-t26_1	transcript=TGGT1_238110-t26_1	gene=TGGT1_238110 | organism=Toxoplasma_gondii_GT1 | gene_product=replication factor a protein 3 protein | transcript_product=replication factor a protein 3 protein | location=TGGT1_chrVI:69560-71097(+) | protein_length=111 | sequence_SO=chromosome | SO=protein_coding_gene | is_pseudo=false	-0.303127	0.0158923	30
TgATM_RapaNeg_comp / TgATM_RapaNeg	transcript=TGGT1_244050-t26_1	transcript=TGGT1_244050-t26_1	gene=TGGT1_244050 | organism=Toxoplasma_gondii_GT1 | gene_product=hypothetical protein | transcript_product=hypothetical protein | location=TGGT1_chrVI:2902668-2909942(+) | protein_length=1738 | sequence_SO=chromosome | SO=protein_coding_gene | is_pseudo=false	0.479608	0.0159065	22
TgATM_RapaNeg_comp / TgATM_RapaNeg	transcript=TGGT1_277270-t26_1	transcript=TGGT1_277270-t26_1	gene=TGGT1_277270 | organism=Toxoplasma_gondii_GT1 | gene_product=NTPase II | transcript_product=NTPase II | location=AAQM03000418:1-4939(+) | protein_length=862 | sequence_SO=contig | SO=protein_coding_gene | is_pseudo=false	-0.294559	0.0159139	111
TgATM_RapaNeg_comp / TgATM_RapaNeg	transcript=TGGT1_224590-t26_1	transcript=TGGT1_224590-t26_1	gene=TGGT1_224590 | organism=Toxoplasma_gondii_GT1 | gene_product=DNA-directed RNA polymerase III POLR3C | transcript_product=DNA-directed RNA polymerase III POLR3C | location=TGGT1_chrX:2861579-2869181(+) | protein_length=823 | sequence_SO=chromosome | SO=protein_coding_gene | is_pseudo=false	-0.29257	0.0159562	47
TgATM_RapaNeg_comp / TgATM_RapaNeg	transcript=TGGT1_313010-t26_1	transcript=TGGT1_313010-t26_1	gene=TGGT1_313010 | organism=Toxoplasma_gondii_GT1 | gene_product=DEAD (Asp-Glu-Ala-Asp) box polypeptide DDX6 | transcript_product=DEAD (Asp-Glu-Ala-Asp) box polypeptide DDX6 | location=TGGT1_chrXI:2995385-2998767(-) | protein_length=475 | sequence_SO=chromosome | SO=protein_coding_gene | is_pseudo=false	-0.230083	0.0159876	166
TgATM_RapaNeg_comp / TgATM_RapaNeg	transcript=TGGT1_203240-t26_1	transcript=TGGT1_203240-t26_1	gene=TGGT1_203240 | organism=Toxoplasma_gondii_GT1 | gene_product=hypothetical protein | transcript_product=hypothetical protein | location=TGGT1_chrVIIa:2547760-2555324(-) | protein_length=739 | sequence_SO=chromosome | SO=protein_coding_gene | is_pseudo=false	-0.200037	0.0160954	145
TgATM_RapaNeg_comp / TgATM_RapaNeg	transcript=TGGT1_225870-t26_1	transcript=TGGT1_225870-t26_1	gene=TGGT1_225870 | organism=Toxoplasma_gondii_GT1 | gene_product=hypothetical protein | transcript_product=hypothetical protein | location=TGGT1_chrX:1888092-1892831(+) | protein_length=1579 | sequence_SO=chromosome | SO=protein_coding_gene | is_pseudo=false	0.201187	0.0161117	187
TgATM_RapaNeg_comp / TgATM_RapaNeg	transcript=TGGT1_244250-t26_1	transcript=TGGT1_244250-t26_1	gene=TGGT1_244250 | organism=Toxoplasma_gondii_GT1 | gene_product=hypothetical protein | transcript_product=hypothetical protein | location=TGGT1_chrVI:3053040-3055892(-) | protein_length=616 | sequence_SO=chromosome | SO=protein_coding_gene | is_pseudo=false	0.404521	0.0161529	133
TgATM_RapaNeg_comp / TgATM_RapaNeg	transcript=TGGT1_252510-t26_1	transcript=TGGT1_252510-t26_1	gene=TGGT1_252510 | organism=Toxoplasma_gondii_GT1 | gene_product=hypothetical protein | transcript_product=hypothetical protein | location=TGGT1_chrIII:583102-590457(-) | protein_length=726 | sequence_SO=chromosome | SO=protein_coding_gene | is_pseudo=false	-0.118342	0.0162662	232
TgATM_RapaNeg_comp / TgATM_RapaNeg	transcript=TGGT1_244680-t26_1	transcript=TGGT1_244680-t26_1	gene=TGGT1_244680 | organism=Toxoplasma_gondii_GT1 | gene_product=hypothetical protein | transcript_product=hypothetical protein | location=TGGT1_chrVI:3360571-3365454(-) | protein_length=1473 | sequence_SO=chromosome | SO=protein_coding_gene | is_pseudo=false	-0.439942	0.0164256	42
TgATM_RapaNeg_comp / TgATM_RapaNeg	transcript=TGGT1_224530-t26_1	transcript=TGGT1_224530-t26_1	gene=TGGT1_224530 | organism=Toxoplasma_gondii_GT1 | gene_product=alveolin domain containing intermediate filament IMC5 | transcript_product=alveolin domain containing intermediate filament IMC5 | location=TGGT1_chrX:2905298-2908406(-) | protein_length=584 | sequence_SO=chromosome | SO=protein_coding_gene | is_pseudo=false	0.488605	0.0166995	74
TgATM_RapaNeg_comp / TgATM_RapaNeg	transcript=TGGT1_269660-t26_1	transcript=TGGT1_269660-t26_1	gene=TGGT1_269660 | organism=Toxoplasma_gondii_GT1 | gene_product=TFIIH basal transcription factor complex helicase XPB subunit | transcript_product=TFIIH basal transcription factor complex helicase XPB subunit | location=TGGT1_chrVIII:5700684-5711671(+) | protein_length=997 | sequence_SO=chromosome | SO=protein_coding_gene | is_pseudo=false	-0.425219	0.0167244	40
TgATM_RapaNeg_comp / TgATM_RapaNeg	transcript=TGGT1_261000-t26_1	transcript=TGGT1_261000-t26_1	gene=TGGT1_261000 | organism=Toxoplasma_gondii_GT1 | gene_product=MutS domain V domain-containing protein | transcript_product=MutS domain V domain-containing protein | location=TGGT1_chrVIIb:1954089-1962135(+) | protein_length=936 | sequence_SO=chromosome | SO=protein_coding_gene | is_pseudo=false	-0.252777	0.0168385	158
TgATM_RapaNeg_comp / TgATM_RapaNeg	transcript=TGGT1_218280-t26_1	transcript=TGGT1_218280-t26_1	gene=TGGT1_218280 | organism=Toxoplasma_gondii_GT1 | gene_product=putative eukaryotic porin | transcript_product=putative eukaryotic porin | location=TGGT1_chrXII:1568398-1573590(+) | protein_length=466 | sequence_SO=chromosome | SO=protein_coding_gene | is_pseudo=false	0.262317	0.0168692	94
TgATM_RapaNeg_comp / TgATM_RapaNeg	transcript=TGGT1_260310-t26_1	transcript=TGGT1_260310-t26_1	gene=TGGT1_260310 | organism=Toxoplasma_gondii_GT1 | gene_product=ATP-binding cassette transporter ABC.B1 | transcript_product=ATP-binding cassette transporter ABC.B1 | location=TGGT1_chrVIIb:2334844-2358106(-) | protein_length=1345 | sequence_SO=chromosome | SO=protein_coding_gene | is_pseudo=false	0.279849	0.0168783	112
TgATM_RapaNeg_comp / TgATM_RapaNeg	transcript=TGGT1_271820-t26_1	transcript=TGGT1_271820-t26_1	gene=TGGT1_271820 | organism=Toxoplasma_gondii_GT1 | gene_product=lipoyltransferase and lipoate-protein ligase subfamily protein | transcript_product=lipoyltransferase and lipoate-protein ligase subfamily protein | location=TGGT1_chrVIII:4339237-4344432(+) | protein_length=476 | sequence_SO=chromosome | SO=protein_coding_gene | is_pseudo=false	0.334592	0.0169206	128
TgATM_RapaNeg_comp / TgATM_RapaNeg	transcript=TGGT1_253910-t26_1	transcript=TGGT1_253910-t26_1	gene=TGGT1_253910 | organism=Toxoplasma_gondii_GT1 | gene_product=hypothetical protein | transcript_product=hypothetical protein | location=TGGT1_chrIII:1276732-1279395(-) | protein_length=887 | sequence_SO=chromosome | SO=protein_coding_gene | is_pseudo=false	-0.181391	0.0169714	54
TgATM_RapaNeg_comp / TgATM_RapaNeg	transcript=TGGT1_270930-t26_1	transcript=TGGT1_270930-t26_1	gene=TGGT1_270930 | organism=Toxoplasma_gondii_GT1 | gene_product=hypothetical protein | transcript_product=hypothetical protein | location=TGGT1_chrVIII:4849808-4869937(-) | protein_length=3000 | sequence_SO=chromosome | SO=protein_coding_gene | is_pseudo=false	-0.225585	0.0170011	232
TgATM_RapaNeg_comp / TgATM_RapaNeg	transcript=TGGT1_304760-t26_1	transcript=TGGT1_304760-t26_1	gene=TGGT1_304760 | organism=Toxoplasma_gondii_GT1 | gene_product=RNA recognition motif-containing protein | transcript_product=RNA recognition motif-containing protein | location=TGGT1_chrVIIa:667907-675253(+) | protein_length=1335 | sequence_SO=chromosome | SO=protein_coding_gene | is_pseudo=false	0.100914	0.017169	351
TgATM_RapaNeg_comp / TgATM_RapaNeg	transcript=TGGT1_214930-t26_1	transcript=TGGT1_214930-t26_1	gene=TGGT1_214930 | organism=Toxoplasma_gondii_GT1 | gene_product=hypothetical protein | transcript_product=hypothetical protein | location=TGGT1_chrX:6492717-6493133(-) | protein_length=138 | sequence_SO=chromosome | SO=protein_coding_gene | is_pseudo=false	0.203566	0.017248	78
TgATM_RapaNeg_comp / TgATM_RapaNeg	transcript=TGGT1_221200B-t26_1	transcript=TGGT1_221200B-t26_1	gene=TGGT1_221200B | organism=Toxoplasma_gondii_GT1 | gene_product=CW-type Zinc Finger protein | transcript_product=CW-type Zinc Finger protein | location=TGGT1_chrII:103063-106965(-) | protein_length=1300 | sequence_SO=chromosome | SO=protein_coding_gene | is_pseudo=false	0.294312	0.0172857	141
TgATM_RapaNeg_comp / TgATM_RapaNeg	transcript=TGGT1_286740-t26_1	transcript=TGGT1_286740-t26_1	gene=TGGT1_286740 | organism=Toxoplasma_gondii_GT1 | gene_product=microneme-like protein | transcript_product=microneme-like protein | location=TGGT1_chrV:1554594-1556873(+) | protein_length=759 | sequence_SO=chromosome | SO=protein_coding_gene | is_pseudo=false	0.416896	0.0173818	51
TgATM_RapaNeg_comp / TgATM_RapaNeg	transcript=TGGT1_266760-t26_1	transcript=TGGT1_266760-t26_1	gene=TGGT1_266760 | organism=Toxoplasma_gondii_GT1 | gene_product=isocitrate dehydrogenase | transcript_product=isocitrate dehydrogenase | location=TGGT1_chrIX:812189-815264(-) | protein_length=594 | sequence_SO=chromosome | SO=protein_coding_gene | is_pseudo=false	-0.132742	0.0174537	180
TgATM_RapaNeg_comp / TgATM_RapaNeg	transcript=TGGT1_269340-t26_1	transcript=TGGT1_269340-t26_1	gene=TGGT1_269340 | organism=Toxoplasma_gondii_GT1 | gene_product=hypothetical protein | transcript_product=hypothetical protein | location=TGGT1_chrVIII:5882050-5885092(-) | protein_length=577 | sequence_SO=chromosome | SO=protein_coding_gene | is_pseudo=false	-0.432561	0.0175507	40
TgATM_RapaNeg_comp / TgATM_RapaNeg	transcript=TGGT1_202070-t26_1	transcript=TGGT1_202070-t26_1	gene=TGGT1_202070 | organism=Toxoplasma_gondii_GT1 | gene_product=hypothetical protein | transcript_product=hypothetical protein | location=TGGT1_chrVIIa:3530277-3562515(-) | protein_length=7952 | sequence_SO=chromosome | SO=protein_coding_gene | is_pseudo=false	-0.396611	0.0177437	35
TgATM_RapaNeg_comp / TgATM_RapaNeg	transcript=TGGT1_201270-t26_1	transcript=TGGT1_201270-t26_1	gene=TGGT1_201270 | organism=Toxoplasma_gondii_GT1 | gene_product=hypothetical protein | transcript_product=hypothetical protein | location=TGGT1_chrVIIa:3819439-3825216(-) | protein_length=964 | sequence_SO=chromosome | SO=protein_coding_gene | is_pseudo=false	0.250912	0.0179436	98
TgATM_RapaNeg_comp / TgATM_RapaNeg	transcript=TGGT1_209210-t26_1	transcript=TGGT1_209210-t26_1	gene=TGGT1_209210 | organism=Toxoplasma_gondii_GT1 | gene_product=hypothetical protein | transcript_product=hypothetical protein | location=TGGT1_chrIb:1139917-1148599(+) | protein_length=1492 | sequence_SO=chromosome | SO=protein_coding_gene | is_pseudo=false	-0.222536	0.0180004	304
TgATM_RapaNeg_comp / TgATM_RapaNeg	transcript=TGGT1_236210-t26_1	transcript=TGGT1_236210-t26_1	gene=TGGT1_236210 | organism=Toxoplasma_gondii_GT1 | gene_product=putative peptidase M16 family potein | transcript_product=putative peptidase M16 family potein | location=TGGT1_chrX:5216353-5222014(+) | protein_length=509 | sequence_SO=chromosome | SO=protein_coding_gene | is_pseudo=false	0.217668	0.018052	242
TgATM_RapaNeg_comp / TgATM_RapaNeg	transcript=TGGT1_214880-t26_1	transcript=TGGT1_214880-t26_1	gene=TGGT1_214880 | organism=Toxoplasma_gondii_GT1 | gene_product=hypothetical protein | transcript_product=hypothetical protein | location=TGGT1_chrX:6454346-6458141(-) | protein_length=931 | sequence_SO=chromosome | SO=protein_coding_gene | is_pseudo=false	0.132396	0.0181905	196
TgATM_RapaNeg_comp / TgATM_RapaNeg	transcript=TGGT1_228280-t26_1	transcript=TGGT1_228280-t26_1	gene=TGGT1_228280 | organism=Toxoplasma_gondii_GT1 | gene_product=hypothetical protein | transcript_product=hypothetical protein | location=TGGT1_chrX:351589-353173(+) | protein_length=386 | sequence_SO=chromosome | SO=protein_coding_gene | is_pseudo=false	-0.564277	0.0182051	18
TgATM_RapaNeg_comp / TgATM_RapaNeg	transcript=TGGT1_220270-t26_1	transcript=TGGT1_220270-t26_1	gene=TGGT1_220270 | organism=Toxoplasma_gondii_GT1 | gene_product=alveolin domain containing intermediate filament IMC6 | transcript_product=alveolin domain containing intermediate filament IMC6 | location=TGGT1_chrV:152699-154033(-) | protein_length=444 | sequence_SO=chromosome | SO=protein_coding_gene | is_pseudo=false	0.350869	0.0182165	240
TgATM_RapaNeg_comp / TgATM_RapaNeg	transcript=TGGT1_200400-t26_1	transcript=TGGT1_200400-t26_1	gene=TGGT1_200400 | organism=Toxoplasma_gondii_GT1 | gene_product=hypothetical protein | transcript_product=hypothetical protein | location=TGGT1_chrVIII:6826586-6839868(-) | protein_length=1167 | sequence_SO=chromosome | SO=protein_coding_gene | is_pseudo=false	-0.208021	0.018252	66
TgATM_RapaNeg_comp / TgATM_RapaNeg	transcript=TGGT1_321520-t26_1	transcript=TGGT1_321520-t26_1	gene=TGGT1_321520 | organism=Toxoplasma_gondii_GT1 | gene_product=hypothetical protein | transcript_product=hypothetical protein | location=TGGT1_chrIb:1764465-1766439(+) | protein_length=232 | sequence_SO=chromosome | SO=protein_coding_gene | is_pseudo=false	-0.229141	0.0183134	36
TgATM_RapaNeg_comp / TgATM_RapaNeg	transcript=TGGT1_211340-t26_1	transcript=TGGT1_211340-t26_1	gene=TGGT1_211340 | organism=Toxoplasma_gondii_GT1 | gene_product=hypothetical protein | transcript_product=hypothetical protein | location=TGGT1_chrIV:1744030-1751855(-) | protein_length=2239 | sequence_SO=chromosome | SO=protein_coding_gene | is_pseudo=false	-0.195268	0.0184249	77
TgATM_RapaNeg_comp / TgATM_RapaNeg	transcript=TGGT1_207960-t26_1	transcript=TGGT1_207960-t26_1	gene=TGGT1_207960 | organism=Toxoplasma_gondii_GT1 | gene_product=hypothetical protein | transcript_product=hypothetical protein | location=TGGT1_chrIb:478951-488083(-) | protein_length=839 | sequence_SO=chromosome | SO=protein_coding_gene | is_pseudo=false	0.252097	0.0185349	29
TgATM_RapaNeg_comp / TgATM_RapaNeg	transcript=TGGT1_208300-t26_1	transcript=TGGT1_208300-t26_1	gene=TGGT1_208300 | organism=Toxoplasma_gondii_GT1 | gene_product=hypothetical protein | transcript_product=hypothetical protein | location=TGGT1_chrIb:619209-619974(+) | protein_length=105 | sequence_SO=chromosome | SO=protein_coding_gene | is_pseudo=false	0.266306	0.0188792	54
TgATM_RapaNeg_comp / TgATM_RapaNeg	transcript=TGGT1_308040-t26_1	transcript=TGGT1_308040-t26_1	gene=TGGT1_308040 | organism=Toxoplasma_gondii_GT1 | gene_product=ZPR1 zinc finger domain-containing protein | transcript_product=ZPR1 zinc finger domain-containing protein | location=TGGT1_chrXII:470221-475399(-) | protein_length=568 | sequence_SO=chromosome | SO=protein_coding_gene | is_pseudo=false	0.255409	0.0189515	148
TgATM_RapaNeg_comp / TgATM_RapaNeg	transcript=TGGT1_280370-t26_1	transcript=TGGT1_280370-t26_1	gene=TGGT1_280370 | organism=Toxoplasma_gondii_GT1 | gene_product=hypothetical protein | transcript_product=hypothetical protein | location=TGGT1_chrVIIa:472199-474884(+) | protein_length=761 | sequence_SO=chromosome | SO=protein_coding_gene | is_pseudo=false	-0.181789	0.0190138	230
TgATM_RapaNeg_comp / TgATM_RapaNeg	transcript=TGGT1_267480-t26_1	transcript=TGGT1_267480-t26_1	gene=TGGT1_267480 | organism=Toxoplasma_gondii_GT1 | gene_product=putative tRNA (guanine(26)-N(2))-dimethyltransferase | transcript_product=putative tRNA (guanine(26)-N(2))-dimethyltransferase | location=TGGT1_chrIX:450756-457443(-) | protein_length=697 | sequence_SO=chromosome | SO=protein_coding_gene | is_pseudo=false	-0.173928	0.0190931	135
TgATM_RapaNeg_comp / TgATM_RapaNeg	transcript=TGGT1_316250-t26_1	transcript=TGGT1_316250-t26_1	gene=TGGT1_316250 | organism=Toxoplasma_gondii_GT1 | gene_product=hypothetical protein | transcript_product=hypothetical protein | location=TGGT1_chrXI:5154312-5155496(-) | protein_length=394 | sequence_SO=chromosome | SO=protein_coding_gene | is_pseudo=false	0.252113	0.0191739	83
TgATM_RapaNeg_comp / TgATM_RapaNeg	transcript=TGGT1_209010-t26_1	transcript=TGGT1_209010-t26_1	gene=TGGT1_209010 | organism=Toxoplasma_gondii_GT1 | gene_product=elongation factor TS protein | transcript_product=elongation factor TS protein | location=TGGT1_chrIb:999828-1001755(+) | protein_length=518 | sequence_SO=chromosome | SO=protein_coding_gene | is_pseudo=false	0.375935	0.0193341	67
TgATM_RapaNeg_comp / TgATM_RapaNeg	transcript=TGGT1_301340-t26_1	transcript=TGGT1_301340-t26_1	gene=TGGT1_301340 | organism=Toxoplasma_gondii_GT1 | gene_product=DnaJ domain-containing protein | transcript_product=DnaJ domain-containing protein | location=TGGT1_chrIV:2275000-2278713(+) | protein_length=692 | sequence_SO=chromosome | SO=protein_coding_gene | is_pseudo=false	-0.494363	0.0193436	20
TgATM_RapaNeg_comp / TgATM_RapaNeg	transcript=TGGT1_291330-t26_1	transcript=TGGT1_291330-t26_1	gene=TGGT1_291330 | organism=Toxoplasma_gondii_GT1 | gene_product=RNA recognition motif-containing protein | transcript_product=RNA recognition motif-containing protein | location=TGGT1_chrIX:4055101-4057671(+) | protein_length=228 | sequence_SO=chromosome | SO=protein_coding_gene | is_pseudo=false	-0.460498	0.0194658	59
TgATM_RapaNeg_comp / TgATM_RapaNeg	transcript=TGGT1_254390-t26_1	transcript=TGGT1_254390-t26_1	gene=TGGT1_254390 | organism=Toxoplasma_gondii_GT1 | gene_product=CRAL/TRIO domain-containing protein | transcript_product=CRAL/TRIO domain-containing protein | location=TGGT1_chrIII:1681234-1686817(-) | protein_length=683 | sequence_SO=chromosome | SO=protein_coding_gene | is_pseudo=false	0.256683	0.01954	161
TgATM_RapaNeg_comp / TgATM_RapaNeg	transcript=TGGT1_312150-t26_1	transcript=TGGT1_312150-t26_1	gene=TGGT1_312150 | organism=Toxoplasma_gondii_GT1 | gene_product=hypothetical protein | transcript_product=hypothetical protein | location=TGGT1_chrXI:2422714-2426663(+) | protein_length=567 | sequence_SO=chromosome | SO=protein_coding_gene | is_pseudo=false	0.152327	0.0195759	119
TgATM_RapaNeg_comp / TgATM_RapaNeg	transcript=TGGT1_232450-t26_1	transcript=TGGT1_232450-t26_1	gene=TGGT1_232450 | organism=Toxoplasma_gondii_GT1 | gene_product=SWI2/SNF2-containing protein RAD54 | transcript_product=SWI2/SNF2-containing protein RAD54 | location=TGGT1_chrVIII:2098182-2108858(-) | protein_length=865 | sequence_SO=chromosome | SO=protein_coding_gene | is_pseudo=false	-0.827229	0.0196209	11
TgATM_RapaNeg_comp / TgATM_RapaNeg	transcript=TGGT1_211720-t26_1	transcript=TGGT1_211720-t26_1	gene=TGGT1_211720 | organism=Toxoplasma_gondii_GT1 | gene_product=AP2 domain transcription factor AP2IV-5 | transcript_product=AP2 domain transcription factor AP2IV-5 | location=TGGT1_chrIV:1499109-1505927(-) | protein_length=1966 | sequence_SO=chromosome | SO=protein_coding_gene | is_pseudo=false	0.247882	0.0196699	65
TgATM_RapaNeg_comp / TgATM_RapaNeg	transcript=TGGT1_293000-t26_1	transcript=TGGT1_293000-t26_1	gene=TGGT1_293000 | organism=Toxoplasma_gondii_GT1 | gene_product=3'5'-cyclic nucleotide phosphodiesterase domain-containing protein | transcript_product=3'5'-cyclic nucleotide phosphodiesterase domain-containing protein | location=TGGT1_chrIa:58977-74026(+) | protein_length=2238 | sequence_SO=chromosome | SO=protein_coding_gene | is_pseudo=false	-0.232647	0.0197117	223
TgATM_RapaNeg_comp / TgATM_RapaNeg	transcript=TGGT1_251540-t26_1	transcript=TGGT1_251540-t26_1	gene=TGGT1_251540 | organism=Toxoplasma_gondii_GT1 | gene_product=dense granule protein GRA9 | transcript_product=dense granule protein GRA9 | location=TGGT1_chrXII:5372511-5374084(+) | protein_length=318 | sequence_SO=chromosome | SO=protein_coding_gene | is_pseudo=false	0.286039	0.0198032	126
TgATM_RapaNeg_comp / TgATM_RapaNeg	transcript=TGGT1_286600-t26_1	transcript=TGGT1_286600-t26_1	gene=TGGT1_286600 | organism=Toxoplasma_gondii_GT1 | gene_product=hypothetical protein | transcript_product=hypothetical protein | location=TGGT1_chrV:1621096-1622773(-) | protein_length=388 | sequence_SO=chromosome | SO=protein_coding_gene | is_pseudo=false	0.169239	0.019915	186
TgATM_RapaNeg_comp / TgATM_RapaNeg	transcript=TGGT1_246120-t26_1	transcript=TGGT1_246120-t26_1	gene=TGGT1_246120 | organism=Toxoplasma_gondii_GT1 | gene_product=tetratricopeptide repeat-containing protein | transcript_product=tetratricopeptide repeat-containing protein | location=TGGT1_chrXII:2605165-2609124(-) | protein_length=541 | sequence_SO=chromosome | SO=protein_coding_gene | is_pseudo=false	0.235597	0.019931	18
TgATM_RapaNeg_comp / TgATM_RapaNeg	transcript=TGGT1_246920-t26_1	transcript=TGGT1_246920-t26_1	gene=TGGT1_246920 | organism=Toxoplasma_gondii_GT1 | gene_product=glutathione reductase | transcript_product=glutathione reductase | location=TGGT1_chrXII:2948008-2954537(+) | protein_length=487 | sequence_SO=chromosome | SO=protein_coding_gene | is_pseudo=false	-0.0830253	0.0199823	144
TgATM_RapaNeg_comp / TgATM_RapaNeg	transcript=TGGT1_219800-t26_1	transcript=TGGT1_219800-t26_1	gene=TGGT1_219800 | organism=Toxoplasma_gondii_GT1 | gene_product=putative vacuolar ATP synthase subunit b | transcript_product=putative vacuolar ATP synthase subunit b | location=TGGT1_chrXII:574692-577426(+) | protein_length=505 | sequence_SO=chromosome | SO=protein_coding_gene | is_pseudo=false	0.153318	0.0199947	204
TgATM_RapaNeg_comp / TgATM_RapaNeg	transcript=TGGT1_311890-t26_1	transcript=TGGT1_311890-t26_1	gene=TGGT1_311890 | organism=Toxoplasma_gondii_GT1 | gene_product=hypothetical protein | transcript_product=hypothetical protein | location=TGGT1_chrXI:2321183-2324126(+) | protein_length=394 | sequence_SO=chromosome | SO=protein_coding_gene | is_pseudo=false	0.140984	0.0200722	120
TgATM_RapaNeg_comp / TgATM_RapaNeg	transcript=TGGT1_231630-t26_1	transcript=TGGT1_231630-t26_1	gene=TGGT1_231630 | organism=Toxoplasma_gondii_GT1 | gene_product=alveolin domain containing intermediate filament IMC4 | transcript_product=alveolin domain containing intermediate filament IMC4 | location=TGGT1_chrVIII:1508307-1510463(-) | protein_length=452 | sequence_SO=chromosome | SO=protein_coding_gene | is_pseudo=false	0.192412	0.0201474	135
TgATM_RapaNeg_comp / TgATM_RapaNeg	transcript=TGGT1_272230-t26_1	transcript=TGGT1_272230-t26_1	gene=TGGT1_272230 | organism=Toxoplasma_gondii_GT1 | gene_product=putative heat shock protein hslv | transcript_product=putative heat shock protein hslv | location=TGGT1_chrVIII:4125920-4129252(-) | protein_length=338 | sequence_SO=chromosome | SO=protein_coding_gene | is_pseudo=false	0.288877	0.0202561	36
TgATM_RapaNeg_comp / TgATM_RapaNeg	transcript=TGGT1_247280-t26_1	transcript=TGGT1_247280-t26_1	gene=TGGT1_247280 | organism=Toxoplasma_gondii_GT1 | gene_product=hypothetical protein | transcript_product=hypothetical protein | location=TGGT1_chrXII:3143508-3152898(-) | protein_length=2478 | sequence_SO=chromosome | SO=protein_coding_gene | is_pseudo=false	0.28846	0.020397	18
TgATM_RapaNeg_comp / TgATM_RapaNeg	transcript=TGGT1_209250-t26_1	transcript=TGGT1_209250-t26_1	gene=TGGT1_209250 | organism=Toxoplasma_gondii_GT1 | gene_product=hypothetical protein | transcript_product=hypothetical protein | location=TGGT1_chrIb:1161236-1166853(+) | protein_length=1018 | sequence_SO=chromosome | SO=protein_coding_gene | is_pseudo=false	-0.69474	0.0204221	30
TgATM_RapaNeg_comp / TgATM_RapaNeg	transcript=TGGT1_319860-t26_1	transcript=TGGT1_319860-t26_1	gene=TGGT1_319860 | organism=Toxoplasma_gondii_GT1 | gene_product=DNA polymerase family B protein | transcript_product=DNA polymerase family B protein | location=TGGT1_chrIV:664465-687205(-) | protein_length=2972 | sequence_SO=chromosome | SO=protein_coding_gene | is_pseudo=false	-0.550597	0.0204665	46
TgATM_RapaNeg_comp / TgATM_RapaNeg	transcript=TGGT1_231170-t26_1	transcript=TGGT1_231170-t26_1	gene=TGGT1_231170 | organism=Toxoplasma_gondii_GT1 | gene_product=RecF/RecN/SMC N terminal domain-containing protein | transcript_product=RecF/RecN/SMC N terminal domain-containing protein | location=TGGT1_chrVIII:1275296-1290715(-) | protein_length=1524 | sequence_SO=chromosome | SO=protein_coding_gene | is_pseudo=false	-0.203481	0.0206033	140
TgATM_RapaNeg_comp / TgATM_RapaNeg	transcript=TGGT1_214560-t26_1	transcript=TGGT1_214560-t26_1	gene=TGGT1_214560 | organism=Toxoplasma_gondii_GT1 | gene_product=hypothetical protein | transcript_product=hypothetical protein | location=TGGT1_chrX:6244621-6254504(-) | protein_length=1552 | sequence_SO=chromosome | SO=protein_coding_gene | is_pseudo=false	-0.48467	0.0206316	12
TgATM_RapaNeg_comp / TgATM_RapaNeg	transcript=TGGT1_227790-t26_1	transcript=TGGT1_227790-t26_1	gene=TGGT1_227790 | organism=Toxoplasma_gondii_GT1 | gene_product=glycosyltransferase, group 1 family protein | transcript_product=glycosyltransferase, group 1 family protein | location=TGGT1_chrX:732614-739257(-) | protein_length=462 | sequence_SO=chromosome | SO=protein_coding_gene | is_pseudo=false	-0.306777	0.0206938	71
TgATM_RapaNeg_comp / TgATM_RapaNeg	transcript=TGGT1_253700-t26_1	transcript=TGGT1_253700-t26_1	gene=TGGT1_253700 | organism=Toxoplasma_gondii_GT1 | gene_product=transporter, major facilitator family protein | transcript_product=transporter, major facilitator family protein | location=TGGT1_chrIII:1085722-1092339(-) | protein_length=1302 | sequence_SO=chromosome | SO=protein_coding_gene | is_pseudo=false	0.203961	0.0207869	159
TgATM_RapaNeg_comp / TgATM_RapaNeg	transcript=TGGT1_263530-t26_1	transcript=TGGT1_263530-t26_1	gene=TGGT1_263530 | organism=Toxoplasma_gondii_GT1 | gene_product=putative chaperonin | transcript_product=putative chaperonin | location=TGGT1_chrVIIb:467499-469545(-) | protein_length=127 | sequence_SO=chromosome | SO=protein_coding_gene | is_pseudo=false	0.249257	0.0208236	48
TgATM_RapaNeg_comp / TgATM_RapaNeg	transcript=TGGT1_297330-t26_1	transcript=TGGT1_297330-t26_1	gene=TGGT1_297330 | organism=Toxoplasma_gondii_GT1 | gene_product=hypothetical protein | transcript_product=hypothetical protein | location=TGGT1_chrII:1658839-1669689(-) | protein_length=3157 | sequence_SO=chromosome | SO=protein_coding_gene | is_pseudo=false	-0.492038	0.0209935	24
TgATM_RapaNeg_comp / TgATM_RapaNeg	transcript=TGGT1_310290-t26_1	transcript=TGGT1_310290-t26_1	gene=TGGT1_310290 | organism=Toxoplasma_gondii_GT1 | gene_product=regulator of chromosome condensation (RCC1) repeat-containing protein | transcript_product=regulator of chromosome condensation (RCC1) repeat-containing protein | location=TGGT1_chrXI:1194540-1202441(-) | protein_length=759 | sequence_SO=chromosome | SO=protein_coding_gene | is_pseudo=false	-0.19207	0.0211452	86
TgATM_RapaNeg_comp / TgATM_RapaNeg	transcript=TGGT1_262430-t26_1	transcript=TGGT1_262430-t26_1	gene=TGGT1_262430 | organism=Toxoplasma_gondii_GT1 | gene_product=4-hydroxy-3-methylbut-2-en-1-yl diphosphate synthase | transcript_product=4-hydroxy-3-methylbut-2-en-1-yl diphosphate synthase | location=TGGT1_chrVIIb:1225919-1234294(+) | protein_length=1283 | sequence_SO=chromosome | SO=protein_coding_gene | is_pseudo=false	0.208318	0.0211701	115
TgATM_RapaNeg_comp / TgATM_RapaNeg	transcript=TGGT1_203600-t26_1	transcript=TGGT1_203600-t26_1	gene=TGGT1_203600 | organism=Toxoplasma_gondii_GT1 | gene_product=hypothetical protein | transcript_product=hypothetical protein | location=TGGT1_chrVIIa:2307958-2309277(-) | protein_length=439 | sequence_SO=chromosome | SO=protein_coding_gene | is_pseudo=false	0.178551	0.0212793	88
TgATM_RapaNeg_comp / TgATM_RapaNeg	transcript=TGGT1_213030-t26_1	transcript=TGGT1_213030-t26_1	gene=TGGT1_213030 | organism=Toxoplasma_gondii_GT1 | gene_product=hypothetical protein | transcript_product=hypothetical protein | location=TGGT1_chrV:673145-674534(+) | protein_length=324 | sequence_SO=chromosome | SO=protein_coding_gene | is_pseudo=false	0.248339	0.0212916	132
TgATM_RapaNeg_comp / TgATM_RapaNeg	transcript=TGGT1_208580-t26_1	transcript=TGGT1_208580-t26_1	gene=TGGT1_208580 | organism=Toxoplasma_gondii_GT1 | gene_product=putative DNA ligase 1 | transcript_product=putative DNA ligase 1 | location=TGGT1_chrIb:809874-819414(-) | protein_length=1338 | sequence_SO=chromosome | SO=protein_coding_gene | is_pseudo=false	-0.199842	0.0213324	71
TgATM_RapaNeg_comp / TgATM_RapaNeg	transcript=TGGT1_222910-t26_1	transcript=TGGT1_222910-t26_1	gene=TGGT1_222910 | organism=Toxoplasma_gondii_GT1 | gene_product=phosphoglycerate mutase | transcript_product=phosphoglycerate mutase | location=TGGT1_chrII:1286783-1290854(+) | protein_length=514 | sequence_SO=chromosome | SO=protein_coding_gene | is_pseudo=false	-0.409196	0.0213884	120
TgATM_RapaNeg_comp / TgATM_RapaNeg	transcript=TGGT1_306220-t26_1	transcript=TGGT1_306220-t26_1	gene=TGGT1_306220 | organism=Toxoplasma_gondii_GT1 | gene_product=hypothetical protein | transcript_product=hypothetical protein | location=TGGT1_chrIX:5617255-5624378(+) | protein_length=675 | sequence_SO=chromosome | SO=protein_coding_gene | is_pseudo=false	-0.500522	0.0215656	60
TgATM_RapaNeg_comp / TgATM_RapaNeg	transcript=TGGT1_293240-t26_1	transcript=TGGT1_293240-t26_1	gene=TGGT1_293240 | organism=Toxoplasma_gondii_GT1 | gene_product=triacylglycerol lipase | transcript_product=triacylglycerol lipase | location=TGGT1_chrIa:172239-176098(+) | protein_length=1106 | sequence_SO=chromosome | SO=protein_coding_gene | is_pseudo=false	-0.418412	0.0215981	18
TgATM_RapaNeg_comp / TgATM_RapaNeg	transcript=TGGT1_208850-t26_1	transcript=TGGT1_208850-t26_1	gene=TGGT1_208850 | organism=Toxoplasma_gondii_GT1 | gene_product=SAG-related sequence SRS11 | transcript_product=SAG-related sequence SRS11 | location=TGGT1_chrIb:924676-925248(+) | protein_length=190 | sequence_SO=chromosome | SO=protein_coding_gene | is_pseudo=false	0.736955	0.021599	18
TgATM_RapaNeg_comp / TgATM_RapaNeg	transcript=TGGT1_300340-t26_1	transcript=TGGT1_300340-t26_1	gene=TGGT1_300340 | organism=Toxoplasma_gondii_GT1 | gene_product=CAF1 family ribonuclease | transcript_product=CAF1 family ribonuclease | location=TGGT1_chrXII:26355-32072(-) | protein_length=550 | sequence_SO=chromosome | SO=protein_coding_gene | is_pseudo=false	-0.196834	0.021599	26
TgATM_RapaNeg_comp / TgATM_RapaNeg	transcript=TGGT1_295070-t26_1	transcript=TGGT1_295070-t26_1	gene=TGGT1_295070 | organism=Toxoplasma_gondii_GT1 | gene_product=helicase associated domain (ha2) protein | transcript_product=helicase associated domain (ha2) protein | location=TGGT1_chrIa:1358642-1370732(-) | protein_length=1603 | sequence_SO=chromosome | SO=protein_coding_gene | is_pseudo=false	-0.359726	0.0217311	80
TgATM_RapaNeg_comp / TgATM_RapaNeg	transcript=TGGT1_311400-t26_1	transcript=TGGT1_311400-t26_1	gene=TGGT1_311400 | organism=Toxoplasma_gondii_GT1 | gene_product=WD domain, G-beta repeat-containing protein | transcript_product=WD domain, G-beta repeat-containing protein | location=TGGT1_chrXI:2010353-2023624(-) | protein_length=1585 | sequence_SO=chromosome | SO=protein_coding_gene | is_pseudo=false	0.136978	0.0218145	431
TgATM_RapaNeg_comp / TgATM_RapaNeg	transcript=TGGT1_314418-t26_1	transcript=TGGT1_314418-t26_1	gene=TGGT1_314418 | organism=Toxoplasma_gondii_GT1 | gene_product=clathrin adaptor complex small chain family protein | transcript_product=clathrin adaptor complex small chain family protein | location=TGGT1_chrXI:4051911-4052980(-) | protein_length=145 | sequence_SO=chromosome | SO=protein_coding_gene | is_pseudo=false	0.286857	0.0218797	35
TgATM_RapaNeg_comp / TgATM_RapaNeg	transcript=TGGT1_269980-t26_1	transcript=TGGT1_269980-t26_1	gene=TGGT1_269980 | organism=Toxoplasma_gondii_GT1 | gene_product=putative preprotein translocase Sec61 | transcript_product=putative preprotein translocase Sec61 | location=TGGT1_chrVIII:5481592-5486135(-) | protein_length=473 | sequence_SO=chromosome | SO=protein_coding_gene | is_pseudo=false	-0.284719	0.0219046	96
TgATM_RapaNeg_comp / TgATM_RapaNeg	transcript=TGGT1_315780-t26_1	transcript=TGGT1_315780-t26_1	gene=TGGT1_315780 | organism=Toxoplasma_gondii_GT1 | gene_product=putative myosin regulatory light chain | transcript_product=putative myosin regulatory light chain | location=TGGT1_chrXI:4923626-4926382(+) | protein_length=206 | sequence_SO=chromosome | SO=protein_coding_gene | is_pseudo=false	0.31535	0.0222836	114
TgATM_RapaNeg_comp / TgATM_RapaNeg	transcript=TGGT1_292200-t26_1	transcript=TGGT1_292200-t26_1	gene=TGGT1_292200 | organism=Toxoplasma_gondii_GT1 | gene_product=RNA recognition motif-containing protein | transcript_product=RNA recognition motif-containing protein | location=TGGT1_chrIX:4409358-4421259(-) | protein_length=2069 | sequence_SO=chromosome | SO=protein_coding_gene | is_pseudo=false	-0.120223	0.022315	330
TgATM_RapaNeg_comp / TgATM_RapaNeg	transcript=TGGT1_218300-t26_1	transcript=TGGT1_218300-t26_1	gene=TGGT1_218300 | organism=Toxoplasma_gondii_GT1 | gene_product=zinc finger (CCCH type) motif-containing protein | transcript_product=zinc finger (CCCH type) motif-containing protein | location=TGGT1_chrXII:1547799-1552883(-) | protein_length=1199 | sequence_SO=chromosome | SO=protein_coding_gene | is_pseudo=false	0.237395	0.0223914	178
TgATM_RapaNeg_comp / TgATM_RapaNeg	transcript=TGGT1_293690-t26_1	transcript=TGGT1_293690-t26_1	gene=TGGT1_293690 | organism=Toxoplasma_gondii_GT1 | gene_product=profilin PRF | transcript_product=profilin PRF | location=TGGT1_chrIa:496750-498091(-) | protein_length=165 | sequence_SO=chromosome | SO=protein_coding_gene | is_pseudo=false	0.299248	0.0224488	101
TgATM_RapaNeg_comp / TgATM_RapaNeg	transcript=TGGT1_240220-t26_1	transcript=TGGT1_240220-t26_1	gene=TGGT1_240220 | organism=Toxoplasma_gondii_GT1 | gene_product=hypothetical protein | transcript_product=hypothetical protein | location=TGGT1_chrVI:1067690-1077245(+) | protein_length=1539 | sequence_SO=chromosome | SO=protein_coding_gene | is_pseudo=false	0.185524	0.0226436	276
TgATM_RapaNeg_comp / TgATM_RapaNeg	transcript=TGGT1_248500-t26_1	transcript=TGGT1_248500-t26_1	gene=TGGT1_248500 | organism=Toxoplasma_gondii_GT1 | gene_product=hypothetical protein | transcript_product=hypothetical protein | location=TGGT1_chrXII:3823885-3826856(+) | protein_length=346 | sequence_SO=chromosome | SO=protein_coding_gene | is_pseudo=false	0.14062	0.0227491	42
TgATM_RapaNeg_comp / TgATM_RapaNeg	transcript=TGGT1_267725-t26_1	transcript=TGGT1_267725-t26_1	gene=TGGT1_267725 | organism=Toxoplasma_gondii_GT1 | gene_product=hypothetical protein | transcript_product=hypothetical protein | location=TGGT1_chrIX:239939-241123(+) | protein_length=394 | sequence_SO=chromosome | SO=protein_coding_gene | is_pseudo=false	0.462059	0.0227792	32
TgATM_RapaNeg_comp / TgATM_RapaNeg	transcript=TGGT1_245432-t26_1	transcript=TGGT1_245432-t26_1	gene=TGGT1_245432 | organism=Toxoplasma_gondii_GT1 | gene_product=hypothetical protein | transcript_product=hypothetical protein | location=TGGT1_chrXII:2190528-2192456(-) | protein_length=411 | sequence_SO=chromosome | SO=protein_coding_gene | is_pseudo=false	-2.42715	0.0229611	19
TgATM_RapaNeg_comp / TgATM_RapaNeg	transcript=TGGT1_285480-t26_1	transcript=TGGT1_285480-t26_1	gene=TGGT1_285480 | organism=Toxoplasma_gondii_GT1 | gene_product=hypothetical protein | transcript_product=hypothetical protein | location=TGGT1_chrV:2244408-2251563(+) | protein_length=1831 | sequence_SO=chromosome | SO=protein_coding_gene | is_pseudo=false	-0.663332	0.0230715	18
TgATM_RapaNeg_comp / TgATM_RapaNeg	transcript=TGGT1_311240-t26_1	transcript=TGGT1_311240-t26_1	gene=TGGT1_311240 | organism=Toxoplasma_gondii_GT1 | gene_product=putative DnaJ family chaperone | transcript_product=putative DnaJ family chaperone | location=TGGT1_chrXI:1865804-1870827(-) | protein_length=426 | sequence_SO=chromosome | SO=protein_coding_gene | is_pseudo=false	-0.210085	0.0230723	233
TgATM_RapaNeg_comp / TgATM_RapaNeg	transcript=TGGT1_320592-t26_1	transcript=TGGT1_320592-t26_1	gene=TGGT1_320592 | organism=Toxoplasma_gondii_GT1 | gene_product=hypothetical protein | transcript_product=hypothetical protein | location=TGGT1_chrIV:159159-176441(+) | protein_length=2072 | sequence_SO=chromosome | SO=protein_coding_gene | is_pseudo=false	0.160697	0.0232129	95
TgATM_RapaNeg_comp / TgATM_RapaNeg	transcript=TGGT1_223040-t26_1	transcript=TGGT1_223040-t26_1	gene=TGGT1_223040 | organism=Toxoplasma_gondii_GT1 | gene_product=hypothetical protein | transcript_product=hypothetical protein | location=TGGT1_chrII:1361784-1363339(-) | protein_length=239 | sequence_SO=chromosome | SO=protein_coding_gene | is_pseudo=false	0.187537	0.0232357	141
TgATM_RapaNeg_comp / TgATM_RapaNeg	transcript=TGGT1_286580-t26_1	transcript=TGGT1_286580-t26_1	gene=TGGT1_286580 | organism=Toxoplasma_gondii_GT1 | gene_product=hypothetical protein | transcript_product=hypothetical protein | location=TGGT1_chrV:1631039-1633906(-) | protein_length=955 | sequence_SO=chromosome | SO=protein_coding_gene | is_pseudo=false	0.126625	0.0232867	376
TgATM_RapaNeg_comp / TgATM_RapaNeg	transcript=TGGT1_313270-t26_1	transcript=TGGT1_313270-t26_1	gene=TGGT1_313270 | organism=Toxoplasma_gondii_GT1 | gene_product=hypothetical protein | transcript_product=hypothetical protein | location=TGGT1_chrXI:3183953-3196338(+) | protein_length=2799 | sequence_SO=chromosome | SO=protein_coding_gene | is_pseudo=false	0.0639548	0.0233345	480
TgATM_RapaNeg_comp / TgATM_RapaNeg	transcript=TGGT1_316490-t26_1	transcript=TGGT1_316490-t26_1	gene=TGGT1_316490 | organism=Toxoplasma_gondii_GT1 | gene_product=hypothetical protein | transcript_product=hypothetical protein | location=TGGT1_chrXI:5289549-5291741(+) | protein_length=492 | sequence_SO=chromosome | SO=protein_coding_gene | is_pseudo=false	0.226994	0.023418	84
TgATM_RapaNeg_comp / TgATM_RapaNeg	transcript=TGGT1_263660-t26_1	transcript=TGGT1_263660-t26_1	gene=TGGT1_263660 | organism=Toxoplasma_gondii_GT1 | gene_product=hypothetical protein | transcript_product=hypothetical protein | location=TGGT1_chrVIIb:377450-381342(-) | protein_length=282 | sequence_SO=chromosome | SO=protein_coding_gene | is_pseudo=false	0.371152	0.0235939	12
TgATM_RapaNeg_comp / TgATM_RapaNeg	transcript=TGGT1_204530-t26_1	transcript=TGGT1_204530-t26_1	gene=TGGT1_204530 | organism=Toxoplasma_gondii_GT1 | gene_product=microneme protein MIC11 | transcript_product=microneme protein MIC11 | location=TGGT1_chrVIIa:1632334-1633282(-) | protein_length=204 | sequence_SO=chromosome | SO=protein_coding_gene | is_pseudo=false	-0.19957	0.0237492	89
TgATM_RapaNeg_comp / TgATM_RapaNeg	transcript=TGGT1_299780-t26_1	transcript=TGGT1_299780-t26_1	gene=TGGT1_299780 | organism=Toxoplasma_gondii_GT1 | gene_product=hypothetical protein | transcript_product=hypothetical protein | location=TGGT1_chrXII:309236-312184(-) | protein_length=545 | sequence_SO=chromosome | SO=protein_coding_gene | is_pseudo=false	-0.440279	0.0237513	91
TgATM_RapaNeg_comp / TgATM_RapaNeg	transcript=TGGT1_275980-t26_1	transcript=TGGT1_275980-t26_1	gene=TGGT1_275980 | organism=Toxoplasma_gondii_GT1 | gene_product=coenzyme q (ubiquinone) biosynthesis protein coq4 protein | transcript_product=coenzyme q (ubiquinone) biosynthesis protein coq4 protein | location=TGGT1_chrIII:151355-155034(-) | protein_length=434 | sequence_SO=chromosome | SO=protein_coding_gene | is_pseudo=false	0.360537	0.0237717	18
TgATM_RapaNeg_comp / TgATM_RapaNeg	transcript=TGGT1_227280-t26_1	transcript=TGGT1_227280-t26_1	gene=TGGT1_227280 | organism=Toxoplasma_gondii_GT1 | gene_product=dense granule protein GRA3 | transcript_product=dense granule protein GRA3 | location=TGGT1_chrX:956231-956899(-) | protein_length=222 | sequence_SO=chromosome | SO=protein_coding_gene | is_pseudo=false	-0.493608	0.0238166	59
TgATM_RapaNeg_comp / TgATM_RapaNeg	transcript=TGGT1_278660-t26_1	transcript=TGGT1_278660-t26_1	gene=TGGT1_278660 | organism=Toxoplasma_gondii_GT1 | gene_product=putative P-type ATPase4 | transcript_product=putative P-type ATPase4 | location=TGGT1_chrXII:5863040-5875230(+) | protein_length=1338 | sequence_SO=chromosome | SO=protein_coding_gene | is_pseudo=false	0.20893	0.0238542	237
TgATM_RapaNeg_comp / TgATM_RapaNeg	transcript=TGGT1_294380-t26_1	transcript=TGGT1_294380-t26_1	gene=TGGT1_294380 | organism=Toxoplasma_gondii_GT1 | gene_product=PP-loop domain-containing protein | transcript_product=PP-loop domain-containing protein | location=TGGT1_chrIa:845725-857336(+) | protein_length=1698 | sequence_SO=chromosome | SO=protein_coding_gene | is_pseudo=false	0.201265	0.0239115	107
TgATM_RapaNeg_comp / TgATM_RapaNeg	transcript=TGGT1_217480-t26_1	transcript=TGGT1_217480-t26_1	gene=TGGT1_217480 | organism=Toxoplasma_gondii_GT1 | gene_product=hypothetical protein | transcript_product=hypothetical protein | location=TGGT1_chrXII:1806127-1813999(+) | protein_length=1589 | sequence_SO=chromosome | SO=protein_coding_gene | is_pseudo=false	-0.1473	0.0240384	143
TgATM_RapaNeg_comp / TgATM_RapaNeg	transcript=TGGT1_315490-t26_1	transcript=TGGT1_315490-t26_1	gene=TGGT1_315490 | organism=Toxoplasma_gondii_GT1 | gene_product=rhoptry protein ROP10 | transcript_product=rhoptry protein ROP10 | location=TGGT1_chrXI:4696632-4698392(-) | protein_length=586 | sequence_SO=chromosome | SO=protein_coding_gene | is_pseudo=false	0.340601	0.0240974	132
TgATM_RapaNeg_comp / TgATM_RapaNeg	transcript=TGGT1_410370-t26_1	transcript=TGGT1_410370-t26_1	gene=TGGT1_410370 | organism=Toxoplasma_gondii_GT1 | gene_product=putative transmembrane protein | transcript_product=putative transmembrane protein | location=AAQM03000265:733-2584(+) | protein_length=435 | sequence_SO=contig | SO=protein_coding_gene | is_pseudo=false	-0.203971	0.0242186	48
TgATM_RapaNeg_comp / TgATM_RapaNeg	transcript=TGGT1_253880-t26_1	transcript=TGGT1_253880-t26_1	gene=TGGT1_253880 | organism=Toxoplasma_gondii_GT1 | gene_product=GNS1/SUR4 family protein | transcript_product=GNS1/SUR4 family protein | location=TGGT1_chrIII:1247523-1249706(+) | protein_length=727 | sequence_SO=chromosome | SO=protein_coding_gene | is_pseudo=false	-0.226798	0.0242689	36
TgATM_RapaNeg_comp / TgATM_RapaNeg	transcript=TGGT1_313290-t26_1	transcript=TGGT1_313290-t26_1	gene=TGGT1_313290 | organism=Toxoplasma_gondii_GT1 | gene_product=MORN repeat-containing protein | transcript_product=MORN repeat-containing protein | location=TGGT1_chrXI:3208385-3212332(-) | protein_length=429 | sequence_SO=chromosome | SO=protein_coding_gene | is_pseudo=false	0.465219	0.0242788	159
TgATM_RapaNeg_comp / TgATM_RapaNeg	transcript=TGGT1_239680-t26_1	transcript=TGGT1_239680-t26_1	gene=TGGT1_239680 | organism=Toxoplasma_gondii_GT1 | gene_product=hypothetical protein | transcript_product=hypothetical protein | location=TGGT1_chrVI:820561-824385(-) | protein_length=601 | sequence_SO=chromosome | SO=protein_coding_gene | is_pseudo=false	0.334778	0.0243346	87
TgATM_RapaNeg_comp / TgATM_RapaNeg	transcript=TGGT1_283550-t26_1	transcript=TGGT1_283550-t26_1	gene=TGGT1_283550 | organism=Toxoplasma_gondii_GT1 | gene_product=hypothetical protein | transcript_product=hypothetical protein | location=TGGT1_chrV:2910449-2923806(+) | protein_length=4211 | sequence_SO=chromosome | SO=protein_coding_gene | is_pseudo=false	-0.216016	0.0244445	431
TgATM_RapaNeg_comp / TgATM_RapaNeg	transcript=TGGT1_236080-t26_1	transcript=TGGT1_236080-t26_1	gene=TGGT1_236080 | organism=Toxoplasma_gondii_GT1 | gene_product=replication factor-a protein 1 (rpa1) subfamily protein | transcript_product=replication factor-a protein 1 (rpa1) subfamily protein | location=TGGT1_chrX:5156311-5165323(-) | protein_length=904 | sequence_SO=chromosome | SO=protein_coding_gene | is_pseudo=false	-0.152604	0.0245793	154
TgATM_RapaNeg_comp / TgATM_RapaNeg	transcript=TGGT1_265360-t26_1	transcript=TGGT1_265360-t26_1	gene=TGGT1_265360 | organism=Toxoplasma_gondii_GT1 | gene_product=hypothetical protein | transcript_product=hypothetical protein | location=TGGT1_chrIX:1425874-1428243(+) | protein_length=516 | sequence_SO=chromosome | SO=protein_coding_gene | is_pseudo=false	0.364982	0.0247917	58
TgATM_RapaNeg_comp / TgATM_RapaNeg	transcript=TGGT1_259630-t26_1	transcript=TGGT1_259630-t26_1	gene=TGGT1_259630 | organism=Toxoplasma_gondii_GT1 | gene_product=hypothetical protein | transcript_product=hypothetical protein | location=TGGT1_chrVIIb:2722823-2724032(+) | protein_length=160 | sequence_SO=chromosome | SO=protein_coding_gene | is_pseudo=false	0.39555	0.0248065	56
TgATM_RapaNeg_comp / TgATM_RapaNeg	transcript=TGGT1_260190-t26_1	transcript=TGGT1_260190-t26_1	gene=TGGT1_260190 | organism=Toxoplasma_gondii_GT1 | gene_product=microneme protein MIC13 | transcript_product=microneme protein MIC13 | location=TGGT1_chrVIIb:2444928-2447434(+) | protein_length=468 | sequence_SO=chromosome | SO=protein_coding_gene | is_pseudo=false	-0.174112	0.024943	78
TgATM_RapaNeg_comp / TgATM_RapaNeg	transcript=TGGT1_361650-t26_1	transcript=TGGT1_361650-t26_1	gene=TGGT1_361650 | organism=Toxoplasma_gondii_GT1 | gene_product=proteasome/cyclosome repeat protein | transcript_product=proteasome/cyclosome repeat protein | location=TGGT1_chrVIIb:821962-823569(-) | protein_length=167 | sequence_SO=chromosome | SO=protein_coding_gene | is_pseudo=false	-0.136397	0.0250625	54
TgATM_RapaNeg_comp / TgATM_RapaNeg	transcript=TGGT1_262390-t26_1	transcript=TGGT1_262390-t26_1	gene=TGGT1_262390 | organism=Toxoplasma_gondii_GT1 | gene_product=TLD protein | transcript_product=TLD protein | location=TGGT1_chrVIIb:1280695-1289391(+) | protein_length=1392 | sequence_SO=chromosome | SO=protein_coding_gene | is_pseudo=false	0.13009	0.0251793	206
TgATM_RapaNeg_comp / TgATM_RapaNeg	transcript=TGGT1_229470-t26_1	transcript=TGGT1_229470-t26_1	gene=TGGT1_229470 | organism=Toxoplasma_gondii_GT1 | gene_product=hypothetical protein | transcript_product=hypothetical protein | location=TGGT1_chrVIII:282578-286112(+) | protein_length=409 | sequence_SO=chromosome | SO=protein_coding_gene | is_pseudo=false	0.256525	0.0251811	114
TgATM_RapaNeg_comp / TgATM_RapaNeg	transcript=TGGT1_254370-t26_1	transcript=TGGT1_254370-t26_1	gene=TGGT1_254370 | organism=Toxoplasma_gondii_GT1 | gene_product=guanylyl cyclase | transcript_product=guanylyl cyclase | location=TGGT1_chrIII:1634182-1672467(+) | protein_length=4367 | sequence_SO=chromosome | SO=protein_coding_gene | is_pseudo=false	0.183665	0.0252013	174
TgATM_RapaNeg_comp / TgATM_RapaNeg	transcript=TGGT1_263820-t26_1	transcript=TGGT1_263820-t26_1	gene=TGGT1_263820 | organism=Toxoplasma_gondii_GT1 | gene_product=DEAD/DEAH box helicase domain-containing protein | transcript_product=DEAD/DEAH box helicase domain-containing protein | location=TGGT1_chrVIIb:278943-285443(+) | protein_length=1053 | sequence_SO=chromosome | SO=protein_coding_gene | is_pseudo=false	-0.174128	0.0252255	47
TgATM_RapaNeg_comp / TgATM_RapaNeg	transcript=TGGT1_286630-t26_1	transcript=TGGT1_286630-t26_1	gene=TGGT1_286630 | organism=Toxoplasma_gondii_GT1 | gene_product=redoxin domain-containing protein | transcript_product=redoxin domain-containing protein | location=TGGT1_chrV:1606591-1607469(+) | protein_length=292 | sequence_SO=chromosome | SO=protein_coding_gene | is_pseudo=false	0.192034	0.0253496	123
TgATM_RapaNeg_comp / TgATM_RapaNeg	transcript=TGGT1_224520-t26_1	transcript=TGGT1_224520-t26_1	gene=TGGT1_224520 | organism=Toxoplasma_gondii_GT1 | gene_product=alveolin domain containing intermediate filament IMC8 | transcript_product=alveolin domain containing intermediate filament IMC8 | location=TGGT1_chrX:2910990-2913042(+) | protein_length=202 | sequence_SO=chromosome | SO=protein_coding_gene | is_pseudo=false	0.30991	0.025401	36
TgATM_RapaNeg_comp / TgATM_RapaNeg	transcript=TGGT1_289620-t26_1	transcript=TGGT1_289620-t26_1	gene=TGGT1_289620 | organism=Toxoplasma_gondii_GT1 | gene_product=cathepsin CPC1 | transcript_product=cathepsin CPC1 | location=TGGT1_chrIX:3159262-3164695(-) | protein_length=733 | sequence_SO=chromosome | SO=protein_coding_gene | is_pseudo=false	0.230901	0.0255241	100
TgATM_RapaNeg_comp / TgATM_RapaNeg	transcript=TGGT1_311410-t26_1	transcript=TGGT1_311410-t26_1	gene=TGGT1_311410 | organism=Toxoplasma_gondii_GT1 | gene_product=putative M phase phosphoprotein MPP10 | transcript_product=putative M phase phosphoprotein MPP10 | location=TGGT1_chrXI:2025755-2028355(+) | protein_length=866 | sequence_SO=chromosome | SO=protein_coding_gene | is_pseudo=false	0.352414	0.0255919	161
TgATM_RapaNeg_comp / TgATM_RapaNeg	transcript=TGGT1_270780-t26_1	transcript=TGGT1_270780-t26_1	gene=TGGT1_270780 | organism=Toxoplasma_gondii_GT1 | gene_product=DNA-directed RNA polymerase II RPB6 | transcript_product=DNA-directed RNA polymerase II RPB6 | location=TGGT1_chrVIII:4994703-4995494(+) | protein_length=146 | sequence_SO=chromosome | SO=protein_coding_gene | is_pseudo=false	0.26356	0.025657	42
TgATM_RapaNeg_comp / TgATM_RapaNeg	transcript=TGGT1_248200-t26_1	transcript=TGGT1_248200-t26_1	gene=TGGT1_248200 | organism=Toxoplasma_gondii_GT1 | gene_product=putative ribosomal RNA (adenine(1779)-N(6)/adenine(1780)-N(6))- dimethyltransferase | transcript_product=putative ribosomal RNA (adenine(1779)-N(6)/adenine(1780)-N(6))- dimethyltransferase | location=TGGT1_chrXII:3671879-3675571(+) | protein_length=494 | sequence_SO=chromosome | SO=protein_coding_gene | is_pseudo=false	-0.248165	0.0256742	12
TgATM_RapaNeg_comp / TgATM_RapaNeg	transcript=TGGT1_238870-t26_1	transcript=TGGT1_238870-t26_1	gene=TGGT1_238870 | organism=Toxoplasma_gondii_GT1 | gene_product=hypothetical protein | transcript_product=hypothetical protein | location=TGGT1_chrVI:271417-273372(+) | protein_length=447 | sequence_SO=chromosome | SO=protein_coding_gene | is_pseudo=false	0.489605	0.0257934	12
TgATM_RapaNeg_comp / TgATM_RapaNeg	transcript=TGGT1_225790-t26_1	transcript=TGGT1_225790-t26_1	gene=TGGT1_225790 | organism=Toxoplasma_gondii_GT1 | gene_product=PDI family protein | transcript_product=PDI family protein | location=TGGT1_chrX:1946861-1948766(+) | protein_length=189 | sequence_SO=chromosome | SO=protein_coding_gene | is_pseudo=false	0.27807	0.025889	36
TgATM_RapaNeg_comp / TgATM_RapaNeg	transcript=TGGT1_273950-t26_1	transcript=TGGT1_273950-t26_1	gene=TGGT1_273950 | organism=Toxoplasma_gondii_GT1 | gene_product=putative replication factor C subunit 5 | transcript_product=putative replication factor C subunit 5 | location=TGGT1_chrVIII:3148051-3151105(-) | protein_length=396 | sequence_SO=chromosome | SO=protein_coding_gene | is_pseudo=false	-0.308483	0.0260151	98
TgATM_RapaNeg_comp / TgATM_RapaNeg	transcript=TGGT1_263470-t26_1	transcript=TGGT1_263470-t26_1	gene=TGGT1_263470 | organism=Toxoplasma_gondii_GT1 | gene_product=ubiquitin carboxyl-terminal hydrolase UCHL3 | transcript_product=ubiquitin carboxyl-terminal hydrolase UCHL3 | location=TGGT1_chrVIIb:514490-516281(-) | protein_length=264 | sequence_SO=chromosome | SO=protein_coding_gene | is_pseudo=false	-0.175215	0.0261506	78
TgATM_RapaNeg_comp / TgATM_RapaNeg	transcript=TGGT1_269190-t26_1	transcript=TGGT1_269190-t26_1	gene=TGGT1_269190 | organism=Toxoplasma_gondii_GT1 | gene_product=glyceraldehyde-3-phosphate dehydrogenase GAPDH2 | transcript_product=glyceraldehyde-3-phosphate dehydrogenase GAPDH2 | location=TGGT1_chrVIII:6001367-6005276(-) | protein_length=995 | sequence_SO=chromosome | SO=protein_coding_gene | is_pseudo=false	0.0858696	0.0261842	259
TgATM_RapaNeg_comp / TgATM_RapaNeg	transcript=TGGT1_230705-t26_1	transcript=TGGT1_230705-t26_1	gene=TGGT1_230705 | organism=Toxoplasma_gondii_GT1 | gene_product=hypothetical protein | transcript_product=hypothetical protein | location=TGGT1_chrVIII:985569-986920(-) | protein_length=266 | sequence_SO=chromosome | SO=protein_coding_gene | is_pseudo=false	-0.95507	0.0262383	17
TgATM_RapaNeg_comp / TgATM_RapaNeg	transcript=TGGT1_265440-t26_1	transcript=TGGT1_265440-t26_1	gene=TGGT1_265440 | organism=Toxoplasma_gondii_GT1 | gene_product=hypothetical protein | transcript_product=hypothetical protein | location=TGGT1_chrIX:1370598-1375037(+) | protein_length=761 | sequence_SO=chromosome | SO=protein_coding_gene | is_pseudo=false	0.128255	0.0262854	114
TgATM_RapaNeg_comp / TgATM_RapaNeg	transcript=TGGT1_297070-t26_1	transcript=TGGT1_297070-t26_1	gene=TGGT1_297070 | organism=Toxoplasma_gondii_GT1 | gene_product=hypothetical protein | transcript_product=hypothetical protein | location=TGGT1_chrII:1492810-1494671(-) | protein_length=519 | sequence_SO=chromosome | SO=protein_coding_gene | is_pseudo=false	-0.206366	0.0264951	84
TgATM_RapaNeg_comp / TgATM_RapaNeg	transcript=TGGT1_246620-t26_1	transcript=TGGT1_246620-t26_1	gene=TGGT1_246620 | organism=Toxoplasma_gondii_GT1 | gene_product=G10 family protein | transcript_product=G10 family protein | location=TGGT1_chrXII:2819833-2821428(+) | protein_length=148 | sequence_SO=chromosome | SO=protein_coding_gene | is_pseudo=false	-0.142802	0.0265592	18
TgATM_RapaNeg_comp / TgATM_RapaNeg	transcript=TGGT1_224730-t26_1	transcript=TGGT1_224730-t26_1	gene=TGGT1_224730 | organism=Toxoplasma_gondii_GT1 | gene_product=hypothetical protein | transcript_product=hypothetical protein | location=TGGT1_chrX:2757445-2761255(+) | protein_length=339 | sequence_SO=chromosome | SO=protein_coding_gene | is_pseudo=false	0.372174	0.0266563	51
TgATM_RapaNeg_comp / TgATM_RapaNeg	transcript=TGGT1_316310-t26_1	transcript=TGGT1_316310-t26_1	gene=TGGT1_316310 | organism=Toxoplasma_gondii_GT1 | gene_product=superoxide dismutase | transcript_product=superoxide dismutase | location=TGGT1_chrXI:5175968-5177674(-) | protein_length=201 | sequence_SO=chromosome | SO=protein_coding_gene | is_pseudo=false	-0.338897	0.0266755	187
TgATM_RapaNeg_comp / TgATM_RapaNeg	transcript=TGGT1_212220-t26_1	transcript=TGGT1_212220-t26_1	gene=TGGT1_212220 | organism=Toxoplasma_gondii_GT1 | gene_product=hypothetical protein | transcript_product=hypothetical protein | location=TGGT1_chrX:3876902-3879847(+) | protein_length=981 | sequence_SO=chromosome | SO=protein_coding_gene | is_pseudo=false	0.102385	0.0267448	247
TgATM_RapaNeg_comp / TgATM_RapaNeg	transcript=TGGT1_318880-t26_1	transcript=TGGT1_318880-t26_1	gene=TGGT1_318880 | organism=Toxoplasma_gondii_GT1 | gene_product=hypothetical protein | transcript_product=hypothetical protein | location=AAQM03000417:18-2042(-) | protein_length=675 | sequence_SO=contig | SO=protein_coding_gene | is_pseudo=false	0.807483	0.0268083	64
TgATM_RapaNeg_comp / TgATM_RapaNeg	transcript=TGGT1_244240-t26_1	transcript=TGGT1_244240-t26_1	gene=TGGT1_244240 | organism=Toxoplasma_gondii_GT1 | gene_product=hypothetical protein | transcript_product=hypothetical protein | location=TGGT1_chrVI:3047331-3051089(+) | protein_length=447 | sequence_SO=chromosome | SO=protein_coding_gene | is_pseudo=false	-0.551798	0.0268194	12
TgATM_RapaNeg_comp / TgATM_RapaNeg	transcript=TGGT1_305260-t26_1	transcript=TGGT1_305260-t26_1	gene=TGGT1_305260 | organism=Toxoplasma_gondii_GT1 | gene_product=hypothetical protein | transcript_product=hypothetical protein | location=TGGT1_chrIX:5100154-5103054(+) | protein_length=594 | sequence_SO=chromosome | SO=protein_coding_gene | is_pseudo=false	0.266526	0.0268681	82
TgATM_RapaNeg_comp / TgATM_RapaNeg	transcript=TGGT1_310430B-t26_1	transcript=TGGT1_310430B-t26_1	gene=TGGT1_310430B | organism=Toxoplasma_gondii_GT1 | gene_product=Hsp90 domain-containing protein | transcript_product=Hsp90 domain-containing protein | location=TGGT1_chrXI:1300285-1303091(+) | protein_length=454 | sequence_SO=chromosome | SO=protein_coding_gene | is_pseudo=false	0.349539	0.0268837	112
TgATM_RapaNeg_comp / TgATM_RapaNeg	transcript=TGGT1_208030-t26_1	transcript=TGGT1_208030-t26_1	gene=TGGT1_208030 | organism=Toxoplasma_gondii_GT1 | gene_product=microneme protein MIC4 | transcript_product=microneme protein MIC4 | location=TGGT1_chrIb:547335-549077(+) | protein_length=580 | sequence_SO=chromosome | SO=protein_coding_gene | is_pseudo=false	0.0948256	0.0269034	250
TgATM_RapaNeg_comp / TgATM_RapaNeg	transcript=TGGT1_221410-t26_1	transcript=TGGT1_221410-t26_1	gene=TGGT1_221410 | organism=Toxoplasma_gondii_GT1 | gene_product=actin-like protein ALP4 | transcript_product=actin-like protein ALP4 | location=TGGT1_chrII:309015-313797(+) | protein_length=473 | sequence_SO=chromosome | SO=protein_coding_gene | is_pseudo=false	0.219016	0.0269646	66
TgATM_RapaNeg_comp / TgATM_RapaNeg	transcript=TGGT1_203300-t26_1	transcript=TGGT1_203300-t26_1	gene=TGGT1_203300 | organism=Toxoplasma_gondii_GT1 | gene_product=hypothetical protein | transcript_product=hypothetical protein | location=TGGT1_chrVIIa:2506153-2515839(+) | protein_length=1395 | sequence_SO=chromosome | SO=protein_coding_gene | is_pseudo=false	0.268073	0.0270295	104
TgATM_RapaNeg_comp / TgATM_RapaNeg	transcript=TGGT1_203790-t26_1	transcript=TGGT1_203790-t26_1	gene=TGGT1_203790 | organism=Toxoplasma_gondii_GT1 | gene_product=hypothetical protein | transcript_product=hypothetical protein | location=TGGT1_chrVIIa:2136205-2140811(+) | protein_length=302 | sequence_SO=chromosome | SO=protein_coding_gene | is_pseudo=false	0.260193	0.0270853	71
TgATM_RapaNeg_comp / TgATM_RapaNeg	transcript=TGGT1_210345-t26_1	transcript=TGGT1_210345-t26_1	gene=TGGT1_210345 | organism=Toxoplasma_gondii_GT1 | gene_product=hypothetical protein | transcript_product=hypothetical protein | location=TGGT1_chrIX:4648101-4658891(+) | protein_length=3456 | sequence_SO=chromosome | SO=protein_coding_gene | is_pseudo=false	-0.214988	0.0272259	18
TgATM_RapaNeg_comp / TgATM_RapaNeg	transcript=TGGT1_290340-t26_1	transcript=TGGT1_290340-t26_1	gene=TGGT1_290340 | organism=Toxoplasma_gondii_GT1 | gene_product=HEAT repeat-containing protein | transcript_product=HEAT repeat-containing protein | location=TGGT1_chrIX:3531112-3535379(-) | protein_length=442 | sequence_SO=chromosome | SO=protein_coding_gene | is_pseudo=false	0.149493	0.0273019	122
TgATM_RapaNeg_comp / TgATM_RapaNeg	transcript=TGGT1_298630-t26_1	transcript=TGGT1_298630-t26_1	gene=TGGT1_298630 | organism=Toxoplasma_gondii_GT1 | gene_product=vacuolar transporter chaperone VTC2 | transcript_product=vacuolar transporter chaperone VTC2 | location=TGGT1_chrXI:6528718-6536506(+) | protein_length=1308 | sequence_SO=chromosome | SO=protein_coding_gene | is_pseudo=false	-0.268639	0.0273114	102
TgATM_RapaNeg_comp / TgATM_RapaNeg	transcript=TGGT1_319950-t26_1	transcript=TGGT1_319950-t26_1	gene=TGGT1_319950 | organism=Toxoplasma_gondii_GT1 | gene_product=putative rRNA-processing protein FCF1 | transcript_product=putative rRNA-processing protein FCF1 | location=TGGT1_chrIV:577196-581097(-) | protein_length=201 | sequence_SO=chromosome | SO=protein_coding_gene | is_pseudo=false	-0.408273	0.027342	28
TgATM_RapaNeg_comp / TgATM_RapaNeg	transcript=TGGT1_285200-t26_1	transcript=TGGT1_285200-t26_1	gene=TGGT1_285200 | organism=Toxoplasma_gondii_GT1 | gene_product=cleavage and polyadenylation specifity factor protein | transcript_product=cleavage and polyadenylation specifity factor protein | location=TGGT1_chrV:2393711-2397530(-) | protein_length=1073 | sequence_SO=chromosome | SO=protein_coding_gene | is_pseudo=false	0.17112	0.027397	196
TgATM_RapaNeg_comp / TgATM_RapaNeg	transcript=TGGT1_320760-t26_1	transcript=TGGT1_320760-t26_1	gene=TGGT1_320760 | organism=Toxoplasma_gondii_GT1 | gene_product=hypothetical protein | transcript_product=hypothetical protein | location=TGGT1_chrIV:35039-39691(-) | protein_length=357 | sequence_SO=chromosome | SO=protein_coding_gene | is_pseudo=false	-0.3729	0.027472	52
TgATM_RapaNeg_comp / TgATM_RapaNeg	transcript=TGGT1_219170-t26_1	transcript=TGGT1_219170-t26_1	gene=TGGT1_219170 | organism=Toxoplasma_gondii_GT1 | gene_product=hypothetical protein | transcript_product=hypothetical protein | location=TGGT1_chrXII:1034023-1034940(+) | protein_length=305 | sequence_SO=chromosome | SO=protein_coding_gene | is_pseudo=false	0.214252	0.0275455	114
TgATM_RapaNeg_comp / TgATM_RapaNeg	transcript=TGGT1_202960-t26_1	transcript=TGGT1_202960-t26_1	gene=TGGT1_202960 | organism=Toxoplasma_gondii_GT1 | gene_product=glycine cleavage H-protein | transcript_product=glycine cleavage H-protein | location=TGGT1_chrVIIa:2818342-2819241(-) | protein_length=299 | sequence_SO=chromosome | SO=protein_coding_gene | is_pseudo=false	0.557194	0.0275605	35
TgATM_RapaNeg_comp / TgATM_RapaNeg	transcript=TGGT1_254420-t26_1	transcript=TGGT1_254420-t26_1	gene=TGGT1_254420 | organism=Toxoplasma_gondii_GT1 | gene_product=phospholipase, patatin family protein | transcript_product=phospholipase, patatin family protein | location=TGGT1_chrIII:1703961-1713345(+) | protein_length=1173 | sequence_SO=chromosome | SO=protein_coding_gene | is_pseudo=false	0.191869	0.0276155	157
TgATM_RapaNeg_comp / TgATM_RapaNeg	transcript=TGGT1_214080-t26_1	transcript=TGGT1_214080-t26_1	gene=TGGT1_214080 | organism=Toxoplasma_gondii_GT1 | gene_product=toxofilin | transcript_product=toxofilin | location=TGGT1_chrX:5904318-5905055(+) | protein_length=245 | sequence_SO=chromosome | SO=protein_coding_gene | is_pseudo=false	0.429617	0.027663	161
TgATM_RapaNeg_comp / TgATM_RapaNeg	transcript=TGGT1_270880-t26_1	transcript=TGGT1_270880-t26_1	gene=TGGT1_270880 | organism=Toxoplasma_gondii_GT1 | gene_product=RNA recognition motif-containing protein | transcript_product=RNA recognition motif-containing protein | location=TGGT1_chrVIII:4904990-4913024(-) | protein_length=1374 | sequence_SO=chromosome | SO=protein_coding_gene | is_pseudo=false	0.0874295	0.0276645	317
TgATM_RapaNeg_comp / TgATM_RapaNeg	transcript=TGGT1_259090-t26_1	transcript=TGGT1_259090-t26_1	gene=TGGT1_259090 | organism=Toxoplasma_gondii_GT1 | gene_product=ubiquitin-conjugating enzyme subfamily protein | transcript_product=ubiquitin-conjugating enzyme subfamily protein | location=TGGT1_chrVIIb:2933973-2937572(+) | protein_length=476 | sequence_SO=chromosome | SO=protein_coding_gene | is_pseudo=false	-0.286345	0.0276975	12
TgATM_RapaNeg_comp / TgATM_RapaNeg	transcript=TGGT1_294560-t26_1	transcript=TGGT1_294560-t26_1	gene=TGGT1_294560 | organism=Toxoplasma_gondii_GT1 | gene_product=rhoptry kinase family protein ROP37 (incomplete catalytic triad) | transcript_product=rhoptry kinase family protein ROP37 (incomplete catalytic triad) | location=TGGT1_chrIa:950597-952927(-) | protein_length=776 | sequence_SO=chromosome | SO=protein_coding_gene | is_pseudo=false	0.165814	0.0278889	156
TgATM_RapaNeg_comp / TgATM_RapaNeg	transcript=TGGT1_306670-t26_1	transcript=TGGT1_306670-t26_1	gene=TGGT1_306670 | organism=Toxoplasma_gondii_GT1 | gene_product=hypothetical protein | transcript_product=hypothetical protein | location=TGGT1_chrIX:6050136-6051605(-) | protein_length=220 | sequence_SO=chromosome | SO=protein_coding_gene | is_pseudo=false	-0.561019	0.0278948	60
TgATM_RapaNeg_comp / TgATM_RapaNeg	transcript=TGGT1_242680-t26_1	transcript=TGGT1_242680-t26_1	gene=TGGT1_242680 | organism=Toxoplasma_gondii_GT1 | gene_product=ribosomal protein RPL24e | transcript_product=ribosomal protein RPL24e | location=TGGT1_chrVI:2093539-2096109(+) | protein_length=196 | sequence_SO=chromosome | SO=protein_coding_gene | is_pseudo=false	-0.412657	0.0278966	30
TgATM_RapaNeg_comp / TgATM_RapaNeg	transcript=TGGT1_268890-t26_1	transcript=TGGT1_268890-t26_1	gene=TGGT1_268890 | organism=Toxoplasma_gondii_GT1 | gene_product=citrate synthase I | transcript_product=citrate synthase I | location=TGGT1_chrVIII:6220882-6228739(+) | protein_length=560 | sequence_SO=chromosome | SO=protein_coding_gene | is_pseudo=false	0.255526	0.0281067	141
TgATM_RapaNeg_comp / TgATM_RapaNeg	transcript=TGGT1_312160-t26_1	transcript=TGGT1_312160-t26_1	gene=TGGT1_312160 | organism=Toxoplasma_gondii_GT1 | gene_product=hypothetical protein | transcript_product=hypothetical protein | location=TGGT1_chrXI:2430558-2432033(-) | protein_length=199 | sequence_SO=chromosome | SO=protein_coding_gene | is_pseudo=false	-0.36194	0.0281626	36
TgATM_RapaNeg_comp / TgATM_RapaNeg	transcript=TGGT1_211220-t26_1	transcript=TGGT1_211220-t26_1	gene=TGGT1_211220 | organism=Toxoplasma_gondii_GT1 | gene_product=hypothetical protein | transcript_product=hypothetical protein | location=TGGT1_chrIV:1841664-1846284(-) | protein_length=899 | sequence_SO=chromosome | SO=protein_coding_gene | is_pseudo=false	-0.846436	0.0284505	12
TgATM_RapaNeg_comp / TgATM_RapaNeg	transcript=TGGT1_201130-t26_1	transcript=TGGT1_201130-t26_1	gene=TGGT1_201130 | organism=Toxoplasma_gondii_GT1 | gene_product=rhoptry kinase family protein ROP33 | transcript_product=rhoptry kinase family protein ROP33 | location=TGGT1_chrVIIa:3922773-3926189(+) | protein_length=746 | sequence_SO=chromosome | SO=protein_coding_gene | is_pseudo=false	0.329837	0.0285006	48
TgATM_RapaNeg_comp / TgATM_RapaNeg	transcript=TGGT1_245500-t26_1	transcript=TGGT1_245500-t26_1	gene=TGGT1_245500 | organism=Toxoplasma_gondii_GT1 | gene_product=dipeptidyl peptidase iv (dpp iv) n-terminal region domain-containing protein | transcript_product=dipeptidyl peptidase iv (dpp iv) n-terminal region domain-containing protein | location=TGGT1_chrXII:2248425-2259653(-) | protein_length=1883 | sequence_SO=chromosome | SO=protein_coding_gene | is_pseudo=false	0.0618354	0.028586	286
TgATM_RapaNeg_comp / TgATM_RapaNeg	transcript=TGGT1_269690-t26_1	transcript=TGGT1_269690-t26_1	gene=TGGT1_269690 | organism=Toxoplasma_gondii_GT1 | gene_product=hypothetical protein | transcript_product=hypothetical protein | location=TGGT1_chrVIII:5679281-5681878(+) | protein_length=865 | sequence_SO=chromosome | SO=protein_coding_gene | is_pseudo=false	0.159827	0.0290748	239
TgATM_RapaNeg_comp / TgATM_RapaNeg	transcript=TGGT1_286530-t26_1	transcript=TGGT1_286530-t26_1	gene=TGGT1_286530 | organism=Toxoplasma_gondii_GT1 | gene_product=hypothetical protein | transcript_product=hypothetical protein | location=TGGT1_chrV:1646121-1647769(+) | protein_length=218 | sequence_SO=chromosome | SO=protein_coding_gene | is_pseudo=false	-0.450107	0.0290804	30
TgATM_RapaNeg_comp / TgATM_RapaNeg	transcript=TGGT1_240700-t26_1	transcript=TGGT1_240700-t26_1	gene=TGGT1_240700 | organism=Toxoplasma_gondii_GT1 | gene_product=ubiquitin family protein | transcript_product=ubiquitin family protein | location=TGGT1_chrVI:1363828-1370067(+) | protein_length=607 | sequence_SO=chromosome | SO=protein_coding_gene | is_pseudo=false	0.144428	0.029103	95
TgATM_RapaNeg_comp / TgATM_RapaNeg	transcript=TGGT1_297840-t26_1	transcript=TGGT1_297840-t26_1	gene=TGGT1_297840 | organism=Toxoplasma_gondii_GT1 | gene_product=DNA primase, large subunit | transcript_product=DNA primase, large subunit | location=TGGT1_chrII:2038694-2050603(-) | protein_length=584 | sequence_SO=chromosome | SO=protein_coding_gene | is_pseudo=false	-0.372587	0.0291608	30
TgATM_RapaNeg_comp / TgATM_RapaNeg	transcript=TGGT1_235020-t26_1	transcript=TGGT1_235020-t26_1	gene=TGGT1_235020 | organism=Toxoplasma_gondii_GT1 | gene_product=putative COPI protein | transcript_product=putative COPI protein | location=TGGT1_chrX:4501792-4518157(-) | protein_length=1256 | sequence_SO=chromosome | SO=protein_coding_gene | is_pseudo=false	0.0570118	0.0291819	416
TgATM_RapaNeg_comp / TgATM_RapaNeg	transcript=TGGT1_211350-t26_1	transcript=TGGT1_211350-t26_1	gene=TGGT1_211350 | organism=Toxoplasma_gondii_GT1 | gene_product=CBS domain-containing protein | transcript_product=CBS domain-containing protein | location=TGGT1_chrIV:1730896-1741521(+) | protein_length=1720 | sequence_SO=chromosome | SO=protein_coding_gene | is_pseudo=false	0.613724	0.029184	12
TgATM_RapaNeg_comp / TgATM_RapaNeg	transcript=TGGT1_203970-t26_1	transcript=TGGT1_203970-t26_1	gene=TGGT1_203970 | organism=Toxoplasma_gondii_GT1 | gene_product=dolichyl-diphosphooligosaccharide--protein glycosyltransferase | transcript_product=dolichyl-diphosphooligosaccharide--protein glycosyltransferase | location=TGGT1_chrVIIa:1979719-1985797(+) | protein_length=654 | sequence_SO=chromosome | SO=protein_coding_gene | is_pseudo=false	-0.268251	0.0293637	42
TgATM_RapaNeg_comp / TgATM_RapaNeg	transcript=TGGT1_230690-t26_1	transcript=TGGT1_230690-t26_1	gene=TGGT1_230690 | organism=Toxoplasma_gondii_GT1 | gene_product=LNS2 (Lipin/Ned1/Smp2) protein | transcript_product=LNS2 (Lipin/Ned1/Smp2) protein | location=TGGT1_chrVIII:959180-970351(-) | protein_length=1575 | sequence_SO=chromosome | SO=protein_coding_gene | is_pseudo=false	0.181231	0.0293874	198
TgATM_RapaNeg_comp / TgATM_RapaNeg	transcript=TGGT1_301410-t26_1	transcript=TGGT1_301410-t26_1	gene=TGGT1_301410 | organism=Toxoplasma_gondii_GT1 | gene_product=hypothetical protein | transcript_product=hypothetical protein | location=TGGT1_chrIV:2344797-2350279(+) | protein_length=1033 | sequence_SO=chromosome | SO=protein_coding_gene | is_pseudo=false	0.110714	0.0295026	154
TgATM_RapaNeg_comp / TgATM_RapaNeg	transcript=TGGT1_217020-t26_1	transcript=TGGT1_217020-t26_1	gene=TGGT1_217020 | organism=Toxoplasma_gondii_GT1 | gene_product=ATPase, AFG1 family protein | transcript_product=ATPase, AFG1 family protein | location=TGGT1_chrXI:5634337-5643151(+) | protein_length=708 | sequence_SO=chromosome | SO=protein_coding_gene | is_pseudo=false	0.386112	0.0295551	111
TgATM_RapaNeg_comp / TgATM_RapaNeg	transcript=TGGT1_312960-t26_1	transcript=TGGT1_312960-t26_1	gene=TGGT1_312960 | organism=Toxoplasma_gondii_GT1 | gene_product=hypothetical protein | transcript_product=hypothetical protein | location=TGGT1_chrXI:2960290-2961886(+) | protein_length=227 | sequence_SO=chromosome | SO=protein_coding_gene | is_pseudo=false	-0.470149	0.0297377	12
TgATM_RapaNeg_comp / TgATM_RapaNeg	transcript=TGGT1_211670-t26_1	transcript=TGGT1_211670-t26_1	gene=TGGT1_211670 | organism=Toxoplasma_gondii_GT1 | gene_product=S1 RNA binding domain-containing protein | transcript_product=S1 RNA binding domain-containing protein | location=TGGT1_chrIV:1560254-1562332(-) | protein_length=378 | sequence_SO=chromosome | SO=protein_coding_gene | is_pseudo=false	-0.64585	0.0298626	18
TgATM_RapaNeg_comp / TgATM_RapaNeg	transcript=TGGT1_246040-t26_1	transcript=TGGT1_246040-t26_1	gene=TGGT1_246040 | organism=Toxoplasma_gondii_GT1 | gene_product=MIF4G domain-containing protein | transcript_product=MIF4G domain-containing protein | location=TGGT1_chrXII:2542718-2555975(+) | protein_length=1433 | sequence_SO=chromosome | SO=protein_coding_gene | is_pseudo=false	-0.078186	0.0298745	166
TgATM_RapaNeg_comp / TgATM_RapaNeg	transcript=TGGT1_252440-t26_1	transcript=TGGT1_252440-t26_1	gene=TGGT1_252440 | organism=Toxoplasma_gondii_GT1 | gene_product=peptidase c13 family protein | transcript_product=peptidase c13 family protein | location=TGGT1_chrIII:556677-558320(-) | protein_length=547 | sequence_SO=chromosome | SO=protein_coding_gene | is_pseudo=false	-0.381611	0.03011	66
TgATM_RapaNeg_comp / TgATM_RapaNeg	transcript=TGGT1_207430-t26_1	transcript=TGGT1_207430-t26_1	gene=TGGT1_207430 | organism=Toxoplasma_gondii_GT1 | gene_product=putative ATP-dependent RNA helicase DDX1 | transcript_product=putative ATP-dependent RNA helicase DDX1 | location=TGGT1_chrIb:63668-75411(+) | protein_length=768 | sequence_SO=chromosome | SO=protein_coding_gene | is_pseudo=false	-0.284359	0.0303107	155
TgATM_RapaNeg_comp / TgATM_RapaNeg	transcript=TGGT1_246560-t26_1	transcript=TGGT1_246560-t26_1	gene=TGGT1_246560 | organism=Toxoplasma_gondii_GT1 | gene_product=putative vacuolar ATP synthase subunit g | transcript_product=putative vacuolar ATP synthase subunit g | location=TGGT1_chrXII:2787836-2789911(+) | protein_length=131 | sequence_SO=chromosome | SO=protein_coding_gene | is_pseudo=false	0.361612	0.0303872	54
TgATM_RapaNeg_comp / TgATM_RapaNeg	transcript=TGGT1_246770-t26_1	transcript=TGGT1_246770-t26_1	gene=TGGT1_246770 | organism=Toxoplasma_gondii_GT1 | gene_product=hypothetical protein | transcript_product=hypothetical protein | location=TGGT1_chrXII:2920917-2924365(+) | protein_length=543 | sequence_SO=chromosome | SO=protein_coding_gene | is_pseudo=false	-0.442404	0.0304187	12
TgATM_RapaNeg_comp / TgATM_RapaNeg	transcript=TGGT1_312110-t26_1	transcript=TGGT1_312110-t26_1	gene=TGGT1_312110 | organism=Toxoplasma_gondii_GT1 | gene_product=apicoplast-associated thioredoxin family protein Atrx1 | transcript_product=apicoplast-associated thioredoxin family protein Atrx1 | location=TGGT1_chrXI:2396639-2404968(-) | protein_length=790 | sequence_SO=chromosome | SO=protein_coding_gene | is_pseudo=false	-0.0877607	0.0304454	190
TgATM_RapaNeg_comp / TgATM_RapaNeg	transcript=TGGT1_215220-t26_1	transcript=TGGT1_215220-t26_1	gene=TGGT1_215220 | organism=Toxoplasma_gondii_GT1 | gene_product=hypothetical protein | transcript_product=hypothetical protein | location=TGGT1_chrX:6716950-6719044(+) | protein_length=502 | sequence_SO=chromosome | SO=protein_coding_gene | is_pseudo=false	-0.117249	0.0306488	148
TgATM_RapaNeg_comp / TgATM_RapaNeg	transcript=TGGT1_208320-t26_1	transcript=TGGT1_208320-t26_1	gene=TGGT1_208320 | organism=Toxoplasma_gondii_GT1 | gene_product=polynucleotide kinase 3 phosphatase | transcript_product=polynucleotide kinase 3 phosphatase | location=TGGT1_chrIb:624423-626967(+) | protein_length=703 | sequence_SO=chromosome | SO=protein_coding_gene | is_pseudo=false	-0.24874	0.0310377	117
TgATM_RapaNeg_comp / TgATM_RapaNeg	transcript=TGGT1_220930-t26_1	transcript=TGGT1_220930-t26_1	gene=TGGT1_220930 | organism=Toxoplasma_gondii_GT1 | gene_product=hypothetical protein | transcript_product=hypothetical protein | location=TGGT1_chrII:53649-58945(-) | protein_length=687 | sequence_SO=chromosome | SO=protein_coding_gene | is_pseudo=false	0.319628	0.0310979	18
TgATM_RapaNeg_comp / TgATM_RapaNeg	transcript=TGGT1_306190-t26_1	transcript=TGGT1_306190-t26_1	gene=TGGT1_306190 | organism=Toxoplasma_gondii_GT1 | gene_product=hypothetical protein | transcript_product=hypothetical protein | location=TGGT1_chrIX:5600255-5603264(+) | protein_length=469 | sequence_SO=chromosome | SO=protein_coding_gene | is_pseudo=false	-0.419617	0.0312363	91
TgATM_RapaNeg_comp / TgATM_RapaNeg	transcript=TGGT1_258480-t26_1	transcript=TGGT1_258480-t26_1	gene=TGGT1_258480 | organism=Toxoplasma_gondii_GT1 | gene_product=hypothetical protein | transcript_product=hypothetical protein | location=TGGT1_chrVIIb:3358848-3367769(-) | protein_length=1651 | sequence_SO=chromosome | SO=protein_coding_gene | is_pseudo=false	-0.83891	0.0313593	17
TgATM_RapaNeg_comp / TgATM_RapaNeg	transcript=TGGT1_223140-t26_1	transcript=TGGT1_223140-t26_1	gene=TGGT1_223140 | organism=Toxoplasma_gondii_GT1 | gene_product=tRNA binding domain-containing protein | transcript_product=tRNA binding domain-containing protein | location=TGGT1_chrII:1451648-1456657(+) | protein_length=472 | sequence_SO=chromosome | SO=protein_coding_gene | is_pseudo=false	-0.190365	0.0313607	179
TgATM_RapaNeg_comp / TgATM_RapaNeg	transcript=TGGT1_232520-t26_1	transcript=TGGT1_232520-t26_1	gene=TGGT1_232520 | organism=Toxoplasma_gondii_GT1 | gene_product=brix domain-containing protein | transcript_product=brix domain-containing protein | location=TGGT1_chrVIII:2131005-2132727(-) | protein_length=401 | sequence_SO=chromosome | SO=protein_coding_gene | is_pseudo=false	-0.350704	0.0313654	36
TgATM_RapaNeg_comp / TgATM_RapaNeg	transcript=TGGT1_233850-t26_1	transcript=TGGT1_233850-t26_1	gene=TGGT1_233850 | organism=Toxoplasma_gondii_GT1 | gene_product=hypothetical protein | transcript_product=hypothetical protein | location=TGGT1_chrVIII:2848695-2851932(-) | protein_length=228 | sequence_SO=chromosome | SO=protein_coding_gene | is_pseudo=false	0.389824	0.0317388	30
TgATM_RapaNeg_comp / TgATM_RapaNeg	transcript=TGGT1_263990-t26_1	transcript=TGGT1_263990-t26_1	gene=TGGT1_263990 | organism=Toxoplasma_gondii_GT1 | gene_product=hypothetical protein | transcript_product=hypothetical protein | location=TGGT1_chrVIIb:226389-227659(-) | protein_length=134 | sequence_SO=chromosome | SO=protein_coding_gene | is_pseudo=false	0.239511	0.0318693	48
TgATM_RapaNeg_comp / TgATM_RapaNeg	transcript=TGGT1_225540-t26_1	transcript=TGGT1_225540-t26_1	gene=TGGT1_225540 | organism=Toxoplasma_gondii_GT1 | gene_product=hypothetical protein | transcript_product=hypothetical protein | location=TGGT1_chrX:2080834-2083264(-) | protein_length=485 | sequence_SO=chromosome | SO=protein_coding_gene | is_pseudo=false	0.44879	0.0318848	110
TgATM_RapaNeg_comp / TgATM_RapaNeg	transcript=TGGT1_222040-t26_1	transcript=TGGT1_222040-t26_1	gene=TGGT1_222040 | organism=Toxoplasma_gondii_GT1 | gene_product=Ran-interacting Mog1 protein | transcript_product=Ran-interacting Mog1 protein | location=TGGT1_chrII:761732-763781(+) | protein_length=183 | sequence_SO=chromosome | SO=protein_coding_gene | is_pseudo=false	0.181555	0.0319325	42
TgATM_RapaNeg_comp / TgATM_RapaNeg	transcript=TGGT1_222952-t26_1	transcript=TGGT1_222952-t26_1	gene=TGGT1_222952 | organism=Toxoplasma_gondii_GT1 | gene_product=phosphohistidine phosphatase | transcript_product=phosphohistidine phosphatase | location=TGGT1_chrII:1304861-1306438(-) | protein_length=386 | sequence_SO=chromosome | SO=protein_coding_gene | is_pseudo=false	0.206705	0.0319337	105
TgATM_RapaNeg_comp / TgATM_RapaNeg	transcript=TGGT1_239820-t26_1	transcript=TGGT1_239820-t26_1	gene=TGGT1_239820 | organism=Toxoplasma_gondii_GT1 | gene_product=D-3-phosphoglycerate dehydrogenase | transcript_product=D-3-phosphoglycerate dehydrogenase | location=TGGT1_chrVI:931789-940557(-) | protein_length=604 | sequence_SO=chromosome | SO=protein_coding_gene | is_pseudo=false	-0.149967	0.0319985	283
TgATM_RapaNeg_comp / TgATM_RapaNeg	transcript=TGGT1_216120-t26_1	transcript=TGGT1_216120-t26_1	gene=TGGT1_216120 | organism=Toxoplasma_gondii_GT1 | gene_product=hypothetical protein | transcript_product=hypothetical protein | location=TGGT1_chrXI:6313282-6318525(-) | protein_length=834 | sequence_SO=chromosome | SO=protein_coding_gene | is_pseudo=false	-0.0883736	0.0320687	106
TgATM_RapaNeg_comp / TgATM_RapaNeg	transcript=TGGT1_262560-t26_1	transcript=TGGT1_262560-t26_1	gene=TGGT1_262560 | organism=Toxoplasma_gondii_GT1 | gene_product=hypothetical protein | transcript_product=hypothetical protein | location=TGGT1_chrVIIb:1134862-1136586(+) | protein_length=283 | sequence_SO=chromosome | SO=protein_coding_gene | is_pseudo=false	-0.142751	0.0320761	30
TgATM_RapaNeg_comp / TgATM_RapaNeg	transcript=TGGT1_297420-t26_1	transcript=TGGT1_297420-t26_1	gene=TGGT1_297420 | organism=Toxoplasma_gondii_GT1 | gene_product=putative beta-tubulin cofactor D | transcript_product=putative beta-tubulin cofactor D | location=TGGT1_chrII:1734618-1745552(-) | protein_length=2041 | sequence_SO=chromosome | SO=protein_coding_gene | is_pseudo=false	0.0299643	0.0320843	330
TgATM_RapaNeg_comp / TgATM_RapaNeg	transcript=TGGT1_264770-t26_1	transcript=TGGT1_264770-t26_1	gene=TGGT1_264770 | organism=Toxoplasma_gondii_GT1 | gene_product=hypothetical protein | transcript_product=hypothetical protein | location=TGGT1_chrIX:1857065-1859396(+) | protein_length=377 | sequence_SO=chromosome | SO=protein_coding_gene | is_pseudo=false	-0.269552	0.0323757	51
TgATM_RapaNeg_comp / TgATM_RapaNeg	transcript=TGGT1_260450-t26_1	transcript=TGGT1_260450-t26_1	gene=TGGT1_260450 | organism=Toxoplasma_gondii_GT1 | gene_product=DEAD/DEAH box helicase domain-containing protein | transcript_product=DEAD/DEAH box helicase domain-containing protein | location=TGGT1_chrVIIb:2234165-2241549(+) | protein_length=1841 | sequence_SO=chromosome | SO=protein_coding_gene | is_pseudo=false	0.454944	0.0324612	18
TgATM_RapaNeg_comp / TgATM_RapaNeg	transcript=TGGT1_222360-t26_1	transcript=TGGT1_222360-t26_1	gene=TGGT1_222360 | organism=Toxoplasma_gondii_GT1 | gene_product=hypothetical protein | transcript_product=hypothetical protein | location=TGGT1_chrII:1048345-1058294(+) | protein_length=774 | sequence_SO=chromosome | SO=protein_coding_gene | is_pseudo=false	-0.133847	0.032546	137
TgATM_RapaNeg_comp / TgATM_RapaNeg	transcript=TGGT1_231910-t26_1	transcript=TGGT1_231910-t26_1	gene=TGGT1_231910 | organism=Toxoplasma_gondii_GT1 | gene_product=ATP synthase F1 gamma subunit | transcript_product=ATP synthase F1 gamma subunit | location=TGGT1_chrVIII:1625860-1630528(+) | protein_length=314 | sequence_SO=chromosome | SO=protein_coding_gene | is_pseudo=false	0.285452	0.0327442	97
TgATM_RapaNeg_comp / TgATM_RapaNeg	transcript=TGGT1_316680-t26_1	transcript=TGGT1_316680-t26_1	gene=TGGT1_316680 | organism=Toxoplasma_gondii_GT1 | gene_product=RNA pseudouridine synthase superfamily protein | transcript_product=RNA pseudouridine synthase superfamily protein | location=TGGT1_chrXI:5438209-5447413(+) | protein_length=2780 | sequence_SO=chromosome | SO=protein_coding_gene | is_pseudo=false	0.101238	0.0330395	223
TgATM_RapaNeg_comp / TgATM_RapaNeg	transcript=TGGT1_239490-t26_1	transcript=TGGT1_239490-t26_1	gene=TGGT1_239490 | organism=Toxoplasma_gondii_GT1 | gene_product=dehydrogenase E1 component family protein | transcript_product=dehydrogenase E1 component family protein | location=TGGT1_chrVI:705091-710904(-) | protein_length=571 | sequence_SO=chromosome | SO=protein_coding_gene | is_pseudo=false	0.200901	0.0330649	215
TgATM_RapaNeg_comp / TgATM_RapaNeg	transcript=TGGT1_216580-t26_1	transcript=TGGT1_216580-t26_1	gene=TGGT1_216580 | organism=Toxoplasma_gondii_GT1 | gene_product=hypothetical protein | transcript_product=hypothetical protein | location=TGGT1_chrXI:5993384-5998282(-) | protein_length=1327 | sequence_SO=chromosome | SO=protein_coding_gene | is_pseudo=false	0.229482	0.0333439	87
TgATM_RapaNeg_comp / TgATM_RapaNeg	transcript=TGGT1_283580-t26_1	transcript=TGGT1_283580-t26_1	gene=TGGT1_283580 | organism=Toxoplasma_gondii_GT1 | gene_product=DnaJ domain-containing protein | transcript_product=DnaJ domain-containing protein | location=TGGT1_chrV:2907796-2909066(-) | protein_length=397 | sequence_SO=chromosome | SO=protein_coding_gene | is_pseudo=false	0.353217	0.0334099	18
TgATM_RapaNeg_comp / TgATM_RapaNeg	transcript=TGGT1_305140-t26_1	transcript=TGGT1_305140-t26_1	gene=TGGT1_305140 | organism=Toxoplasma_gondii_GT1 | gene_product=phospholipase, patatin family protein | transcript_product=phospholipase, patatin family protein | location=TGGT1_chrIX:5010164-5021415(+) | protein_length=2574 | sequence_SO=chromosome | SO=protein_coding_gene | is_pseudo=false	-0.307286	0.0334677	80
TgATM_RapaNeg_comp / TgATM_RapaNeg	transcript=TGGT1_236040-t26_1	transcript=TGGT1_236040-t26_1	gene=TGGT1_236040 | organism=Toxoplasma_gondii_GT1 | gene_product=fructose-1,6-bisphosphate aldolase | transcript_product=fructose-1,6-bisphosphate aldolase | location=TGGT1_chrX:5139351-5141389(+) | protein_length=433 | sequence_SO=chromosome | SO=protein_coding_gene | is_pseudo=false	0.35327	0.0336319	195
TgATM_RapaNeg_comp / TgATM_RapaNeg	transcript=TGGT1_311500-t26_1	transcript=TGGT1_311500-t26_1	gene=TGGT1_311500 | organism=Toxoplasma_gondii_GT1 | gene_product=ThiF family protein | transcript_product=ThiF family protein | location=TGGT1_chrXI:2094508-2100197(-) | protein_length=845 | sequence_SO=chromosome | SO=protein_coding_gene | is_pseudo=false	0.216761	0.0336586	191
TgATM_RapaNeg_comp / TgATM_RapaNeg	transcript=TGGT1_213730-t26_1	transcript=TGGT1_213730-t26_1	gene=TGGT1_213730 | organism=Toxoplasma_gondii_GT1 | gene_product=lanthionine synthetase C family protein | transcript_product=lanthionine synthetase C family protein | location=TGGT1_chrV:1138293-1139567(-) | protein_length=424 | sequence_SO=chromosome | SO=protein_coding_gene | is_pseudo=false	-0.330787	0.0337281	70
TgATM_RapaNeg_comp / TgATM_RapaNeg	transcript=TGGT1_308000-t26_1	transcript=TGGT1_308000-t26_1	gene=TGGT1_308000 | organism=Toxoplasma_gondii_GT1 | gene_product=Gpi16 subunit, GPI transamidase component protein | transcript_product=Gpi16 subunit, GPI transamidase component protein | location=TGGT1_chrXII:440678-448410(+) | protein_length=769 | sequence_SO=chromosome | SO=protein_coding_gene | is_pseudo=false	-0.288941	0.033781	99
TgATM_RapaNeg_comp / TgATM_RapaNeg	transcript=TGGT1_277740-t26_1	transcript=TGGT1_277740-t26_1	gene=TGGT1_277740 | organism=Toxoplasma_gondii_GT1 | gene_product=zinc finger, C3HC4 type (RING finger) domain-containing protein | transcript_product=zinc finger, C3HC4 type (RING finger) domain-containing protein | location=TGGT1_chrXII:6456692-6463192(-) | protein_length=1744 | sequence_SO=chromosome | SO=protein_coding_gene | is_pseudo=false	-0.225163	0.0338102	35
TgATM_RapaNeg_comp / TgATM_RapaNeg	transcript=TGGT1_225890-t26_1	transcript=TGGT1_225890-t26_1	gene=TGGT1_225890 | organism=Toxoplasma_gondii_GT1 | gene_product=hypothetical protein | transcript_product=hypothetical protein | location=TGGT1_chrX:1864237-1871724(-) | protein_length=2111 | sequence_SO=chromosome | SO=protein_coding_gene | is_pseudo=false	-0.0923285	0.033834	144
TgATM_RapaNeg_comp / TgATM_RapaNeg	transcript=TGGT1_258110-t26_1	transcript=TGGT1_258110-t26_1	gene=TGGT1_258110 | organism=Toxoplasma_gondii_GT1 | gene_product=N-acetylglucosaminylphosphatidylinositol deacetylase | transcript_product=N-acetylglucosaminylphosphatidylinositol deacetylase | location=TGGT1_chrVIIb:3532662-3536407(-) | protein_length=383 | sequence_SO=chromosome | SO=protein_coding_gene | is_pseudo=false	-0.876626	0.0339106	35
TgATM_RapaNeg_comp / TgATM_RapaNeg	transcript=TGGT1_235420-t26_1	transcript=TGGT1_235420-t26_1	gene=TGGT1_235420 | organism=Toxoplasma_gondii_GT1 | gene_product=hypothetical protein | transcript_product=hypothetical protein | location=TGGT1_chrX:4743542-4757528(-) | protein_length=4118 | sequence_SO=chromosome | SO=protein_coding_gene | is_pseudo=false	0.0782428	0.0339171	395
TgATM_RapaNeg_comp / TgATM_RapaNeg	transcript=TGGT1_214990-t26_1	transcript=TGGT1_214990-t26_1	gene=TGGT1_214990 | organism=Toxoplasma_gondii_GT1 | gene_product=hypothetical protein | transcript_product=hypothetical protein | location=TGGT1_chrX:6550174-6562207(-) | protein_length=3441 | sequence_SO=chromosome | SO=protein_coding_gene | is_pseudo=false	0.169709	0.0341282	192
TgATM_RapaNeg_comp / TgATM_RapaNeg	transcript=TGGT1_254690-t26_1	transcript=TGGT1_254690-t26_1	gene=TGGT1_254690 | organism=Toxoplasma_gondii_GT1 | gene_product=phospholipase/carboxylesterase | transcript_product=phospholipase/carboxylesterase | location=TGGT1_chrIII:1864196-1866935(+) | protein_length=497 | sequence_SO=chromosome | SO=protein_coding_gene | is_pseudo=false	-0.338652	0.0342851	193
TgATM_RapaNeg_comp / TgATM_RapaNeg	transcript=TGGT1_241840-t26_1	transcript=TGGT1_241840-t26_1	gene=TGGT1_241840 | organism=Toxoplasma_gondii_GT1 | gene_product=hypothetical protein | transcript_product=hypothetical protein | location=TGGT1_chrVI:1675280-1679442(+) | protein_length=453 | sequence_SO=chromosome | SO=protein_coding_gene | is_pseudo=false	-0.306911	0.0344534	72
TgATM_RapaNeg_comp / TgATM_RapaNeg	transcript=TGGT1_319560-t26_1	transcript=TGGT1_319560-t26_1	gene=TGGT1_319560 | organism=Toxoplasma_gondii_GT1 | gene_product=microneme protein MIC3 | transcript_product=microneme protein MIC3 | location=TGGT1_chrIV:856315-857588(+) | protein_length=383 | sequence_SO=chromosome | SO=protein_coding_gene | is_pseudo=false	-0.15459	0.0344892	194
TgATM_RapaNeg_comp / TgATM_RapaNeg	transcript=TGGT1_255510-t26_1	transcript=TGGT1_255510-t26_1	gene=TGGT1_255510 | organism=Toxoplasma_gondii_GT1 | gene_product=ankyrin repeat-containing protein | transcript_product=ankyrin repeat-containing protein | location=TGGT1_chrVIIb:4684756-4690252(-) | protein_length=1158 | sequence_SO=chromosome | SO=protein_coding_gene | is_pseudo=false	-0.538923	0.0349325	53
TgATM_RapaNeg_comp / TgATM_RapaNeg	transcript=TGGT1_363940-t26_1	transcript=TGGT1_363940-t26_1	gene=TGGT1_363940 | organism=Toxoplasma_gondii_GT1 | gene_product=putative transmembrane protein | transcript_product=putative transmembrane protein | location=TGGT1_chrX:6170184-6171656(+) | protein_length=490 | sequence_SO=chromosome | SO=protein_coding_gene | is_pseudo=false	0.426893	0.035013	73
TgATM_RapaNeg_comp / TgATM_RapaNeg	transcript=TGGT1_264130-t26_1	transcript=TGGT1_264130-t26_1	gene=TGGT1_264130 | organism=Toxoplasma_gondii_GT1 | gene_product=hypothetical protein | transcript_product=hypothetical protein | location=TGGT1_chrVIIb:133422-137648(-) | protein_length=673 | sequence_SO=chromosome | SO=protein_coding_gene | is_pseudo=false	0.337536	0.0350831	90
TgATM_RapaNeg_comp / TgATM_RapaNeg	transcript=TGGT1_210750-t26_1	transcript=TGGT1_210750-t26_1	gene=TGGT1_210750 | organism=Toxoplasma_gondii_GT1 | gene_product=Ferredoxin-fold anticodon binding domain-containing protein | transcript_product=Ferredoxin-fold anticodon binding domain-containing protein | location=TGGT1_chrIV:2024259-2026838(-) | protein_length=859 | sequence_SO=chromosome | SO=protein_coding_gene | is_pseudo=false	0.282668	0.0351659	41
TgATM_RapaNeg_comp / TgATM_RapaNeg	transcript=TGGT1_261250-t26_1	transcript=TGGT1_261250-t26_1	gene=TGGT1_261250 | organism=Toxoplasma_gondii_GT1 | gene_product=histone H2A1 | transcript_product=histone H2A1 | location=TGGT1_chrVIIb:1779724-1780266(-) | protein_length=180 | sequence_SO=chromosome | SO=protein_coding_gene | is_pseudo=false	-0.442603	0.0351722	30
TgATM_RapaNeg_comp / TgATM_RapaNeg	transcript=TGGT1_239890-t26_1	transcript=TGGT1_239890-t26_1	gene=TGGT1_239890 | organism=Toxoplasma_gondii_GT1 | gene_product=SCP family extracellular subfamily protein | transcript_product=SCP family extracellular subfamily protein | location=TGGT1_chrVI:984652-987705(-) | protein_length=246 | sequence_SO=chromosome | SO=protein_coding_gene | is_pseudo=false	0.273042	0.0351826	48
TgATM_RapaNeg_comp / TgATM_RapaNeg	transcript=TGGT1_200430-t26_1	transcript=TGGT1_200430-t26_1	gene=TGGT1_200430 | organism=Toxoplasma_gondii_GT1 | gene_product=cytidine and deoxycytidylate deaminase zinc-binding region domain-containing protein | transcript_product=cytidine and deoxycytidylate deaminase zinc-binding region domain-containing protein | location=TGGT1_chrVIII:6849719-6856851(-) | protein_length=514 | sequence_SO=chromosome | SO=protein_coding_gene | is_pseudo=false	-0.246765	0.0357167	48
TgATM_RapaNeg_comp / TgATM_RapaNeg	transcript=TGGT1_232100-t26_1	transcript=TGGT1_232100-t26_1	gene=TGGT1_232100 | organism=Toxoplasma_gondii_GT1 | gene_product=RAP domain-containing protein | transcript_product=RAP domain-containing protein | location=TGGT1_chrVIII:1849793-1854565(-) | protein_length=1590 | sequence_SO=chromosome | SO=protein_coding_gene | is_pseudo=false	0.343058	0.0358759	18
TgATM_RapaNeg_comp / TgATM_RapaNeg	transcript=TGGT1_208390-t26_1	transcript=TGGT1_208390-t26_1	gene=TGGT1_208390 | organism=Toxoplasma_gondii_GT1 | gene_product=hypothetical protein | transcript_product=hypothetical protein | location=TGGT1_chrIb:663097-667639(+) | protein_length=424 | sequence_SO=chromosome | SO=protein_coding_gene | is_pseudo=false	0.229654	0.0359443	92
TgATM_RapaNeg_comp / TgATM_RapaNeg	transcript=TGGT1_293170-t26_1	transcript=TGGT1_293170-t26_1	gene=TGGT1_293170 | organism=Toxoplasma_gondii_GT1 | gene_product=hypothetical protein | transcript_product=hypothetical protein | location=TGGT1_chrIa:111048-121227(-) | protein_length=3263 | sequence_SO=chromosome | SO=protein_coding_gene | is_pseudo=false	-0.538909	0.0359994	24
TgATM_RapaNeg_comp / TgATM_RapaNeg	transcript=TGGT1_293900-t26_1	transcript=TGGT1_293900-t26_1	gene=TGGT1_293900 | organism=Toxoplasma_gondii_GT1 | gene_product=sporozoite protein with an altered thrombospondin repeat SPATR | transcript_product=sporozoite protein with an altered thrombospondin repeat SPATR | location=TGGT1_chrIa:619649-624142(+) | protein_length=534 | sequence_SO=chromosome | SO=protein_coding_gene | is_pseudo=false	0.184537	0.0359994	125
TgATM_RapaNeg_comp / TgATM_RapaNeg	transcript=TGGT1_273905-t26_1	transcript=TGGT1_273905-t26_1	gene=TGGT1_273905 | organism=Toxoplasma_gondii_GT1 | gene_product=hypothetical protein | transcript_product=hypothetical protein | location=TGGT1_chrVIII:3178311-3184467(+) | protein_length=373 | sequence_SO=chromosome | SO=protein_coding_gene | is_pseudo=false	-0.178561	0.0360399	137
TgATM_RapaNeg_comp / TgATM_RapaNeg	transcript=TGGT1_301222-t26_1	transcript=TGGT1_301222-t26_1	gene=TGGT1_301222 | organism=Toxoplasma_gondii_GT1 | gene_product=DNA repair protein Rad4 domain-containing protein | transcript_product=DNA repair protein Rad4 domain-containing protein | location=TGGT1_chrIV:2210865-2219721(+) | protein_length=1911 | sequence_SO=chromosome | SO=protein_coding_gene | is_pseudo=false	-0.764624	0.0360943	10
TgATM_RapaNeg_comp / TgATM_RapaNeg	transcript=TGGT1_271810-t26_1	transcript=TGGT1_271810-t26_1	gene=TGGT1_271810 | organism=Toxoplasma_gondii_GT1 | gene_product=putative lanp | transcript_product=putative lanp | location=TGGT1_chrVIII:4346960-4348612(-) | protein_length=283 | sequence_SO=chromosome | SO=protein_coding_gene | is_pseudo=false	0.20483	0.0361277	190
TgATM_RapaNeg_comp / TgATM_RapaNeg	transcript=TGGT1_265870B-t26_1	transcript=TGGT1_265870B-t26_1	gene=TGGT1_265870B | organism=Toxoplasma_gondii_GT1 | gene_product=pantoate-beta-alanine ligase | transcript_product=pantoate-beta-alanine ligase | location=TGGT1_chrIX:1216574-1217311(-) | protein_length=245 | sequence_SO=chromosome | SO=protein_coding_gene | is_pseudo=false	-0.181387	0.036207	38
TgATM_RapaNeg_comp / TgATM_RapaNeg	transcript=TGGT1_223270-t26_1	transcript=TGGT1_223270-t26_1	gene=TGGT1_223270 | organism=Toxoplasma_gondii_GT1 | gene_product=hypothetical protein | transcript_product=hypothetical protein | location=TGGT1_chrX:3791067-3804238(-) | protein_length=1356 | sequence_SO=chromosome | SO=protein_coding_gene | is_pseudo=false	0.261116	0.0364452	76
TgATM_RapaNeg_comp / TgATM_RapaNeg	transcript=TGGT1_226730-t26_1	transcript=TGGT1_226730-t26_1	gene=TGGT1_226730 | organism=Toxoplasma_gondii_GT1 | gene_product=aconitate hydratase ACN/IRP | transcript_product=aconitate hydratase ACN/IRP | location=TGGT1_chrX:1308814-1316049(-) | protein_length=1055 | sequence_SO=chromosome | SO=protein_coding_gene | is_pseudo=false	0.0927834	0.0365958	433
TgATM_RapaNeg_comp / TgATM_RapaNeg	transcript=TGGT1_226510-t26_1	transcript=TGGT1_226510-t26_1	gene=TGGT1_226510 | organism=Toxoplasma_gondii_GT1 | gene_product=Sec23/Sec24 trunk domain-containing protein | transcript_product=Sec23/Sec24 trunk domain-containing protein | location=TGGT1_chrX:1468057-1478151(-) | protein_length=1540 | sequence_SO=chromosome | SO=protein_coding_gene | is_pseudo=false	0.054734	0.0366202	271
TgATM_RapaNeg_comp / TgATM_RapaNeg	transcript=TGGT1_313820-t26_1	transcript=TGGT1_313820-t26_1	gene=TGGT1_313820 | organism=Toxoplasma_gondii_GT1 | gene_product=putative dynactin p25 | transcript_product=putative dynactin p25 | location=TGGT1_chrXI:3670473-3672329(-) | protein_length=618 | sequence_SO=chromosome | SO=protein_coding_gene | is_pseudo=false	0.299843	0.0366209	78
TgATM_RapaNeg_comp / TgATM_RapaNeg	transcript=TGGT1_259870-t26_1	transcript=TGGT1_259870-t26_1	gene=TGGT1_259870 | organism=Toxoplasma_gondii_GT1 | gene_product=hypothetical protein | transcript_product=hypothetical protein | location=TGGT1_chrVIIb:2616425-2623588(+) | protein_length=2122 | sequence_SO=chromosome | SO=protein_coding_gene | is_pseudo=false	-0.206168	0.0367825	65
TgATM_RapaNeg_comp / TgATM_RapaNeg	transcript=TGGT1_203150-t26_1	transcript=TGGT1_203150-t26_1	gene=TGGT1_203150 | organism=Toxoplasma_gondii_GT1 | gene_product=hypothetical protein | transcript_product=hypothetical protein | location=TGGT1_chrVIIa:2636476-2642600(+) | protein_length=1797 | sequence_SO=chromosome | SO=protein_coding_gene | is_pseudo=false	0.165809	0.0368199	255
TgATM_RapaNeg_comp / TgATM_RapaNeg	transcript=TGGT1_231210-t26_1	transcript=TGGT1_231210-t26_1	gene=TGGT1_231210 | organism=Toxoplasma_gondii_GT1 | gene_product=sarcalumenin/eps15 family protein | transcript_product=sarcalumenin/eps15 family protein | location=TGGT1_chrVIII:1323693-1330562(-) | protein_length=594 | sequence_SO=chromosome | SO=protein_coding_gene | is_pseudo=false	0.0452636	0.0368199	199
TgATM_RapaNeg_comp / TgATM_RapaNeg	transcript=TGGT1_252210-t26_1	transcript=TGGT1_252210-t26_1	gene=TGGT1_252210 | organism=Toxoplasma_gondii_GT1 | gene_product=pentatricopeptide repeat domain-containing protein | transcript_product=pentatricopeptide repeat domain-containing protein | location=TGGT1_chrIII:378447-385902(-) | protein_length=1904 | sequence_SO=chromosome | SO=protein_coding_gene | is_pseudo=false	-0.394679	0.0368199	103
TgATM_RapaNeg_comp / TgATM_RapaNeg	transcript=TGGT1_268760-t26_1	transcript=TGGT1_268760-t26_1	gene=TGGT1_268760 | organism=Toxoplasma_gondii_GT1 | gene_product=hypothetical protein | transcript_product=hypothetical protein | location=TGGT1_chrVIII:6327416-6328769(-) | protein_length=292 | sequence_SO=chromosome | SO=protein_coding_gene | is_pseudo=false	0.296674	0.0368199	110
TgATM_RapaNeg_comp / TgATM_RapaNeg	transcript=TGGT1_208490-t26_1	transcript=TGGT1_208490-t26_1	gene=TGGT1_208490 | organism=Toxoplasma_gondii_GT1 | gene_product=hypothetical protein | transcript_product=hypothetical protein | location=TGGT1_chrIb:737606-743267(-) | protein_length=1054 | sequence_SO=chromosome | SO=protein_coding_gene | is_pseudo=false	-0.333389	0.036825	23
TgATM_RapaNeg_comp / TgATM_RapaNeg	transcript=TGGT1_230070-t26_1	transcript=TGGT1_230070-t26_1	gene=TGGT1_230070 | organism=Toxoplasma_gondii_GT1 | gene_product=BolA family protein | transcript_product=BolA family protein | location=TGGT1_chrVIII:570537-570812(-) | protein_length=91 | sequence_SO=chromosome | SO=protein_coding_gene | is_pseudo=false	0.284414	0.0371552	36
TgATM_RapaNeg_comp / TgATM_RapaNeg	transcript=TGGT1_214290-t26_1	transcript=TGGT1_214290-t26_1	gene=TGGT1_214290 | organism=Toxoplasma_gondii_GT1 | gene_product=DJ-1 family protein | transcript_product=DJ-1 family protein | location=TGGT1_chrX:6106825-6108652(+) | protein_length=256 | sequence_SO=chromosome | SO=protein_coding_gene | is_pseudo=false	-0.182114	0.0373455	154
TgATM_RapaNeg_comp / TgATM_RapaNeg	transcript=TGGT1_216620-t26_1	transcript=TGGT1_216620-t26_1	gene=TGGT1_216620 | organism=Toxoplasma_gondii_GT1 | gene_product=EF hand domain-containing protein | transcript_product=EF hand domain-containing protein | location=TGGT1_chrXI:5927325-5957645(+) | protein_length=3700 | sequence_SO=chromosome | SO=protein_coding_gene | is_pseudo=false	-0.167652	0.0373949	262
TgATM_RapaNeg_comp / TgATM_RapaNeg	transcript=TGGT1_290990-t26_1	transcript=TGGT1_290990-t26_1	gene=TGGT1_290990 | organism=Toxoplasma_gondii_GT1 | gene_product=HEAT repeat-containing protein | transcript_product=HEAT repeat-containing protein | location=TGGT1_chrIX:3821022-3829833(-) | protein_length=2505 | sequence_SO=chromosome | SO=protein_coding_gene | is_pseudo=false	-0.478481	0.0374195	24
TgATM_RapaNeg_comp / TgATM_RapaNeg	transcript=TGGT1_310820-t26_1	transcript=TGGT1_310820-t26_1	gene=TGGT1_310820 | organism=Toxoplasma_gondii_GT1 | gene_product=putative SLU7 splicing factor | transcript_product=putative SLU7 splicing factor | location=TGGT1_chrXI:1577748-1581504(+) | protein_length=547 | sequence_SO=chromosome | SO=protein_coding_gene | is_pseudo=false	-0.207045	0.0374399	50
TgATM_RapaNeg_comp / TgATM_RapaNeg	transcript=TGGT1_222220-t26_1	transcript=TGGT1_222220-t26_1	gene=TGGT1_222220 | organism=Toxoplasma_gondii_GT1 | gene_product=alveolin domain containing intermediate filament IMC7 | transcript_product=alveolin domain containing intermediate filament IMC7 | location=TGGT1_chrII:949239-952716(+) | protein_length=429 | sequence_SO=chromosome | SO=protein_coding_gene | is_pseudo=false	0.223536	0.0375717	238
TgATM_RapaNeg_comp / TgATM_RapaNeg	transcript=TGGT1_271380-t26_1	transcript=TGGT1_271380-t26_1	gene=TGGT1_271380 | organism=Toxoplasma_gondii_GT1 | gene_product=PUB domain-containing protein | transcript_product=PUB domain-containing protein | location=TGGT1_chrVIII:4516233-4526686(-) | protein_length=1011 | sequence_SO=chromosome | SO=protein_coding_gene | is_pseudo=false	0.190468	0.0375738	98
TgATM_RapaNeg_comp / TgATM_RapaNeg	transcript=TGGT1_203980-t26_1	transcript=TGGT1_203980-t26_1	gene=TGGT1_203980 | organism=Toxoplasma_gondii_GT1 | gene_product=hypothetical protein | transcript_product=hypothetical protein | location=TGGT1_chrVIIa:1963789-1975923(+) | protein_length=1920 | sequence_SO=chromosome | SO=protein_coding_gene | is_pseudo=false	0.0265922	0.0377963	281
TgATM_RapaNeg_comp / TgATM_RapaNeg	transcript=TGGT1_226470-t26_1	transcript=TGGT1_226470-t26_1	gene=TGGT1_226470 | organism=Toxoplasma_gondii_GT1 | gene_product=hypothetical protein | transcript_product=hypothetical protein | location=TGGT1_chrX:1515287-1525417(+) | protein_length=3207 | sequence_SO=chromosome | SO=protein_coding_gene | is_pseudo=false	-0.262584	0.0378627	91
TgATM_RapaNeg_comp / TgATM_RapaNeg	transcript=TGGT1_309050-t26_1	transcript=TGGT1_309050-t26_1	gene=TGGT1_309050 | organism=Toxoplasma_gondii_GT1 | gene_product=hypothetical protein | transcript_product=hypothetical protein | location=TGGT1_chrXI:423266-426389(-) | protein_length=784 | sequence_SO=chromosome | SO=protein_coding_gene | is_pseudo=false	0.107153	0.0378906	106
TgATM_RapaNeg_comp / TgATM_RapaNeg	transcript=TGGT1_289190-t26_1	transcript=TGGT1_289190-t26_1	gene=TGGT1_289190 | organism=Toxoplasma_gondii_GT1 | gene_product=tetratricopeptide repeat-containing protein | transcript_product=tetratricopeptide repeat-containing protein | location=TGGT1_chrIX:2860515-2873877(-) | protein_length=1379 | sequence_SO=chromosome | SO=protein_coding_gene | is_pseudo=false	0.14359	0.0379189	298
TgATM_RapaNeg_comp / TgATM_RapaNeg	transcript=TGGT1_244180-t26_1	transcript=TGGT1_244180-t26_1	gene=TGGT1_244180 | organism=Toxoplasma_gondii_GT1 | gene_product=microneme-like protein | transcript_product=microneme-like protein | location=TGGT1_chrVI:3005692-3007845(-) | protein_length=717 | sequence_SO=chromosome | SO=protein_coding_gene | is_pseudo=false	0.223968	0.0379402	42
TgATM_RapaNeg_comp / TgATM_RapaNeg	transcript=TGGT1_265150-t26_1	transcript=TGGT1_265150-t26_1	gene=TGGT1_265150 | organism=Toxoplasma_gondii_GT1 | gene_product=hypothetical protein | transcript_product=hypothetical protein | location=TGGT1_chrIX:1557301-1563860(-) | protein_length=477 | sequence_SO=chromosome | SO=protein_coding_gene | is_pseudo=false	0.156055	0.0380676	125
TgATM_RapaNeg_comp / TgATM_RapaNeg	transcript=TGGT1_230140-t26_1	transcript=TGGT1_230140-t26_1	gene=TGGT1_230140 | organism=Toxoplasma_gondii_GT1 | gene_product=vacuolar sorting protein 9 (vps9) domain-containing protein | transcript_product=vacuolar sorting protein 9 (vps9) domain-containing protein | location=TGGT1_chrVIII:629820-633800(+) | protein_length=1326 | sequence_SO=chromosome | SO=protein_coding_gene | is_pseudo=false	0.097628	0.0380749	287
TgATM_RapaNeg_comp / TgATM_RapaNeg	transcript=TGGT1_253990-t26_1	transcript=TGGT1_253990-t26_1	gene=TGGT1_253990 | organism=Toxoplasma_gondii_GT1 | gene_product=hypothetical protein | transcript_product=hypothetical protein | location=TGGT1_chrIII:1361583-1370970(+) | protein_length=2200 | sequence_SO=chromosome | SO=protein_coding_gene | is_pseudo=false	-0.430496	0.0380896	11
TgATM_RapaNeg_comp / TgATM_RapaNeg	transcript=TGGT1_230650-t26_1	transcript=TGGT1_230650-t26_1	gene=TGGT1_230650 | organism=Toxoplasma_gondii_GT1 | gene_product=hypothetical protein | transcript_product=hypothetical protein | location=TGGT1_chrVIII:924889-929745(+) | protein_length=1618 | sequence_SO=chromosome | SO=protein_coding_gene | is_pseudo=false	-0.494306	0.0382957	12
TgATM_RapaNeg_comp / TgATM_RapaNeg	transcript=TGGT1_265390-t26_1	transcript=TGGT1_265390-t26_1	gene=TGGT1_265390 | organism=Toxoplasma_gondii_GT1 | gene_product=hypothetical protein | transcript_product=hypothetical protein | location=TGGT1_chrIX:1402136-1409201(+) | protein_length=533 | sequence_SO=chromosome | SO=protein_coding_gene | is_pseudo=false	-0.353256	0.0384501	54
TgATM_RapaNeg_comp / TgATM_RapaNeg	transcript=TGGT1_292260-t26_1	transcript=TGGT1_292260-t26_1	gene=TGGT1_292260 | organism=Toxoplasma_gondii_GT1 | gene_product=SAG-related sequence SRS36B | transcript_product=SAG-related sequence SRS36B | location=TGGT1_chrIX:4456134-4457222(+) | protein_length=362 | sequence_SO=chromosome | SO=protein_coding_gene | is_pseudo=false	0.671443	0.0384523	40
TgATM_RapaNeg_comp / TgATM_RapaNeg	transcript=TGGT1_224660-t26_1	transcript=TGGT1_224660-t26_1	gene=TGGT1_224660 | organism=Toxoplasma_gondii_GT1 | gene_product=transcription factor s-ii (tfiis), central domain-containing protein | transcript_product=transcription factor s-ii (tfiis), central domain-containing protein | location=TGGT1_chrX:2809534-2813475(+) | protein_length=1313 | sequence_SO=chromosome | SO=protein_coding_gene | is_pseudo=false	-0.268569	0.0384587	171
TgATM_RapaNeg_comp / TgATM_RapaNeg	transcript=TGGT1_201720-t26_1	transcript=TGGT1_201720-t26_1	gene=TGGT1_201720 | organism=Toxoplasma_gondii_GT1 | gene_product=putative protein c9orf32 | transcript_product=putative protein c9orf32 | location=TGGT1_chrVIIa:3730108-3733136(-) | protein_length=381 | sequence_SO=chromosome | SO=protein_coding_gene | is_pseudo=false	-0.655132	0.0385724	12
TgATM_RapaNeg_comp / TgATM_RapaNeg	transcript=TGGT1_249550-t26_1	transcript=TGGT1_249550-t26_1	gene=TGGT1_249550 | organism=Toxoplasma_gondii_GT1 | gene_product=hypothetical protein | transcript_product=hypothetical protein | location=TGGT1_chrXII:4556908-4566751(+) | protein_length=1813 | sequence_SO=chromosome | SO=protein_coding_gene | is_pseudo=false	-0.308166	0.0387499	54
TgATM_RapaNeg_comp / TgATM_RapaNeg	transcript=TGGT1_312260-t26_1	transcript=TGGT1_312260-t26_1	gene=TGGT1_312260 | organism=Toxoplasma_gondii_GT1 | gene_product=hypothetical protein | transcript_product=hypothetical protein | location=TGGT1_chrXI:2512317-2516826(-) | protein_length=904 | sequence_SO=chromosome | SO=protein_coding_gene | is_pseudo=false	0.144871	0.0390333	99
TgATM_RapaNeg_comp / TgATM_RapaNeg	transcript=TGGT1_305060-t26_1	transcript=TGGT1_305060-t26_1	gene=TGGT1_305060 | organism=Toxoplasma_gondii_GT1 | gene_product=CAP-Gly domain-containing protein | transcript_product=CAP-Gly domain-containing protein | location=TGGT1_chrIX:4985738-4987757(-) | protein_length=273 | sequence_SO=chromosome | SO=protein_coding_gene | is_pseudo=false	0.204244	0.0390398	24
TgATM_RapaNeg_comp / TgATM_RapaNeg	transcript=TGGT1_297230-t26_1	transcript=TGGT1_297230-t26_1	gene=TGGT1_297230 | organism=Toxoplasma_gondii_GT1 | gene_product=Vps53 family protein | transcript_product=Vps53 family protein | location=TGGT1_chrII:1605656-1611860(+) | protein_length=1029 | sequence_SO=chromosome | SO=protein_coding_gene | is_pseudo=false	-0.0965436	0.0393784	132
TgATM_RapaNeg_comp / TgATM_RapaNeg	transcript=TGGT1_313860-t26_1	transcript=TGGT1_313860-t26_1	gene=TGGT1_313860 | organism=Toxoplasma_gondii_GT1 | gene_product=regulator of chromosome condensation (RCC1) repeat-containing protein | transcript_product=regulator of chromosome condensation (RCC1) repeat-containing protein | location=TGGT1_chrXI:3707625-3720004(-) | protein_length=2631 | sequence_SO=chromosome | SO=protein_coding_gene | is_pseudo=false	-0.21009	0.0395909	314
TgATM_RapaNeg_comp / TgATM_RapaNeg	transcript=TGGT1_233340-t26_1	transcript=TGGT1_233340-t26_1	gene=TGGT1_233340 | organism=Toxoplasma_gondii_GT1 | gene_product=hypothetical protein | transcript_product=hypothetical protein | location=TGGT1_chrVIII:2595706-2600761(-) | protein_length=877 | sequence_SO=chromosome | SO=protein_coding_gene | is_pseudo=false	-0.0964543	0.0397046	142
TgATM_RapaNeg_comp / TgATM_RapaNeg	transcript=TGGT1_227830-t26_1	transcript=TGGT1_227830-t26_1	gene=TGGT1_227830 | organism=Toxoplasma_gondii_GT1 | gene_product=putative mitochondrial inner membrane translocase TIM44 | transcript_product=putative mitochondrial inner membrane translocase TIM44 | location=TGGT1_chrX:696504-700276(-) | protein_length=598 | sequence_SO=chromosome | SO=protein_coding_gene | is_pseudo=false	0.22048	0.039992	72
TgATM_RapaNeg_comp / TgATM_RapaNeg	transcript=TGGT1_283780-t26_1	transcript=TGGT1_283780-t26_1	gene=TGGT1_283780 | organism=Toxoplasma_gondii_GT1 | gene_product=glucose-6-phosphate isomerase GPI | transcript_product=glucose-6-phosphate isomerase GPI | location=TGGT1_chrV:2809762-2819876(-) | protein_length=661 | sequence_SO=chromosome | SO=protein_coding_gene | is_pseudo=false	0.222859	0.0400036	202
TgATM_RapaNeg_comp / TgATM_RapaNeg	transcript=TGGT1_359770-t26_1	transcript=TGGT1_359770-t26_1	gene=TGGT1_359770 | organism=Toxoplasma_gondii_GT1 | gene_product=SAG-related sequence protein SRS22E | transcript_product=SAG-related sequence protein SRS22E | location=AAQM03000187:5622-6170(+) | protein_length=182 | sequence_SO=contig | SO=protein_coding_gene | is_pseudo=false	1.19104	0.0402846	18
TgATM_RapaNeg_comp / TgATM_RapaNeg	transcript=TGGT1_200360-t26_1	transcript=TGGT1_200360-t26_1	gene=TGGT1_200360 | organism=Toxoplasma_gondii_GT1 | gene_product=hypothetical protein | transcript_product=hypothetical protein | location=TGGT1_chrVIII:6800991-6801551(+) | protein_length=186 | sequence_SO=chromosome | SO=protein_coding_gene | is_pseudo=false	-0.213829	0.0405068	60
TgATM_RapaNeg_comp / TgATM_RapaNeg	transcript=TGGT1_266280-t26_1	transcript=TGGT1_266280-t26_1	gene=TGGT1_266280 | organism=Toxoplasma_gondii_GT1 | gene_product=HEAT repeat-containing protein | transcript_product=HEAT repeat-containing protein | location=TGGT1_chrIX:1061773-1074889(+) | protein_length=910 | sequence_SO=chromosome | SO=protein_coding_gene | is_pseudo=false	0.146643	0.0405548	151
TgATM_RapaNeg_comp / TgATM_RapaNeg	transcript=TGGT1_215040-t26_1	transcript=TGGT1_215040-t26_1	gene=TGGT1_215040 | organism=Toxoplasma_gondii_GT1 | gene_product=HEAT repeat-containing protein | transcript_product=HEAT repeat-containing protein | location=TGGT1_chrX:6593584-6609735(-) | protein_length=1697 | sequence_SO=chromosome | SO=protein_coding_gene | is_pseudo=false	0.0442172	0.0406683	421
TgATM_RapaNeg_comp / TgATM_RapaNeg	transcript=TGGT1_214780-t26_1	transcript=TGGT1_214780-t26_1	gene=TGGT1_214780 | organism=Toxoplasma_gondii_GT1 | gene_product=hydrolase, NUDIX family protein | transcript_product=hydrolase, NUDIX family protein | location=TGGT1_chrX:6381449-6384378(-) | protein_length=220 | sequence_SO=chromosome | SO=protein_coding_gene | is_pseudo=false	0.246585	0.0407246	90
TgATM_RapaNeg_comp / TgATM_RapaNeg	transcript=TGGT1_202010-t26_1	transcript=TGGT1_202010-t26_1	gene=TGGT1_202010 | organism=Toxoplasma_gondii_GT1 | gene_product=hypothetical protein | transcript_product=hypothetical protein | location=TGGT1_chrVIIa:3608764-3611773(+) | protein_length=857 | sequence_SO=chromosome | SO=protein_coding_gene | is_pseudo=false	0.58809	0.0407635	18
TgATM_RapaNeg_comp / TgATM_RapaNeg	transcript=TGGT1_263060-t26_1	transcript=TGGT1_263060-t26_1	gene=TGGT1_263060 | organism=Toxoplasma_gondii_GT1 | gene_product=Proteasome/cyclosome repeat-containing protein | transcript_product=Proteasome/cyclosome repeat-containing protein | location=TGGT1_chrVIIb:808221-820240(-) | protein_length=988 | sequence_SO=chromosome | SO=protein_coding_gene | is_pseudo=false	0.0729858	0.0408315	321
TgATM_RapaNeg_comp / TgATM_RapaNeg	transcript=TGGT1_280560-t26_1	transcript=TGGT1_280560-t26_1	gene=TGGT1_280560 | organism=Toxoplasma_gondii_GT1 | gene_product=selenide, water dikinase | transcript_product=selenide, water dikinase | location=TGGT1_chrVIIa:275729-285116(-) | protein_length=1298 | sequence_SO=chromosome | SO=protein_coding_gene | is_pseudo=false	0.0700314	0.0411171	377
TgATM_RapaNeg_comp / TgATM_RapaNeg	transcript=TGGT1_228150-t26_1	transcript=TGGT1_228150-t26_1	gene=TGGT1_228150 | organism=Toxoplasma_gondii_GT1 | gene_product=hypothetical protein | transcript_product=hypothetical protein | location=TGGT1_chrX:450432-458115(+) | protein_length=2115 | sequence_SO=chromosome | SO=protein_coding_gene | is_pseudo=false	0.131065	0.0412141	269
TgATM_RapaNeg_comp / TgATM_RapaNeg	transcript=TGGT1_311310-t26_1	transcript=TGGT1_311310-t26_1	gene=TGGT1_311310 | organism=Toxoplasma_gondii_GT1 | gene_product=protein phosphatase 2B catalytic subunit, calcineurin family phosphatse superfamily protein | transcript_product=protein phosphatase 2B catalytic subunit, calcineurin family phosphatse superfamily protein | location=TGGT1_chrXI:1924815-1932057(-) | protein_length=501 | sequence_SO=chromosome | SO=protein_coding_gene | is_pseudo=fal…	0.103485	0.0412813	145
TgATM_RapaNeg_comp / TgATM_RapaNeg	transcript=TGGT1_294780-t26_1	transcript=TGGT1_294780-t26_1	gene=TGGT1_294780 | organism=Toxoplasma_gondii_GT1 | gene_product=hypothetical protein | transcript_product=hypothetical protein | location=TGGT1_chrIa:1123118-1125853(-) | protein_length=323 | sequence_SO=chromosome | SO=protein_coding_gene | is_pseudo=false	-0.507834	0.0413602	18
TgATM_RapaNeg_comp / TgATM_RapaNeg	transcript=TGGT1_297160-t26_1	transcript=TGGT1_297160-t26_1	gene=TGGT1_297160 | organism=Toxoplasma_gondii_GT1 | gene_product=hypothetical protein | transcript_product=hypothetical protein | location=TGGT1_chrII:1555497-1559368(-) | protein_length=564 | sequence_SO=chromosome | SO=protein_coding_gene | is_pseudo=false	-0.140419	0.0416429	42
TgATM_RapaNeg_comp / TgATM_RapaNeg	transcript=TGGT1_205240-t26_1	transcript=TGGT1_205240-t26_1	gene=TGGT1_205240 | organism=Toxoplasma_gondii_GT1 | gene_product=cleft lip and palate transmembrane protein 1 (clptm1) protein | transcript_product=cleft lip and palate transmembrane protein 1 (clptm1) protein | location=TGGT1_chrVIIa:1429206-1438379(-) | protein_length=794 | sequence_SO=chromosome | SO=protein_coding_gene | is_pseudo=false	-0.313723	0.0418693	83
TgATM_RapaNeg_comp / TgATM_RapaNeg	transcript=TGGT1_232390-t26_1	transcript=TGGT1_232390-t26_1	gene=TGGT1_232390 | organism=Toxoplasma_gondii_GT1 | gene_product=18S rRNA biogenesis protein RCL1 protein | transcript_product=18S rRNA biogenesis protein RCL1 protein | location=TGGT1_chrVIII:2064885-2066632(+) | protein_length=442 | sequence_SO=chromosome | SO=protein_coding_gene | is_pseudo=false	-0.375936	0.0419315	35
TgATM_RapaNeg_comp / TgATM_RapaNeg	transcript=TGGT1_316240-t26_1	transcript=TGGT1_316240-t26_1	gene=TGGT1_316240 | organism=Toxoplasma_gondii_GT1 | gene_product=hypothetical protein | transcript_product=hypothetical protein | location=TGGT1_chrXI:5150102-5152171(+) | protein_length=689 | sequence_SO=chromosome | SO=protein_coding_gene | is_pseudo=false	0.222303	0.0419774	114
TgATM_RapaNeg_comp / TgATM_RapaNeg	transcript=TGGT1_269700-t26_1	transcript=TGGT1_269700-t26_1	gene=TGGT1_269700 | organism=Toxoplasma_gondii_GT1 | gene_product=NLI interacting factor family phosphatase | transcript_product=NLI interacting factor family phosphatase | location=TGGT1_chrVIII:5668582-5674433(+) | protein_length=1248 | sequence_SO=chromosome | SO=protein_coding_gene | is_pseudo=false	-0.0937575	0.0419937	125
TgATM_RapaNeg_comp / TgATM_RapaNeg	transcript=TGGT1_288320-t26_1	transcript=TGGT1_288320-t26_1	gene=TGGT1_288320 | organism=Toxoplasma_gondii_GT1 | gene_product=adenylate kinase | transcript_product=adenylate kinase | location=TGGT1_chrIX:2255511-2256224(-) | protein_length=237 | sequence_SO=chromosome | SO=protein_coding_gene | is_pseudo=false	-0.493823	0.0422779	30
TgATM_RapaNeg_comp / TgATM_RapaNeg	transcript=TGGT1_305940-t26_1	transcript=TGGT1_305940-t26_1	gene=TGGT1_305940 | organism=Toxoplasma_gondii_GT1 | gene_product=peptidyl-prolyl cis-trans isomerase, cyclophilin-type domain-containing protein | transcript_product=peptidyl-prolyl cis-trans isomerase, cyclophilin-type domain-containing protein | location=TGGT1_chrIX:5461956-5468636(+) | protein_length=612 | sequence_SO=chromosome | SO=protein_coding_gene | is_pseudo=false	-0.283681	0.0422801	47
TgATM_RapaNeg_comp / TgATM_RapaNeg	transcript=TGGT1_239250-t26_1	transcript=TGGT1_239250-t26_1	gene=TGGT1_239250 | organism=Toxoplasma_gondii_GT1 | gene_product=putative diacylglycerol kinase | transcript_product=putative diacylglycerol kinase | location=TGGT1_chrVI:477947-486984(-) | protein_length=1841 | sequence_SO=chromosome | SO=protein_coding_gene | is_pseudo=false	-0.437135	0.0422951	23
TgATM_RapaNeg_comp / TgATM_RapaNeg	transcript=TGGT1_290730-t26_1	transcript=TGGT1_290730-t26_1	gene=TGGT1_290730 | organism=Toxoplasma_gondii_GT1 | gene_product=CS domain-containing protein | transcript_product=CS domain-containing protein | location=TGGT1_chrIX:3677974-3683072(+) | protein_length=377 | sequence_SO=chromosome | SO=protein_coding_gene | is_pseudo=false	0.147062	0.042356	73
TgATM_RapaNeg_comp / TgATM_RapaNeg	transcript=TGGT1_260470-t26_1	transcript=TGGT1_260470-t26_1	gene=TGGT1_260470 | organism=Toxoplasma_gondii_GT1 | gene_product=putative heat shock protein DNAJ pfj4 | transcript_product=putative heat shock protein DNAJ pfj4 | location=TGGT1_chrVIIb:2207526-2222420(-) | protein_length=1426 | sequence_SO=chromosome | SO=protein_coding_gene | is_pseudo=false	0.275244	0.0424308	15
TgATM_RapaNeg_comp / TgATM_RapaNeg	transcript=TGGT1_305010-t26_1	transcript=TGGT1_305010-t26_1	gene=TGGT1_305010 | organism=Toxoplasma_gondii_GT1 | gene_product=putative pre-mRNA branch site protein p14 | transcript_product=putative pre-mRNA branch site protein p14 | location=TGGT1_chrIX:4941195-4942478(-) | protein_length=156 | sequence_SO=chromosome | SO=protein_coding_gene | is_pseudo=false	0.124712	0.0426036	18
TgATM_RapaNeg_comp / TgATM_RapaNeg	transcript=TGGT1_293440-t26_1	transcript=TGGT1_293440-t26_1	gene=TGGT1_293440 | organism=Toxoplasma_gondii_GT1 | gene_product=hypothetical protein | transcript_product=hypothetical protein | location=TGGT1_chrIa:306622-308238(-) | protein_length=538 | sequence_SO=chromosome | SO=protein_coding_gene | is_pseudo=false	0.204863	0.0426999	100
TgATM_RapaNeg_comp / TgATM_RapaNeg	transcript=TGGT1_233160-t26_1	transcript=TGGT1_233160-t26_1	gene=TGGT1_233160 | organism=Toxoplasma_gondii_GT1 | gene_product=hypothetical protein | transcript_product=hypothetical protein | location=TGGT1_chrVIII:2462095-2469533(+) | protein_length=1856 | sequence_SO=chromosome | SO=protein_coding_gene | is_pseudo=false	0.0477529	0.0427013	262
TgATM_RapaNeg_comp / TgATM_RapaNeg	transcript=TGGT1_268950-t26_1	transcript=TGGT1_268950-t26_1	gene=TGGT1_268950 | organism=Toxoplasma_gondii_GT1 | gene_product=hypothetical protein | transcript_product=hypothetical protein | location=TGGT1_chrVIII:6183799-6188591(-) | protein_length=543 | sequence_SO=chromosome | SO=protein_coding_gene | is_pseudo=false	-0.183741	0.042737	229
TgATM_RapaNeg_comp / TgATM_RapaNeg	transcript=TGGT1_254030-t26_1	transcript=TGGT1_254030-t26_1	gene=TGGT1_254030 | organism=Toxoplasma_gondii_GT1 | gene_product=zinc finger CDGSH-type domain-containing protein | transcript_product=zinc finger CDGSH-type domain-containing protein | location=TGGT1_chrIII:1400455-1401708(+) | protein_length=118 | sequence_SO=chromosome | SO=protein_coding_gene | is_pseudo=false	-0.337183	0.0428037	30
TgATM_RapaNeg_comp / TgATM_RapaNeg	transcript=TGGT1_230700-t26_1	transcript=TGGT1_230700-t26_1	gene=TGGT1_230700 | organism=Toxoplasma_gondii_GT1 | gene_product=hypothetical protein | transcript_product=hypothetical protein | location=TGGT1_chrVIII:972869-983217(+) | protein_length=1962 | sequence_SO=chromosome | SO=protein_coding_gene | is_pseudo=false	-0.175116	0.0429247	83
TgATM_RapaNeg_comp / TgATM_RapaNeg	transcript=TGGT1_209420-t26_1	transcript=TGGT1_209420-t26_1	gene=TGGT1_209420 | organism=Toxoplasma_gondii_GT1 | gene_product=hypothetical protein | transcript_product=hypothetical protein | location=TGGT1_chrIb:1224171-1225667(-) | protein_length=250 | sequence_SO=chromosome | SO=protein_coding_gene | is_pseudo=false	0.189167	0.0430929	71
TgATM_RapaNeg_comp / TgATM_RapaNeg	transcript=TGGT1_202460-t26_1	transcript=TGGT1_202460-t26_1	gene=TGGT1_202460 | organism=Toxoplasma_gondii_GT1 | gene_product=diacylglycerol kinase accessory domain (presumed) domain-containing protein | transcript_product=diacylglycerol kinase accessory domain (presumed) domain-containing protein | location=TGGT1_chrVIIa:3208196-3216030(-) | protein_length=679 | sequence_SO=chromosome | SO=protein_coding_gene | is_pseudo=false	-0.0706103	0.0432621	153
TgATM_RapaNeg_comp / TgATM_RapaNeg	transcript=TGGT1_202690-t26_1	transcript=TGGT1_202690-t26_1	gene=TGGT1_202690 | organism=Toxoplasma_gondii_GT1 | gene_product=DNA-directed RNA polymerase II RPB9 | transcript_product=DNA-directed RNA polymerase II RPB9 | location=TGGT1_chrVIIa:3001544-3004286(+) | protein_length=250 | sequence_SO=chromosome | SO=protein_coding_gene | is_pseudo=false	0.399955	0.0433205	78
TgATM_RapaNeg_comp / TgATM_RapaNeg	transcript=TGGT1_300380-t26_1	transcript=TGGT1_300380-t26_1	gene=TGGT1_300380 | organism=Toxoplasma_gondii_GT1 | gene_product=putative endoplasmic reticulum oxidoreductin | transcript_product=putative endoplasmic reticulum oxidoreductin | location=TGGT1_chrXII:4365-8351(+) | protein_length=587 | sequence_SO=chromosome | SO=protein_coding_gene | is_pseudo=false	-0.28712	0.0434439	63
TgATM_RapaNeg_comp / TgATM_RapaNeg	transcript=TGGT1_309910-t26_1	transcript=TGGT1_309910-t26_1	gene=TGGT1_309910 | organism=Toxoplasma_gondii_GT1 | gene_product=hypothetical protein | transcript_product=hypothetical protein | location=TGGT1_chrXI:854394-862174(-) | protein_length=2131 | sequence_SO=chromosome | SO=protein_coding_gene | is_pseudo=false	-0.297773	0.0434439	46
TgATM_RapaNeg_comp / TgATM_RapaNeg	transcript=TGGT1_264060-t26_1	transcript=TGGT1_264060-t26_1	gene=TGGT1_264060 | organism=Toxoplasma_gondii_GT1 | gene_product=PCI domain-containing protein | transcript_product=PCI domain-containing protein | location=TGGT1_chrVIIb:185057-187834(-) | protein_length=465 | sequence_SO=chromosome | SO=protein_coding_gene | is_pseudo=false	-0.120743	0.043561	83
TgATM_RapaNeg_comp / TgATM_RapaNeg	transcript=TGGT1_236930-t26_1	transcript=TGGT1_236930-t26_1	gene=TGGT1_236930 | organism=Toxoplasma_gondii_GT1 | gene_product=hypothetical protein | transcript_product=hypothetical protein | location=TGGT1_chrX:5467725-5489270(-) | protein_length=5651 | sequence_SO=chromosome | SO=protein_coding_gene | is_pseudo=false	-0.145755	0.0436947	134
TgATM_RapaNeg_comp / TgATM_RapaNeg	transcript=TGGT1_305190-t26_1	transcript=TGGT1_305190-t26_1	gene=TGGT1_305190 | organism=Toxoplasma_gondii_GT1 | gene_product=CorA family Mg2+ transporter protein | transcript_product=CorA family Mg2+ transporter protein | location=TGGT1_chrIX:5054885-5060316(-) | protein_length=837 | sequence_SO=chromosome | SO=protein_coding_gene | is_pseudo=false	-0.302903	0.0436947	29
TgATM_RapaNeg_comp / TgATM_RapaNeg	transcript=TGGT1_230710-t26_1	transcript=TGGT1_230710-t26_1	gene=TGGT1_230710 | organism=Toxoplasma_gondii_GT1 | gene_product=cell division protein CDC48 | transcript_product=cell division protein CDC48 | location=TGGT1_chrVIII:989816-996213(+) | protein_length=1326 | sequence_SO=chromosome | SO=protein_coding_gene | is_pseudo=false	-0.499556	0.0437679	46
TgATM_RapaNeg_comp / TgATM_RapaNeg	transcript=TGGT1_321440-t26_1	transcript=TGGT1_321440-t26_1	gene=TGGT1_321440 | organism=Toxoplasma_gondii_GT1 | gene_product=SWI2/SNF2 ISWI-like SANT | transcript_product=SWI2/SNF2 ISWI-like SANT | location=TGGT1_chrIb:1813361-1823041(+) | protein_length=1249 | sequence_SO=chromosome | SO=protein_coding_gene | is_pseudo=false	-0.215155	0.0441252	129
TgATM_RapaNeg_comp / TgATM_RapaNeg	transcript=TGGT1_223840-t26_1	transcript=TGGT1_223840-t26_1	gene=TGGT1_223840 | organism=Toxoplasma_gondii_GT1 | gene_product=putative ATP-citrate lyase | transcript_product=putative ATP-citrate lyase | location=TGGT1_chrX:3444517-3448806(-) | protein_length=1281 | sequence_SO=chromosome | SO=protein_coding_gene | is_pseudo=false	-0.111815	0.0442573	245
TgATM_RapaNeg_comp / TgATM_RapaNeg	transcript=TGGT1_239320-t26_1	transcript=TGGT1_239320-t26_1	gene=TGGT1_239320 | organism=Toxoplasma_gondii_GT1 | gene_product=BolA family protein | transcript_product=BolA family protein | location=TGGT1_chrVI:540807-543071(-) | protein_length=286 | sequence_SO=chromosome | SO=protein_coding_gene | is_pseudo=false	0.330117	0.0443775	23
TgATM_RapaNeg_comp / TgATM_RapaNeg	transcript=TGGT1_267800-t26_1	transcript=TGGT1_267800-t26_1	gene=TGGT1_267800 | organism=Toxoplasma_gondii_GT1 | gene_product=dynamin-related protein DRPA | transcript_product=dynamin-related protein DRPA | location=TGGT1_chrIX:180392-190604(+) | protein_length=802 | sequence_SO=chromosome | SO=protein_coding_gene | is_pseudo=false	-0.139643	0.0443775	212
TgATM_RapaNeg_comp / TgATM_RapaNeg	transcript=TGGT1_280700-t26_1	transcript=TGGT1_280700-t26_1	gene=TGGT1_280700 | organism=Toxoplasma_gondii_GT1 | gene_product=arginine decarboxylase | transcript_product=arginine decarboxylase | location=TGGT1_chrVIIa:143677-151297(-) | protein_length=1225 | sequence_SO=chromosome | SO=protein_coding_gene | is_pseudo=false	-0.0945231	0.0444023	242
TgATM_RapaNeg_comp / TgATM_RapaNeg	transcript=TGGT1_225800-t26_1	transcript=TGGT1_225800-t26_1	gene=TGGT1_225800 | organism=Toxoplasma_gondii_GT1 | gene_product=iron-sulfur assembly ATPase | transcript_product=iron-sulfur assembly ATPase | location=TGGT1_chrX:1940841-1943804(-) | protein_length=518 | sequence_SO=chromosome | SO=protein_coding_gene | is_pseudo=false	0.277191	0.04472	48
TgATM_RapaNeg_comp / TgATM_RapaNeg	transcript=TGGT1_278890-t26_1	transcript=TGGT1_278890-t26_1	gene=TGGT1_278890 | organism=Toxoplasma_gondii_GT1 | gene_product=hypothetical protein | transcript_product=hypothetical protein | location=TGGT1_chrXII:5691113-5698851(+) | protein_length=1101 | sequence_SO=chromosome | SO=protein_coding_gene | is_pseudo=false	-0.441625	0.0447655	70
TgATM_RapaNeg_comp / TgATM_RapaNeg	transcript=TGGT1_279320-t26_1	transcript=TGGT1_279320-t26_1	gene=TGGT1_279320 | organism=Toxoplasma_gondii_GT1 | gene_product=hypothetical protein | transcript_product=hypothetical protein | location=TGGT1_chrIX:99003-113921(-) | protein_length=4972 | sequence_SO=chromosome | SO=protein_coding_gene | is_pseudo=false	0.0971067	0.0448983	407
TgATM_RapaNeg_comp / TgATM_RapaNeg	transcript=TGGT1_262620-t26_1	transcript=TGGT1_262620-t26_1	gene=TGGT1_262620 | organism=Toxoplasma_gondii_GT1 | gene_product=RNA recognition motif-containing protein | transcript_product=RNA recognition motif-containing protein | location=TGGT1_chrVIIb:1093901-1096823(+) | protein_length=293 | sequence_SO=chromosome | SO=protein_coding_gene | is_pseudo=false	0.134052	0.0449445	157
TgATM_RapaNeg_comp / TgATM_RapaNeg	transcript=TGGT1_229030-t26_1	transcript=TGGT1_229030-t26_1	gene=TGGT1_229030 | organism=Toxoplasma_gondii_GT1 | gene_product=hypothetical protein | transcript_product=hypothetical protein | location=TGGT1_chrVIII:38781-41770(+) | protein_length=228 | sequence_SO=chromosome | SO=protein_coding_gene | is_pseudo=false	-0.173011	0.0449711	56
TgATM_RapaNeg_comp / TgATM_RapaNeg	transcript=TGGT1_210730-t26_1	transcript=TGGT1_210730-t26_1	gene=TGGT1_210730 | organism=Toxoplasma_gondii_GT1 | gene_product=putative ATP-dependent hsl protease ATP-binding subunit hslU | transcript_product=putative ATP-dependent hsl protease ATP-binding subunit hslU | location=TGGT1_chrIV:2033378-2047586(-) | protein_length=672 | sequence_SO=chromosome | SO=protein_coding_gene | is_pseudo=false	0.258659	0.0449967	155
TgATM_RapaNeg_comp / TgATM_RapaNeg	transcript=TGGT1_310490-t26_1	transcript=TGGT1_310490-t26_1	gene=TGGT1_310490 | organism=Toxoplasma_gondii_GT1 | gene_product=ribosomal protein RPL27A | transcript_product=ribosomal protein RPL27A | location=TGGT1_chrXI:1345590-1346369(-) | protein_length=147 | sequence_SO=chromosome | SO=protein_coding_gene | is_pseudo=false	-0.421662	0.0450991	45
TgATM_RapaNeg_comp / TgATM_RapaNeg	transcript=TGGT1_286410-t26_1	transcript=TGGT1_286410-t26_1	gene=TGGT1_286410 | organism=Toxoplasma_gondii_GT1 | gene_product=hypothetical protein | transcript_product=hypothetical protein | location=TGGT1_chrV:1696577-1707205(-) | protein_length=1756 | sequence_SO=chromosome | SO=protein_coding_gene | is_pseudo=false	0.171436	0.0452542	48
TgATM_RapaNeg_comp / TgATM_RapaNeg	transcript=TGGT1_245610-t26_1	transcript=TGGT1_245610-t26_1	gene=TGGT1_245610 | organism=Toxoplasma_gondii_GT1 | gene_product=hypothetical protein | transcript_product=hypothetical protein | location=TGGT1_chrXII:2358915-2369554(+) | protein_length=615 | sequence_SO=chromosome | SO=protein_coding_gene | is_pseudo=false	-0.213531	0.0452602	104
TgATM_RapaNeg_comp / TgATM_RapaNeg	transcript=TGGT1_215680-t26_1	transcript=TGGT1_215680-t26_1	gene=TGGT1_215680 | organism=Toxoplasma_gondii_GT1 | gene_product=SAG-related sequence SRS18 | transcript_product=SAG-related sequence SRS18 | location=TGGT1_chrX:6976284-6977972(-) | protein_length=368 | sequence_SO=chromosome | SO=protein_coding_gene | is_pseudo=false	0.431881	0.0452658	30
TgATM_RapaNeg_comp / TgATM_RapaNeg	transcript=TGGT1_210300-t26_1	transcript=TGGT1_210300-t26_1	gene=TGGT1_210300 | organism=Toxoplasma_gondii_GT1 | gene_product=hypothetical protein | transcript_product=hypothetical protein | location=TGGT1_chrIX:4679284-4689544(+) | protein_length=2469 | sequence_SO=chromosome | SO=protein_coding_gene | is_pseudo=false	0.249795	0.045277	89
TgATM_RapaNeg_comp / TgATM_RapaNeg	transcript=TGGT1_270610-t26_1	transcript=TGGT1_270610-t26_1	gene=TGGT1_270610 | organism=Toxoplasma_gondii_GT1 | gene_product=hypothetical protein | transcript_product=hypothetical protein | location=TGGT1_chrVIII:5130193-5133941(+) | protein_length=460 | sequence_SO=chromosome | SO=protein_coding_gene | is_pseudo=false	0.223625	0.0456308	53
TgATM_RapaNeg_comp / TgATM_RapaNeg	transcript=TGGT1_291300-t26_1	transcript=TGGT1_291300-t26_1	gene=TGGT1_291300 | organism=Toxoplasma_gondii_GT1 | gene_product=putative RER1 protein | transcript_product=putative RER1 protein | location=TGGT1_chrIX:4038999-4039667(-) | protein_length=222 | sequence_SO=chromosome | SO=protein_coding_gene | is_pseudo=false	-0.187756	0.0456737	30
TgATM_RapaNeg_comp / TgATM_RapaNeg	transcript=TGGT1_289180-t26_1	transcript=TGGT1_289180-t26_1	gene=TGGT1_289180 | organism=Toxoplasma_gondii_GT1 | gene_product=putative thioredoxin family redox-active protein | transcript_product=putative thioredoxin family redox-active protein | location=TGGT1_chrIX:2853589-2856673(-) | protein_length=208 | sequence_SO=chromosome | SO=protein_coding_gene | is_pseudo=false	0.192408	0.0456902	30
TgATM_RapaNeg_comp / TgATM_RapaNeg	transcript=TGGT1_270450-t26_1	transcript=TGGT1_270450-t26_1	gene=TGGT1_270450 | organism=Toxoplasma_gondii_GT1 | gene_product=MCM2/3/5 family protein | transcript_product=MCM2/3/5 family protein | location=TGGT1_chrVIII:5223622-5235668(-) | protein_length=1378 | sequence_SO=chromosome | SO=protein_coding_gene | is_pseudo=false	-0.380662	0.0457548	12
TgATM_RapaNeg_comp / TgATM_RapaNeg	transcript=TGGT1_262100-t26_1	transcript=TGGT1_262100-t26_1	gene=TGGT1_262100 | organism=Toxoplasma_gondii_GT1 | gene_product=tetratricopeptide repeat-containing protein | transcript_product=tetratricopeptide repeat-containing protein | location=TGGT1_chrVIIb:1351939-1355648(-) | protein_length=489 | sequence_SO=chromosome | SO=protein_coding_gene | is_pseudo=false	0.262279	0.0457966	113
TgATM_RapaNeg_comp / TgATM_RapaNeg	transcript=TGGT1_311260-t26_1	transcript=TGGT1_311260-t26_1	gene=TGGT1_311260 | organism=Toxoplasma_gondii_GT1 | gene_product=putative myosin light chain MLC1 | transcript_product=putative myosin light chain MLC1 | location=TGGT1_chrXI:1892320-1893145(+) | protein_length=137 | sequence_SO=chromosome | SO=protein_coding_gene | is_pseudo=false	0.336657	0.0458284	42
TgATM_RapaNeg_comp / TgATM_RapaNeg	transcript=TGGT1_260010-t26_1	transcript=TGGT1_260010-t26_1	gene=TGGT1_260010 | organism=Toxoplasma_gondii_GT1 | gene_product=acetyltransferase, GNAT family protein | transcript_product=acetyltransferase, GNAT family protein | location=TGGT1_chrVIIb:2501650-2503882(+) | protein_length=236 | sequence_SO=chromosome | SO=protein_coding_gene | is_pseudo=false	-0.140599	0.0458422	84
TgATM_RapaNeg_comp / TgATM_RapaNeg	transcript=TGGT1_265450-t26_1	transcript=TGGT1_265450-t26_1	gene=TGGT1_265450 | organism=Toxoplasma_gondii_GT1 | gene_product=hexokinase | transcript_product=hexokinase | location=TGGT1_chrIX:1363173-1366449(-) | protein_length=468 | sequence_SO=chromosome | SO=protein_coding_gene | is_pseudo=false	0.209903	0.0459769	190
TgATM_RapaNeg_comp / TgATM_RapaNeg	transcript=TGGT1_202760-t26_1	transcript=TGGT1_202760-t26_1	gene=TGGT1_202760 | organism=Toxoplasma_gondii_GT1 | gene_product=hypothetical protein | transcript_product=hypothetical protein | location=TGGT1_chrVIIa:2950166-2953731(-) | protein_length=364 | sequence_SO=chromosome | SO=protein_coding_gene | is_pseudo=false	-0.0134362	0.0463786	80
TgATM_RapaNeg_comp / TgATM_RapaNeg	transcript=TGGT1_251620-t26_1	transcript=TGGT1_251620-t26_1	gene=TGGT1_251620 | organism=Toxoplasma_gondii_GT1 | gene_product=putative flap structure-specific endonuclease 1 | transcript_product=putative flap structure-specific endonuclease 1 | location=TGGT1_chrXII:5418469-5420922(-) | protein_length=552 | sequence_SO=chromosome | SO=protein_coding_gene | is_pseudo=false	-0.247574	0.0464166	98
TgATM_RapaNeg_comp / TgATM_RapaNeg	transcript=TGGT1_274130-t26_1	transcript=TGGT1_274130-t26_1	gene=TGGT1_274130 | organism=Toxoplasma_gondii_GT1 | gene_product=TBC domain-containing protein | transcript_product=TBC domain-containing protein | location=TGGT1_chrVIII:2992253-3004561(+) | protein_length=2118 | sequence_SO=chromosome | SO=protein_coding_gene | is_pseudo=false	0.0541179	0.0464204	211
TgATM_RapaNeg_comp / TgATM_RapaNeg	transcript=TGGT1_308090-t26_1	transcript=TGGT1_308090-t26_1	gene=TGGT1_308090 | organism=Toxoplasma_gondii_GT1 | gene_product=rhoptry protein ROP5 | transcript_product=rhoptry protein ROP5 | location=AAQM03000031:206-1855(-) | protein_length=549 | sequence_SO=contig | SO=protein_coding_gene | is_pseudo=false	-0.829073	0.0464359	161
TgATM_RapaNeg_comp / TgATM_RapaNeg	transcript=TGGT1_282220-t26_1	transcript=TGGT1_282220-t26_1	gene=TGGT1_282220 | organism=Toxoplasma_gondii_GT1 | gene_product=AP2 domain transcription factor AP2VIIa-9 | transcript_product=AP2 domain transcription factor AP2VIIa-9 | location=TGGT1_chrVIIa:4362467-4367558(+) | protein_length=1271 | sequence_SO=chromosome | SO=protein_coding_gene | is_pseudo=false	-0.165732	0.0466004	84
TgATM_RapaNeg_comp / TgATM_RapaNeg	transcript=TGGT1_269885B-t26_1	transcript=TGGT1_269885B-t26_1	gene=TGGT1_269885B | organism=Toxoplasma_gondii_GT1 | gene_product=rhoptry metalloprotease toxolysin TLN1 | transcript_product=rhoptry metalloprotease toxolysin TLN1 | location=TGGT1_chrVIII:5568343-5570523(+) | protein_length=558 | sequence_SO=chromosome | SO=protein_coding_gene | is_pseudo=false	-0.104685	0.0469041	143
TgATM_RapaNeg_comp / TgATM_RapaNeg	transcript=TGGT1_288290-t26_1	transcript=TGGT1_288290-t26_1	gene=TGGT1_288290 | organism=Toxoplasma_gondii_GT1 | gene_product=hypothetical protein | transcript_product=hypothetical protein | location=TGGT1_chrIX:2250871-2252753(-) | protein_length=505 | sequence_SO=chromosome | SO=protein_coding_gene | is_pseudo=false	-0.194995	0.0469849	35
TgATM_RapaNeg_comp / TgATM_RapaNeg	transcript=TGGT1_235890-t26_1	transcript=TGGT1_235890-t26_1	gene=TGGT1_235890 | organism=Toxoplasma_gondii_GT1 | gene_product=dual-specificity protein phosphatase | transcript_product=dual-specificity protein phosphatase | location=TGGT1_chrX:5006715-5010015(-) | protein_length=165 | sequence_SO=chromosome | SO=protein_coding_gene | is_pseudo=false	0.400978	0.047071	12
TgATM_RapaNeg_comp / TgATM_RapaNeg	transcript=TGGT1_293590-t26_1	transcript=TGGT1_293590-t26_1	gene=TGGT1_293590 | organism=Toxoplasma_gondii_GT1 | gene_product=putative 3-oxoacyl-acyl-carrier protein synthase I/II | transcript_product=putative 3-oxoacyl-acyl-carrier protein synthase I/II | location=TGGT1_chrIa:424590-433347(+) | protein_length=551 | sequence_SO=chromosome | SO=protein_coding_gene | is_pseudo=false	0.192177	0.0470712	119
TgATM_RapaNeg_comp / TgATM_RapaNeg	transcript=TGGT1_249260-t26_1	transcript=TGGT1_249260-t26_1	gene=TGGT1_249260 | organism=Toxoplasma_gondii_GT1 | gene_product=putative cell-cycle-associated protein kinase CDK | transcript_product=putative cell-cycle-associated protein kinase CDK | location=TGGT1_chrXII:4333758-4345741(-) | protein_length=1910 | sequence_SO=chromosome | SO=protein_coding_gene | is_pseudo=false	-0.34795	0.0471057	39
TgATM_RapaNeg_comp / TgATM_RapaNeg	transcript=TGGT1_259010-t26_1	transcript=TGGT1_259010-t26_1	gene=TGGT1_259010 | organism=Toxoplasma_gondii_GT1 | gene_product=putative vacuolar ATP synthase subunit d | transcript_product=putative vacuolar ATP synthase subunit d | location=TGGT1_chrVIIb:2988734-2994961(-) | protein_length=396 | sequence_SO=chromosome | SO=protein_coding_gene | is_pseudo=false	0.0895122	0.0471433	195
TgATM_RapaNeg_comp / TgATM_RapaNeg	transcript=TGGT1_215060-t26_1	transcript=TGGT1_215060-t26_1	gene=TGGT1_215060 | organism=Toxoplasma_gondii_GT1 | gene_product=putative small GTP-binding protein sar1 | transcript_product=putative small GTP-binding protein sar1 | location=TGGT1_chrX:6612856-6615947(-) | protein_length=192 | sequence_SO=chromosome | SO=protein_coding_gene | is_pseudo=false	-0.106167	0.0472204	102
TgATM_RapaNeg_comp / TgATM_RapaNeg	transcript=TGGT1_221200A-t26_1	transcript=TGGT1_221200A-t26_1	gene=TGGT1_221200A | organism=Toxoplasma_gondii_GT1 | gene_product=CW-type Zinc Finger protein | transcript_product=CW-type Zinc Finger protein | location=TGGT1_chrII:107067-114345(-) | protein_length=1525 | sequence_SO=chromosome | SO=protein_coding_gene | is_pseudo=false	0.316832	0.0472777	138
TgATM_RapaNeg_comp / TgATM_RapaNeg	transcript=TGGT1_218760-t26_1	transcript=TGGT1_218760-t26_1	gene=TGGT1_218760 | organism=Toxoplasma_gondii_GT1 | gene_product=putative SNAP protein (soluble N-ethylmaleimide-sensitive factor Attachment Protein) | transcript_product=putative SNAP protein (soluble N-ethylmaleimide-sensitive factor Attachment Protein) | location=TGGT1_chrXII:1264192-1267346(+) | protein_length=329 | sequence_SO=chromosome | SO=protein_coding_gene | is_pseudo=false	0.0894871	0.0473245	107
TgATM_RapaNeg_comp / TgATM_RapaNeg	transcript=TGGT1_309740-t26_1	transcript=TGGT1_309740-t26_1	gene=TGGT1_309740 | organism=Toxoplasma_gondii_GT1 | gene_product=LSM domain-containing protein | transcript_product=LSM domain-containing protein | location=TGGT1_chrXI:746275-747793(-) | protein_length=131 | sequence_SO=chromosome | SO=protein_coding_gene | is_pseudo=false	-0.208396	0.0473817	60
TgATM_RapaNeg_comp / TgATM_RapaNeg	transcript=TGGT1_285510-t26_1	transcript=TGGT1_285510-t26_1	gene=TGGT1_285510 | organism=Toxoplasma_gondii_GT1 | gene_product=hypothetical protein | transcript_product=hypothetical protein | location=TGGT1_chrV:2215794-2217135(-) | protein_length=166 | sequence_SO=chromosome | SO=protein_coding_gene | is_pseudo=false	0.364076	0.047439	72
TgATM_RapaNeg_comp / TgATM_RapaNeg	transcript=TGGT1_319695-t26_1	transcript=TGGT1_319695-t26_1	gene=TGGT1_319695 | organism=Toxoplasma_gondii_GT1 | gene_product=hypothetical protein | transcript_product=hypothetical protein | location=TGGT1_chrIV:728208-728621(+) | protein_length=92 | sequence_SO=chromosome | SO=protein_coding_gene | is_pseudo=false	0.360856	0.0477133	41
TgATM_RapaNeg_comp / TgATM_RapaNeg	transcript=TGGT1_269180-t26_1	transcript=TGGT1_269180-t26_1	gene=TGGT1_269180 | organism=Toxoplasma_gondii_GT1 | gene_product=MIF4G domain-containing protein | transcript_product=MIF4G domain-containing protein | location=TGGT1_chrVIII:6008955-6021323(-) | protein_length=2668 | sequence_SO=chromosome | SO=protein_coding_gene | is_pseudo=false	0.0983671	0.0479665	419
TgATM_RapaNeg_comp / TgATM_RapaNeg	transcript=TGGT1_265410-t26_1	transcript=TGGT1_265410-t26_1	gene=TGGT1_265410 | organism=Toxoplasma_gondii_GT1 | gene_product=G-protein beta WD-40 repeat containing protein | transcript_product=G-protein beta WD-40 repeat containing protein | location=TGGT1_chrIX:1391452-1393275(+) | protein_length=607 | sequence_SO=chromosome | SO=protein_coding_gene | is_pseudo=false	0.142009	0.0480105	151
TgATM_RapaNeg_comp / TgATM_RapaNeg	transcript=TGGT1_318430-t26_1	transcript=TGGT1_318430-t26_1	gene=TGGT1_318430 | organism=Toxoplasma_gondii_GT1 | gene_product=malate dehydrogenase MDH | transcript_product=malate dehydrogenase MDH | location=TGGT1_chrIV:1282502-1286316(-) | protein_length=511 | sequence_SO=chromosome | SO=protein_coding_gene | is_pseudo=false	-0.237526	0.0480223	184
TgATM_RapaNeg_comp / TgATM_RapaNeg	transcript=TGGT1_295658-t26_1	transcript=TGGT1_295658-t26_1	gene=TGGT1_295658 | organism=Toxoplasma_gondii_GT1 | gene_product=zinc finger in N-recognin protein | transcript_product=zinc finger in N-recognin protein | location=TGGT1_chrIa:1611672-1632204(-) | protein_length=4439 | sequence_SO=chromosome | SO=protein_coding_gene | is_pseudo=false	-0.189329	0.0481495	117
TgATM_RapaNeg_comp / TgATM_RapaNeg	transcript=TGGT1_202630-t26_1	transcript=TGGT1_202630-t26_1	gene=TGGT1_202630 | organism=Toxoplasma_gondii_GT1 | gene_product=ATP-dependent metallopeptidase HflB subfamily protein | transcript_product=ATP-dependent metallopeptidase HflB subfamily protein | location=TGGT1_chrVIIa:3049109-3060691(-) | protein_length=1188 | sequence_SO=chromosome | SO=protein_coding_gene | is_pseudo=false	-0.213344	0.048169	107
TgATM_RapaNeg_comp / TgATM_RapaNeg	transcript=TGGT1_202300-t26_1	transcript=TGGT1_202300-t26_1	gene=TGGT1_202300 | organism=Toxoplasma_gondii_GT1 | gene_product=putative inosine triphosphate pyrophosphatase | transcript_product=putative inosine triphosphate pyrophosphatase | location=TGGT1_chrVIIa:3332319-3335586(+) | protein_length=222 | sequence_SO=chromosome | SO=protein_coding_gene | is_pseudo=false	0.202581	0.0482089	66
TgATM_RapaNeg_comp / TgATM_RapaNeg	transcript=TGGT1_230170-t26_1	transcript=TGGT1_230170-t26_1	gene=TGGT1_230170 | organism=Toxoplasma_gondii_GT1 | gene_product=hypothetical protein | transcript_product=hypothetical protein | location=TGGT1_chrVIII:651069-657505(-) | protein_length=1656 | sequence_SO=chromosome | SO=protein_coding_gene | is_pseudo=false	0.474934	0.0482196	38
TgATM_RapaNeg_comp / TgATM_RapaNeg	transcript=TGGT1_224480-t26_1	transcript=TGGT1_224480-t26_1	gene=TGGT1_224480 | organism=Toxoplasma_gondii_GT1 | gene_product=putative cell-cycle-associated protein kinase CLK | transcript_product=putative cell-cycle-associated protein kinase CLK | location=TGGT1_chrX:2940747-2949601(-) | protein_length=1699 | sequence_SO=chromosome | SO=protein_coding_gene | is_pseudo=false	-0.364321	0.0482552	24
TgATM_RapaNeg_comp / TgATM_RapaNeg	transcript=TGGT1_274120-t26_1	transcript=TGGT1_274120-t26_1	gene=TGGT1_274120 | organism=Toxoplasma_gondii_GT1 | gene_product=hypothetical protein | transcript_product=hypothetical protein | location=TGGT1_chrVIII:3007395-3013886(-) | protein_length=674 | sequence_SO=chromosome | SO=protein_coding_gene | is_pseudo=false	0.174987	0.0484326	18
TgATM_RapaNeg_comp / TgATM_RapaNeg	transcript=TGGT1_204060-t26_1	transcript=TGGT1_204060-t26_1	gene=TGGT1_204060 | organism=Toxoplasma_gondii_GT1 | gene_product=SNARE domain-containing protein | transcript_product=SNARE domain-containing protein | location=TGGT1_chrVIIa:1922878-1928958(+) | protein_length=494 | sequence_SO=chromosome | SO=protein_coding_gene | is_pseudo=false	-0.234827	0.0487928	42
TgATM_RapaNeg_comp / TgATM_RapaNeg	transcript=TGGT1_243690-t26_1	transcript=TGGT1_243690-t26_1	gene=TGGT1_243690 | organism=Toxoplasma_gondii_GT1 | gene_product=hypothetical protein | transcript_product=hypothetical protein | location=TGGT1_chrVI:2711088-2713151(-) | protein_length=410 | sequence_SO=chromosome | SO=protein_coding_gene | is_pseudo=false	0.240801	0.0488188	36
TgATM_RapaNeg_comp / TgATM_RapaNeg	transcript=TGGT1_261230-t26_1	transcript=TGGT1_261230-t26_1	gene=TGGT1_261230 | organism=Toxoplasma_gondii_GT1 | gene_product=ankyrin repeat-containing protein | transcript_product=ankyrin repeat-containing protein | location=TGGT1_chrVIIb:1786572-1792641(-) | protein_length=1382 | sequence_SO=chromosome | SO=protein_coding_gene | is_pseudo=false	-0.235377	0.0489163	60
TgATM_RapaNeg_comp / TgATM_RapaNeg	transcript=TGGT1_202540-t26_1	transcript=TGGT1_202540-t26_1	gene=TGGT1_202540 | organism=Toxoplasma_gondii_GT1 | gene_product=3'5'-cyclic nucleotide phosphodiesterase domain-containing protein | transcript_product=3'5'-cyclic nucleotide phosphodiesterase domain-containing protein | location=TGGT1_chrVIIa:3136489-3147196(-) | protein_length=1670 | sequence_SO=chromosome | SO=protein_coding_gene | is_pseudo=false	-0.295348	0.0492155	56
TgATM_RapaNeg_comp / TgATM_RapaNeg	transcript=TGGT1_226900-t26_1	transcript=TGGT1_226900-t26_1	gene=TGGT1_226900 | organism=Toxoplasma_gondii_GT1 | gene_product=hypothetical protein | transcript_product=hypothetical protein | location=TGGT1_chrX:1157368-1161590(-) | protein_length=826 | sequence_SO=chromosome | SO=protein_coding_gene | is_pseudo=false	0.260452	0.0497117	87
TgATM_RapaNeg_comp / TgATM_RapaNeg	transcript=TGGT1_278950-t26_1	transcript=TGGT1_278950-t26_1	gene=TGGT1_278950 | organism=Toxoplasma_gondii_GT1 | gene_product=LSM domain-containing protein | transcript_product=LSM domain-containing protein | location=TGGT1_chrXII:5645101-5648089(+) | protein_length=121 | sequence_SO=chromosome | SO=protein_coding_gene | is_pseudo=false	-0.187023	0.0497291	30
TgATM_RapaNeg_comp / TgATM_RapaNeg	transcript=TGGT1_218358-t26_1	transcript=TGGT1_218358-t26_1	gene=TGGT1_218358 | organism=Toxoplasma_gondii_GT1 | gene_product=zinc knuckle domain-containing protein | transcript_product=zinc knuckle domain-containing protein | location=TGGT1_chrXII:1511909-1514768(-) | protein_length=442 | sequence_SO=chromosome | SO=protein_coding_gene | is_pseudo=false	0.299393	0.0497294	84
TgATM_RapaNeg_comp / TgATM_RapaNeg	transcript=TGGT1_222170-t26_1	transcript=TGGT1_222170-t26_1	gene=TGGT1_222170 | organism=Toxoplasma_gondii_GT1 | gene_product=dense-granule antigen DG32 | transcript_product=dense-granule antigen DG32 | location=TGGT1_chrII:911318-912642(+) | protein_length=300 | sequence_SO=chromosome | SO=protein_coding_gene | is_pseudo=false	0.321085	0.0497294	87
TgATM_RapaNeg_comp / TgATM_RapaNeg	transcript=TGGT1_318210-t26_1	transcript=TGGT1_318210-t26_1	gene=TGGT1_318210 | organism=Toxoplasma_gondii_GT1 | gene_product=hypothetical protein | transcript_product=hypothetical protein | location=TGGT1_chrIV:1423684-1427283(-) | protein_length=1199 | sequence_SO=chromosome | SO=protein_coding_gene | is_pseudo=false	0.0959596	0.0497294	75
[truncated: 3,102 more rows]

## Sheet: Comp- vs TgATM-
	Proteins not significantly altered (p>0.05) in response to TgATM1 overexpression (TgATM1-Ty-U1-cTgATM1-myc / TgATM1-Ty-U1)								Proteins significantly (p<0.05) altered in response to TgATM1 overexpression, but FC<1.5 (TgATM1-Ty-U1-cTgATM1-myc / TgATM1-Ty-U1)								Proteins significantly (p<0.05) upregulated (FC>1.5) response to TgATM1 overexpression, but FC<1.5 (TgATM1-Ty-U1-cTgATM1-myc / TgATM1-Ty-U1)								Proteins significantly (p<0.05) upregulated (FC>1.5) response to TgATM1 overexpression, but FC<1.5 (TgATM1-Ty-U1-cTgATM1-myc / TgATM1-Ty-U1)
[truncated: 3,102 more rows]

[truncated: 2 more sheets: Upregulated Proteins, Downregulated Proteins]
